# Supplementary material for: Multiplatform Metabolomics Characterization Reveals Novel Metabolites and Phospholipid Compositional Rules of Haemophilus influenzae Rd KW20
Source: Int J Mol Sci. 2023 Jul 6;24(13):11150. doi: 10.3390/ijms241311150 (PMC10342370; doi:10.3390/ijms241311150)
Supplement: Supplementary file 1 [file ijms-24-11150-s001.zip]

Archive with 15 entries (15 files):
- Figure S1.tif
- SUPP_FILES/File S1.zip
- SUPP_FILES/File S2.zip
- SUPP_FILES/File S3.zip
- SUPP_FILES/File S4.zip
- SUPP_TABLES/Table S1.xlsx
- SUPP_TABLES/Table S10.xlsx
- SUPP_TABLES/Table S2.xlsx
- SUPP_TABLES/Table S3.xlsx
- SUPP_TABLES/Table S4.xlsx
- SUPP_TABLES/Table S5.xlsx
- SUPP_TABLES/Table S6.xlsx
- SUPP_TABLES/Table S7.xlsx
- SUPP_TABLES/Table S8.xlsx
- SUPP_TABLES/Table S9.xlsx
