# Supplementary material for: Multiplatform Metabolomics Characterization Reveals Novel Metabolites and Phospholipid Compositional Rules of Haemophilus influenzae Rd KW20
Source: Int J Mol Sci. 2023 Jul 6;24(13):11150. doi: 10.3390/ijms241311150 (PMC10342370; doi:10.3390/ijms241311150)
Supplement: Supplementary file 1 [file ijms-24-11150-s001.zip › SUPP_TABLES/Table S1.xlsx]

## Sheet: Sheet1
Metabolite name	Canonical SMILES	ClassyFire Kingdom	ClassyFire Superclass	ClassyFire Class	ClassyFire Subclass	Level of confidence in the annotation	Category	Correlation cluster	presence in GEM	KEGG COMPOUND ID	Analytical Platform	Platform for abundance	Feature@RT	CE/MS library	CE/MS adduct	CE/MS ppm error	CE-MS RMT %Error	ISF fragments	GC/MS deconvolution score	GC-MS RT %Error	GC-MS Lib	Compatible LC-MS/MS spectra	A1	A2	A3	A4	A5	B1	B2	B3	B4	B5	C1	C2	C3	C4	C5	D1	D2	D3	D4	D5	E1	E2	E3	E4	E5	QC1	QC2
1,3-Diaminopropane	C(CN)CN	Organic compounds	Organic nitrogen compounds	Organonitrogen compounds	Amines	L1	polar metabolites	I	present in GEM	C00986	CE-MS	CE-MS	74.0844@4.94	In-house for ESI+	[M+H]+	1.51854	15.6086	58.066	-	-	-	-	0.0253175	0.018267	0.0252707	0.0160981	0.0300894	0.0319028	0.0275121	0.0185793	0.0266383	0.0174118	0.0346456	0.0223383	0.0301741	0.0212356	0.0284707	0.0485528	0.0259302	0.0155408	0.0235505	0.00730897	0.00839316	0.0134162	0.0104788	0.0118583	0.0156558	0.0213023	0.0210994
2,3-Dihydroxyisovaleric acid	CC(C)(C(C(=O)O)O)O	Organic compounds	Organic acids and derivatives	Hydroxy acids and derivatives	Alpha hydroxy acids and derivatives	L1	polar metabolites	A	present in GEM	C04272	GC-MS	GC-MS	131.0887@11.5	-		-	-	-	< 70*	-0.519031	FiehnLib exact mass PCDL	-	0.000801241	0.000643436	0.000264485	0.000557186	0.000514747	0.000701632	0.000660959	0.000370507	0.000432643	0.000299267	0.00042733	0.00039143	0.000161327	0.000630285	0.000889709	0.00119026	0.000296651	0.000338353	0.000351864	0.000846715	0.000889559	0.00104979	0.000868186	0.000748882	0.000365016	0.000517967	0.000806153
2,6-diaminopimelic acid	C(CC(C(=O)O)N)CC(C(=O)O)N	Organic compounds	Organic acids and derivatives	Carboxylic acids and derivatives	Amino acids, peptides and analogues	L1	polar metabolites	A	present in GEM	C00666	GC-MS	GC-MS	200.1101@16.9	-		-	-	-	< 70*	-0.705053	FiehnLib exact mass PCDL	-	0.00817948	0.00972158	0.00759777	0.0111944	0.0117417	0.0219472	0.0157946	0.0111648	0.0129111	0.00956506	0.00855873	0.00714172	0.00186034	0.0139087	0.00879037	0.0184303	0.00666011	0.00783715	0.0051928	0.0381097	0.0264091	0.0315837	0.0179454	0.0249914	0.0132159	0.0134131	0.0115346
2-Ketoisocaproic acid	CC(C)CC(=O)C(=O)O	Organic compounds	Organic acids and derivatives	Keto acids and derivatives	Short-chain keto acids and derivatives	L1	polar metabolites	J	present in GEM	C00233	GC-MS	GC-MS	200.1101@8.99	-		-	-	-	< 70*	-1.96292	FiehnLib exact mass PCDL	-	0.00244225	0.00177947	0.00121156	0.0013928	0.0016705	0.00266896	0.00179513	0.00155715	0.00131075	0.00108977	0.00156957	0.00107275	0.00149831	0.00270308	0.00130313	4.58163e-05	0.00219774	0.000924329	0.00107364	0.000160938	0.000152082	NaN	0.000111559	1.58417e-05	0.00110513	0.00208884	0.00184693
3-Methyl-2-oxovalerate	CCC(C)C(=O)C(=O)O	Organic compounds	Organic acids and derivatives	Keto acids and derivatives	Short-chain keto acids and derivatives	L1	polar metabolites	J	present in GEM	C00671	GC-MS	GC-MS	200.1101@8.79	-		-	-	-	< 70*	-0.565611	FiehnLib exact mass PCDL	-	0.000888184	0.000383455	0.000349327	0.000176337	0.00048762	0.000545675	0.000615941	0.00048751	0.000422518	0.000173847	0.000393129	0.000135936	0.00035854	0.000498961	0.000421318	NaN	0.000629726	0.000181132	0.000260917	NaN	4.2696e-05	NaN	1.51325e-05	NaN	0.000245969	0.000354781	0.000487655
3-Phosphoglycerate	C(C(C(=O)O)O)OP(=O)(O)O	Organic compounds	Organic oxygen compounds	Organooxygen compounds	Carbohydrates and carbohydrate conjugates	L1	polar metabolites	C	present in GEM	C00197	GC-MS	GC-MS	357.1144@16.36	-		-	-	-	> 70	-0.848485	FiehnLib exact mass PCDL	-	0.0127745	0.00813564	0.0116097	0.0123214	0.0116637	0.0102996	0.0108744	0.0104851	0.0128477	0.00785446	0.0123058	0.013097	0.0066395	0.00928601	0.0172129	0.0260663	0.008412	0.0241403	0.00785817	0.0158507	0.0173183	0.0105214	0.0242888	0.025912	0.017792	0.00967992	0.0104382
5'-Methylthioadenosine	CSCC1C(C(C(O1)N2C=NC3=C(N=CN=C32)N)O)O	Organic compounds	Nucleosides, nucleotides and analogues	5'-deoxyribonucleosides	5'-deoxy-5'-thionucleosides	L1	polar metabolites	G	novel	C00170	CE-MS	CE-MS	297.0917@9.12	In-house for ESI+	[M+H]+	7.13	4.02	145.032	-	-	-	-	0.00176164	0.00136125	0.00126243	0.00106571	0.0010765	0.00197451	0.00209585	0.00123412	0.00107956	0.00155224	0.00114176	0.00124595	0.00187974	0.00158646	0.00172611	0.00148842	0.00169233	0.00115089	0.0013883	0.0011178	0.000590947	0.000608344	0.000311367	0.00033478	0.000646127	0.00157218	0.00147709
Adenine	C1=NC2=NC=NC(=C2N1)N	Organic compounds	Organoheterocyclic compounds	Imidazopyrimidines	Purines and purine derivatives	L1	polar metabolites	K	present in GEM	C00147	CE-MS and GC-MS	GC-MS	135.0544@7.53 // 264.1096@17.03	In-house for ESI+	[M+H]+	-1.47	4.07	-	> 70	-0.117302	In-house GC-MS Exact mass library	-	0.032362	0.0277785	0.059533	0.0814496	0.0691941	0.0841404	0.0885769	0.0766842	0.0697658	0.048227	0.129487	0.0957756	0.035216	0.0845925	0.0937858	NaN	0.083754	0.00262723	0.0810359	0.00605145	0.00657448	0.00719391	0.00713975	0.00861898	0.00631771	0.0424601	0.0574036
Adenosine	C1=NC(=C2C(=N1)N(C=N2)C3C(C(C(O3)CO)O)O)N	Organic compounds	Nucleosides, nucleotides and analogues	Purine nucleosides	NaN	L1	polar metabolites	I	present in GEM	C00212	CE-MS and GC-MS	GC-MS	267.0968@9.02 // 230.1153@23.81	In-house for ESI+	[M+H]+	0.09	3.94	-	< 70*	-0.0839278	FiehnLib exact mass PCDL	-	0.0526429	0.0271957	0.0584992	0.0702047	0.0823093	0.0827979	0.0642146	0.0571205	0.0615649	0.0469818	0.0904049	0.061089	0.0211297	0.0466602	0.0667162	0.0651156	0.0659136	0.0451248	0.0608271	0.0240423	0.0430983	0.0312963	0.0468011	0.0472458	0.0105625	0.0518674	0.0525705
Alanine	CC(C(=O)O)N	Organic compounds	Organic acids and derivatives	Carboxylic acids and derivatives	Amino acids, peptides and analogues	L1	polar metabolites	M	present in GEM	C00041	CE-MS and GC-MS	GC-MS	89.0479@8.49 // 190.1078@7.44	In-house for ESI+	[M+H]+	-2.22	0.85	-	> 70	0.404858	In-house GC-MS Exact mass library	-	0.0510213	0.0527731	0.0322136	0.0596043	0.0414715	0.0867474	0.0548495	0.0540186	0.0428316	0.0272852	0.0619062	0.0462287	0.0300154	0.069898	0.03334	0.0130432	0.068498	0.0121149	0.0320601	0.0691508	0.0205184	0.0231531	0.0236712	0.0230292	0.0182615	0.072709	0.0827096
Allo-Threonine	CC(C(C(=O)O)N)O	Organic compounds	Organic acids and derivatives	Carboxylic acids and derivatives	Amino acids, peptides and analogues	L1	polar metabolites	G	present in GEM	C05519	CE-MS and GC-MS	GC-MS	117.073@11.45, 120.0655@9.4	In-house for ESI+	[M+H]+	0	-0.711917	-	< 70*	-0.693842	FiehnLib exact mass PCDL	-	0.00661007	0.0066054	0.00284732	0.00181607	0.00157673	0.00394279	0.00381849	0.00178125	0.000930756	0.00162036	0.00145116	0.00182515	0.00208105	0.00895497	0.00193087	0.00142287	0.0114226	0.000469043	0.00193678	0.00917964	0.00109175	0.0011401	0.000881911	0.00130082	0.000109914	0.00254375	0.00238696
alpha-Ketoglutarate	O=C(O)C(=O)CCC(=O)O	Organic compounds	Organic acids and derivatives	Keto acids and derivatives	Gamma-keto acids and derivatives	L1	polar metabolites	J	present in GEM	C00026	GC-MS	GC-MS	198.0581@13.75	-		-	-	-	> 70	-0.650289	FiehnLib exact mass PCDL	-	0.00319746	0.00163612	0.00253945	0.00141003	0.00119058	0.00333346	0.00380871	0.000943691	0.0012058	0.000845544	0.00133274	0.000496248	0.00102322	0.00264904	0.00319366	NaN	0.00142161	0.000707495	0.000738811	6.93922e-05	6.56319e-05	8.93574e-05	NaN	0.000118813	0.00110072	0.0021474	0.00237068
Arginine	C(CC(C(=O)O)N)CN=C(N)N	Organic compounds	Organic acids and derivatives	Carboxylic acids and derivatives	Amino acids, peptides and analogues	L1	polar metabolites	E	present in GEM	C00062	CE-MS	CE-MS	174.1119@7.21	In-house for ESI+	[M+H]+	1.42	5.33	60.0563, 70.0658, 116.0707, 130.0979, 158.0926	-	-	-	-	0.00171824	0.00387623	0.00160912	0.00735077	0.00305831	0.0304185	0.0152971	0.00901191	0.0113095	0.00642881	0.00807094	0.0055257	0.00406299	0.0141227	0.00418672	0.011965	0.00304407	1.56054e-05	0.000520762	0.0246748	0.00761739	0.0180474	0.00215532	0.0052318	0.00367241	0.0101156	0.0108972
Aspartate	C(C(C(=O)O)N)C(=O)O	Organic compounds	Organic acids and derivatives	Carboxylic acids and derivatives	Amino acids, peptides and analogues	L1	polar metabolites	K	present in GEM	C00049	CE-MS and GC-MS	GC-MS	133.0374@9.92 // 160.0788@11.88, 232.1191@13.09	In-house for ESI+	[M+H]+	-0.63	0.51	-	> 70	0 and -0.23	In-house GC-MS Exact mass library	-	0.0985738	0.0899158	0.216687	0.916144	0.403491	0.648581	0.307531	0.382769	0.497473	0.0858166	0.563774	0.349294	0.058468	0.685548	0.64698	0.0793981	0.19061	0.115432	0.205618	0.196757	0.157683	0.105231	0.103842	0.120262	0.125685	0.244394	0.260493
Betaine	C[N+](C)(C)CC(=O)[O-]	Organic compounds	Organic acids and derivatives	Carboxylic acids and derivatives	Amino acids, peptides and analogues	L1	polar metabolites	K	novel	C00719	CE-MS	CE-MS	117.0791@9.9	In-house for ESI+	[M+H]+	1.23	1.3	58.066	-	-	-	-	0.0120754	0.0153817	0.0238504	0.0270821	0.0267798	0.0432946	0.0324515	0.0284074	0.0286352	0.0215932	0.0217172	0.0209144	0.014461	0.0257576	0.0307916	0.0197956	0.0202142	0.00971438	0.0129403	0.0199923	0.0136622	0.0208484	0.00847098	0.0067492	0.00590448	0.028608	0.0279093
Cadaverine	C(CCN)CCN	Organic compounds	Organic nitrogen compounds	Organonitrogen compounds	Amines	L1	polar metabolites	I	novel	C01672	GC-MS	GC-MS	174.1134@16.75	-		-	-	-	> 70	-0.416171	FiehnLib exact mass PCDL	-	0.570293	0.343469	0.559431	0.331131	0.801292	1.19138	0.796078	0.754008	0.720333	0.556192	1.1691	0.644289	0.456713	0.568179	1.08957	1.95619	0.634981	0.720705	0.706169	0.793015	0.131347	0.147934	0.412409	0.220318	0.196175	0.42631	0.394749
Choline	C[N+](C)(C)CCO	Organic compounds	Organic nitrogen compounds	Organonitrogen compounds	Quaternary ammonium salts	L1	polar metabolites	E	present in GEM	C00114	CE-MS	CE-MS	103.0996@6.9	In-house for ESI+	[M+H]+	-0.86	16.86	58.0660, 60.0816	-	-	-	-	0.0107475	0.00787437	0.00623309	0.00829043	0.0110741	0.0245102	0.0171537	0.0111194	0.0120199	0.00840396	0.0114549	0.00766029	0.00860483	0.0133274	0.0104147	0.0146722	0.0078179	0.004732	0.00555543	0.0211006	0.00941328	0.0134467	0.0103981	0.00870805	0.00757435	0.0141163	0.014657
Cyclo(Leu-Pro)	CC(C)CC1C(=O)N2CCCC2C(=O)N1	Organic compounds	Organic acids and derivatives	Carboxylic acids and derivatives	Amino acids, peptides and analogues	L1	polar metabolites	M	novel	NaN	GC-MS	GC-MS	226.1132@16.92	-		-	-	-	< 70*	-0.353357	FiehnLib exact mass PCDL	-	0.000726231	0.00113571	0.000812738	0.00153831	0.00118556	0.00461825	0.00282251	0.00148746	0.00206433	0.00107757	0.00139011	0.000732089	0.000414433	0.0020745	0.00131921	0.000630535	0.000979263	0.000176874	0.000695893	0.00225769	0.000940018	0.00212652	0.000697857	0.000405044	0.00010771	0.00166927	0.00248428
Cysteine	C(C(C(=O)O)N)S	Organic compounds	Organic acids and derivatives	Carboxylic acids and derivatives	Amino acids, peptides and analogues	L1	polar metabolites	without island	present in GEM	C00097	GC-MS	GC-MS	220.1006@13.54	-		-	-	-	< 70*	-0.294551	FiehnLib exact mass PCDL	-	NaN	NaN	NaN	0.000521388	NaN	0.000957318	0.000138543	0.00010965	NaN	NaN	0.00108598	9.95772e-05	NaN	0.000204509	0.000187123	0.000197363	0.000144298	NaN	9.02651e-05	NaN	NaN	NaN	0.00033186	5.65262e-05	0.000143928	2.5292e-05	0.000148986
Cytidine	C1=CN(C(=O)N=C1N)C2C(C(C(O2)CO)O)O	Organic compounds	Nucleosides, nucleotides and analogues	Pyrimidine nucleosides	NaN	L1	polar metabolites	I	present in GEM	C00475	CE-MS	CE-MS	243.0863@8.9	In-house for ESI+	[M+H]+	-0.82	7.69	112.05	-	-	-	-	0.00187191	0.00169759	0.00228933	0.00173767	0.00243825	0.00175514	0.00195033	0.00173521	0.00159284	0.00154702	0.00242135	0.00210571	0.00170903	0.00175093	0.00221835	0.0020897	0.0022834	0.00148917	0.00210222	0.000878274	0.00204846	0.00166573	0.00145399	0.00128622	0.00173033	0.00185075	0.00190749
Cytosine	C1=C(NC(=O)N=C1)N	Organic compounds	Organoheterocyclic compounds	Diazines	Pyrimidines and pyrimidine derivatives	L1	polar metabolites	K	novel	C00380	GC-MS	GC-MS	254.1139@13.13	-		-	-	-	< 70*	-0.980392	FiehnLib exact mass PCDL	-	0.00103786	0.000625192	0.00141112	0.00122176	0.00122642	0.00152633	0.00177838	0.00138357	0.00162359	0.00100824	0.00128272	0.00135576	0.000357905	0.00160529	0.00206975	0.00133572	0.00123003	0.0011808	0.00150692	0.00153999	0.00134722	0.000969306	0.000996284	0.000982547	NaN	0.000970452	0.000907365
D-Ala-D-Ala	CC(C(=O)NC(C)C(=O)O)N	Organic compounds	Organic acids and derivatives	Carboxylic acids and derivatives	Amino acids, peptides and analogues	L1	polar metabolites	without island	present in GEM	C00993	GC-MS	GC-MS	116.089@14.06	-		-	-	-	< 70*	-0.636042	FiehnLib exact mass PCDL	-	0.00607068	0.00377558	0.00844843	0.02637	0.0151159	0.0168233	0.013698	0.0177537	0.0125632	0.00728171	0.0286241	0.0134056	0.00397474	0.00668827	0.00799773	0.010177	0.00675818	0.0089223	0.00760271	0.0108291	0.00772233	0.00974186	0.0102113	0.00870143	0.00239135	0.017597	0.0233968
Dethiobiotin	CC1C(NC(=O)N1)CCCCCC(=O)O	Organic compounds	Organoheterocyclic compounds	Azoles	Imidazoles	L3	polar metabolites	E	present in GEM	C01909	CE-MS	CE-MS	214.1318@8.99	Inferred from GEM	[M+H]+	0.47	-	-	-	-	-	-	0.000612294	0.00201101	0.000781496	0.00331762	0.00121306	0.0176081	0.00981969	0.00381356	0.00488021	0.00182811	0.00192505	0.00160329	0.00202875	0.00803185	0.0013536	0.00351564	0.00156201	NaN	NaN	0.0062721	0.00356423	0.00934813	0.000710564	0.00170761	0.00175593	0.00568855	0.00461095
Dihydroneopterin	C1C(=NC2=C(N1)N=C(NC2=O)N)C(C(CO)O)O	Organic compounds	Organoheterocyclic compounds	Pteridines and derivatives	Pterins and derivatives	L3	polar metabolites	H	present in GEM	C04874	CE-MS	CE-MS	255.0964@7.51	Inferred from GEM	[M+H]+	-1.57	-	-	-	-	-	-	0.00039703	0.000397045	0.000314615	0.000484423	0.000454238	0.00054916	0.000543438	0.000359741	0.00053539	0.000468617	0.000364895	0.000577729	0.000339867	0.000339047	0.000318742	0.000245728	0.000279948	0.00020341	0.000285321	0.000274267	0.000289339	0.000377658	0.000248342	0.000371091	0.000295832	0.000561745	0.000347346
Dipeptide: Ala-Ala // Homoglutamine // N5-Methylglutamine // N-Acetyldiaminobutyrate // 4-Acetamido-2-Aminobutanoate	undefined	Organic compounds	Organic acids and derivatives	Carboxylic acids and derivatives	Amino acids, peptides and analogues	L3	peptides	-	present in GEM	C00107	CE-MS	CE-MS	160.0845@8.61	CMM	[M+H]+		160.084	8.61	-	-	-	-	0.00836581	0.00619355	0.00888198	0.0101951	0.0113754	0.00901017	0.00856273	0.0112467	0.0147478	0.0117069	0.0101006	0.0102301	0.00632478	0.00597467	0.0101042	0.0103746	0.0052242	0.0094026	0.00883743	0.00419289	0.00275774	0.00285941	0.00626159	0.00404589	0.00316396	0.00873528	0.00862808
Dipeptide: Ala-Val // Dipeptide: Gly-Leu // N6-Acetyllysine	undefined	Organic compounds	Organic acids and derivatives	Carboxylic acids and derivatives	Amino acids, peptides and analogues	L3	peptides	-	present in GEM	C00107	CE-MS	CE-MS	188.1157@8.96	CMM	[M+H]+		188.116	8.96	-	-	-	-	NaN	0.00125847	0.000348458	0.00186353	0.000367456	0.0105381	0.00578312	0.00215883	0.00284732	0.000792932	0.00102088	0.00100641	0.00130216	0.00468494	0.0008666	0.00217872	0.000940998	NaN	NaN	0.00397457	0.00207268	0.00540837	0.000477498	0.000698961	0.000876892	0.00268959	0.00284265
Dipeptide: Arg-Ile // Dipeptide: Arg-Leu	undefined	Organic compounds	Organic acids and derivatives	Carboxylic acids and derivatives	Amino acids, peptides and analogues	L3	peptides	-	present in GEM	C00107	CE-MS	CE-MS	287.1965@7.41	CMM	[M+H]+		287.197	7.41	-	-	-	-	6.53611e-05	0.000729882	0.000183707	0.0012056	0.000188672	0.00587539	0.00327672	0.0012738	0.00132226	0.000474593	0.000581321	0.000508873	0.000838069	0.00279609	0.000396481	0.00100759	0.00040096	NaN	NaN	0.00222463	0.000854187	0.00301092	3.77035e-06	0.00040425	0.000422142	0.00155486	0.00156388
Dipeptide: Arg-Pro	undefined	Organic compounds	Organic acids and derivatives	Carboxylic acids and derivatives	Amino acids, peptides and analogues	L3	peptides	-	present in GEM	C00107	CE-MS	CE-MS	271.1657@7.15	CMM	[M+H]+		271.166	7.15	-	-	-	-	NaN	0.000148623	3.13691e-05	0.000186653	0.000122846	0.00111025	0.000587722	0.000174273	0.000330058	0.000107582	3.8899e-05	8.93545e-05	0.000166022	0.000475722	6.44676e-05	0.000237699	0.000101638	NaN	NaN	0.000385268	0.000102808	0.000598303	7.52261e-05	0.000105485	7.28631e-05	0.000228906	0.000262851
Dipeptide: Arg-Tyr // Dipeptide: N-Tyrosylarginine	undefined	Organic compounds	Organic acids and derivatives	Carboxylic acids and derivatives	Amino acids, peptides and analogues	L3	peptides	-	present in GEM	C00107	CE-MS	CE-MS	337.177@7.63	CMM	[M+H]+		337.177	7.63	-	-	-	-	6.77178e-05	0.000168901	5.58415e-05	0.000177501	6.45597e-05	0.000934892	0.000616891	0.000144054	0.000128465	4.72284e-05	8.96708e-05	5.65537e-05	0.000118332	0.00044502	9.25881e-05	0.000197952	2.17953e-05	NaN	5.26305e-05	0.000387196	8.49444e-05	0.000402325	NaN	3.96889e-05	8.22455e-05	0.000225307	0.000316141
Dipeptide: Arg-Val	undefined	Organic compounds	Organic acids and derivatives	Carboxylic acids and derivatives	Amino acids, peptides and analogues	L3	peptides	-	present in GEM	C00107	CE-MS	CE-MS	273.1816@7.3	CMM	[M+H]+		273.182	7.3	-	-	-	-	2.2954e-05	0.000211353	NaN	0.00049046	7.4335e-05	0.00251416	0.00138774	0.000491099	0.000605425	0.000110002	0.000328659	0.000182993	0.00042801	0.00127288	0.00013464	0.000542354	NaN	NaN	NaN	0.000967645	0.000459938	0.00141672	4.32686e-05	0.000198979	0.000147556	0.000611988	0.000760085
Dipeptide: Glu-Arg // Dipeptide: gamma-Glutamylarginine // Dipeptide: Val-Trp	undefined	Organic compounds	Organic acids and derivatives	Carboxylic acids and derivatives	Amino acids, peptides and analogues	L3	peptides	-	present in GEM	C00107	CE-MS	CE-MS	303.1555@7.5	CMM	[M+H]+		303.156	7.5	-	-	-	-	NaN	0.000148651	3.18668e-05	0.000239947	7.43491e-05	0.00152884	0.000933417	0.000296513	0.000333232	0.000151946	0.000139891	0.000104869	0.00017623	0.000741963	0.000108149	0.00028241	9.77485e-06	NaN	NaN	0.000603966	0.000249934	0.000827126	3.29731e-06	0.000131607	8.83875e-05	0.000367659	0.000392191
Dipeptide: Glu-Gln // Dipeptide: gamma-Glutamylglutamate // Tripeptide: Ala-Ala-Asp // Tripeptide: Ala-Gly-Glu // N-Succinylcitrulline // N-gammaGlutamylglutamine	undefined	Organic compounds	Organic acids and derivatives	Carboxylic acids and derivatives	Amino acids, peptides and analogues	L3	peptides	-	present in GEM	C00107	CE-MS	CE-MS	275.1118@10.74	CMM	[M+H]+		275.112	10.74	-	-	-	-	0.00438532	0.00306374	0.00293705	0.00336607	0.00343125	0.00450445	0.00379367	0.00293606	0.00308902	0.00298748	0.00339089	0.00280719	0.00264417	0.00286422	0.00328293	0.00382329	0.00295928	0.00318681	0.00310886	0.00267325	0.00354263	0.00311956	0.0037418	0.00313075	0.00332994	0.00338057	0.00361914
Dipeptide: Glu-Lys // Dipeptide: Epsilon-(gammaglutamyllysine)	undefined	Organic compounds	Organic acids and derivatives	Carboxylic acids and derivatives	Amino acids, peptides and analogues	L3	peptides	-	present in GEM	C00107	CE-MS	CE-MS	275.1509@7.41	CMM	[M+H]+		275.151	7.41	-	-	-	-	0.0001479	0.00032115	0.000193803	0.000737913	0.00019908	0.00339713	0.00223605	0.000623983	0.000847631	0.000330562	0.000413543	0.000360823	0.000372006	0.00146793	0.00027435	0.00076012	0.000200076	NaN	NaN	0.00151491	0.000817196	0.00199878	8.52293e-05	0.000343056	0.000387717	0.000824365	0.00109134
Dipeptide: Gly-Thr // Dipeptide: Ala-Ser // Ethylenediamine, N,N'-diacetic acid	undefined	Organic compounds	Organic acids and derivatives	Carboxylic acids and derivatives	Amino acids, peptides and analogues	L3	peptides	-	present in GEM	C00107	CE-MS	CE-MS	176.0796@8.82	CMM	[M+H]+		176.08	8.82	-	-	-	-	0.00248572	0.00188861	0.00154644	0.00158313	0.00149292	0.00270275	0.00216226	0.0012752	0.00144163	0.00138032	0.0015657	0.00131485	0.00152207	0.00203289	0.0015474	0.00183503	0.00172133	0.00105877	0.00118044	0.00294576	0.00467679	0.00465277	0.0050637	0.00466322	0.00474671	0.00262582	0.00260472
Dipeptide: His-Asn // Tripeptide: Gly-Gly-His	undefined	Organic compounds	Organic acids and derivatives	Carboxylic acids and derivatives	Amino acids, peptides and analogues	L3	peptides	-	present in GEM	C00107	CE-MS	CE-MS	269.1086@9.02	CMM	[M+H]+		269.109	9.02	-	-	-	-	0.000725225	0.000443011	0.000599098	0.000668002	0.000854452	0.000747141	0.000735277	0.000605697	0.000668147	0.000662964	0.000870032	0.00075545	0.000584736	0.000513298	0.000703556	0.000877577	0.000658114	0.00067799	0.00067942	0.000279458	0.000491633	0.000447348	0.000494708	0.000511044	0.00079165	0.000664082	0.000580624
Dipeptide: His-Lys	undefined	Organic compounds	Organic acids and derivatives	Carboxylic acids and derivatives	Amino acids, peptides and analogues	L3	peptides	-	present in GEM	C00107	CE-MS	CE-MS	265.1541@6.75	CMM	[M+H-H2O]+		265.154	6.75	-	-	-	-	8.03868e-05	0.000125054	3.21227e-05	8.93679e-05	0.000100046	0.000681767	0.0003656	7.58356e-05	0.000123332	9.35679e-05	0.000124563	0.000125959	0.000122257	0.000392369	0.000163484	0.00034119	4.46033e-05	NaN	3.89186e-05	0.000333995	5.41446e-05	0.000361758	1.15615e-05	3.45378e-05	7.15886e-05	0.000170884	0.000279431
Dipeptide: Ile-Val // Dipeptide: Leu-Val	undefined	Organic compounds	Organic acids and derivatives	Carboxylic acids and derivatives	Amino acids, peptides and analogues	L3	peptides	-	present in GEM	C00107	CE-MS	CE-MS	230.1629@9.34	CMM	[M+H]+		230.163	9.34	-	-	-	-	0.000259796	0.00211731	0.000528852	0.0042396	0.000889784	0.0228137	0.0126525	0.00456218	0.00616046	0.00153324	0.00190556	0.0019178	0.00253833	0.0103589	0.00148874	0.00416535	0.00139705	NaN	NaN	0.00840075	0.00483808	0.0124405	0.000624152	0.0021883	0.00153887	0.00575456	0.00635755
Dipeptide: Leu-Ala // Dipeptide: Ala-Ile // N-Acetylisoputreanine	undefined	Organic compounds	Organic acids and derivatives	Carboxylic acids and derivatives	Amino acids, peptides and analogues	L3	peptides	-	present in GEM	C00107	CE-MS	CE-MS	202.1308@9.08	CMM	[M+H]+		202.131	9.08	-	-	-	-	NaN	0.000345988	0.000146991	0.000526808	0.000131553	0.00353496	0.00202401	0.000675191	0.00100274	0.000274283	0.000351328	0.000167711	0.0004754	0.00146602	0.000402664	0.000721346	0.000308818	NaN	NaN	0.00138392	0.000827917	0.00170873	7.71182e-05	0.000353682	0.00032486	0.000925761	0.000981194
Dipeptide: Leu-Lys // Ile-Lys	undefined	Organic compounds	Organic acids and derivatives	Carboxylic acids and derivatives	Amino acids, peptides and analogues	L3	peptides	-	present in GEM	C00107	CE-MS	CE-MS	259.1895@7.33	CMM	[M+H]+		259.19	7.33	-	-	-	-	0.000367292	0.000883345	0.000553395	0.00184611	0.000448725	0.00931343	0.00502142	0.0018171	0.00235714	0.000666248	0.00112612	0.000530045	0.00115651	0.0044568	0.000989611	0.00222752	0.000646167	NaN	NaN	0.00346677	0.00158895	0.00495289	0.000436595	0.000900404	0.00067803	0.00225748	0.00234264
Dipeptide: Leu-Pro	undefined	Organic compounds	Organic acids and derivatives	Carboxylic acids and derivatives	Amino acids, peptides and analogues	L3	peptides	-	present in GEM	C00107	CE-MS	CE-MS	228.1473@9.13	CMM	[M+H]+		228.147	9.13	-	-	-	-	0.000634471	0.00381406	0.00122233	0.00684457	0.00191822	0.0340159	0.0189279	0.00677429	0.00867731	0.00300625	0.00382249	0.0028498	0.00417719	0.0158821	0.00301493	0.00705291	0.00218904	NaN	NaN	0.012826	0.00699011	0.0168146	0.00102304	0.0028457	0.00270719	0.009438	0.00958586
Dipeptide: Leu-Ser // Dipeptide: Ile-Ser // Dipeptide: Val-Thr // D-Lysopine // Pantothenamide	undefined	Organic compounds	Organic acids and derivatives	Carboxylic acids and derivatives	Amino acids, peptides and analogues	L3	peptides	-	present in GEM	C00107	CE-MS	CE-MS	218.1269@9.21	CMM	[M+H]+		218.127	9.21	-	-	-	-	NaN	0.00149918	0.000397872	0.00293727	0.000783479	0.0168949	0.00942007	0.00329833	0.00422121	0.00102631	0.00122202	0.00128865	0.00158348	0.00752428	0.000880001	0.00332831	0.000684577	NaN	NaN	0.00603518	0.0030006	0.0086092	5.43709e-05	0.00121548	0.0010381	0.00448718	0.00422825
Dipeptide: Leu-Thr // Dipeptide: Ile-Thr // Spermic acid 2 // Ethylenediamine-N,N'-di-a-butyric acid	undefined	Organic compounds	Organic acids and derivatives	Carboxylic acids and derivatives	Amino acids, peptides and analogues	L3	peptides	-	present in GEM	C00107	CE-MS	CE-MS	232.1426@9.35	CMM	[M+H]+		232.143	9.35	-	-	-	-	0.000142942	0.000808719	0.000171051	0.00154509	0.000435954	0.00784872	0.00455205	0.00153332	0.0019752	0.000584398	0.000645915	0.000745399	0.000926566	0.00358044	0.000666303	0.00155576	0.00039503	NaN	NaN	0.00293609	0.0016092	0.00405014	0.000265357	0.000544442	0.000614753	0.00198609	0.00222916
Dipeptide: Lys-Phe	undefined	Organic compounds	Organic acids and derivatives	Carboxylic acids and derivatives	Amino acids, peptides and analogues	L3	peptides	-	present in GEM	C00107	CE-MS	CE-MS	293.1737@7.42	CMM	[M+H]+		293.174	7.42	-	-	-	-	0.000101502	0.000373518	0.000141061	0.000340745	0.000156195	0.00152576	0.000947538	0.000406596	0.00053049	0.000191939	0.000265611	0.000192137	0.000293649	0.000917398	0.000276548	0.000341706	0.000175668	NaN	NaN	0.000616179	0.000309688	0.000984269	6.84784e-05	0.000151817	5.93317e-05	0.000370958	0.000518092
Dipeptide: Lys-Thr	undefined	Organic compounds	Organic acids and derivatives	Carboxylic acids and derivatives	Amino acids, peptides and analogues	L3	peptides	-	present in GEM	C00107	CE-MS	CE-MS	247.1565@7.22	CMM	[M+H]+		247.156	7.22	-	-	-	-	NaN	0.000109895	3.96592e-05	0.000224415	6.90184e-05	0.00123866	0.00081687	0.000298564	0.000418958	0.000102149	0.000121887	4.30709e-05	3.88716e-05	0.000726822	3.91799e-05	0.000298482	1.39431e-06	NaN	NaN	0.000442118	0.000147723	0.000735878	NaN	5.68171e-05	0.000115748	0.000369122	0.000357897
Dipeptide: Lys-Val	undefined	Organic compounds	Organic acids and derivatives	Carboxylic acids and derivatives	Amino acids, peptides and analogues	L3	peptides	-	present in GEM	C00107	CE-MS	CE-MS	245.1746@7.21	CMM	[M+H]+		245.175	7.21	-	-	-	-	0.000141661	0.000527678	0.000340268	0.000993352	0.000205086	0.00553942	0.00323952	0.00108329	0.00144004	0.000531416	0.000688498	0.000329203	0.000775346	0.00252731	0.000460936	0.00124492	0.000295286	NaN	NaN	0.00226363	0.000957407	0.00295617	0.000249817	0.00043199	0.000395134	0.00135661	0.00133832
Dipeptide: Phe-Arg	undefined	Organic compounds	Organic acids and derivatives	Carboxylic acids and derivatives	Amino acids, peptides and analogues	L3	peptides	-	present in GEM	C00107	CE-MS	CE-MS	321.1811@7.49	CMM	[M+H]+		321.181	7.49	-	-	-	-	0.000140095	0.000246636	7.37159e-05	0.000334667	0.000139542	0.00127924	0.000804257	0.000274111	0.000392972	0.0001688	0.000101167	0.000118462	0.000187475	0.000728138	0.000186806	0.000246258	0.000127073	NaN	5.74748e-07	0.000442008	0.000160006	0.000768209	5.55535e-05	0.000134858	9.12754e-05	0.000475295	0.000376042
Dipeptide: Phe-Tyr	undefined	Organic compounds	Organic acids and derivatives	Carboxylic acids and derivatives	Amino acids, peptides and analogues	L3	peptides	-	present in GEM	C00107	CE-MS	CE-MS	328.1439@9.75	CMM	[M+H]+		328.144	9.75	-	-	-	-	3.70534e-05	8.06502e-05	2.40458e-05	0.000115205	5.77521e-05	0.000842414	0.000398026	0.000128619	0.000257538	3.23252e-05	0.000152665	0.00013027	0.000144405	0.00043529	7.22415e-05	0.000173718	2.33657e-05	NaN	2.2812e-05	0.000332081	0.000182995	0.000420618	6.25516e-05	4.50371e-06	3.47638e-05	0.00020424	0.000227166
Dipeptide: Pro-Gly	undefined	Organic compounds	Organic acids and derivatives	Carboxylic acids and derivatives	Amino acids, peptides and analogues	L3	peptides	-	present in GEM	C00107	CE-MS	CE-MS	172.0854@8.46	CMM	[M+H]+		172.085	8.46	-	-	-	-	4.70796e-05	8.9492e-05	5.94249e-05	0.000265387	0.000183214	0.00124566	0.000703884	0.000237526	0.000353642	5.57481e-05	0.000177809	0.000150384	0.000198719	0.000638242	8.98718e-05	0.0002684	NaN	NaN	NaN	0.000486948	0.000305783	0.000577961	4.56198e-05	8.58801e-05	0.000175961	0.000311623	0.000425906
Dipeptide: Pro-Met	undefined	Organic compounds	Organic acids and derivatives	Carboxylic acids and derivatives	Amino acids, peptides and analogues	L3	peptides	-	present in GEM	C00107	CE-MS	CE-MS	246.1043@9.17	CMM	[M+H]+		246.104	9.17	-	-	-	-	0.000348779	0.000423082	0.000416714	0.000542849	0.000324627	0.00241798	0.0013329	0.000443206	0.000778672	0.000264269	0.000482534	0.000338347	0.000598298	0.00110958	0.000464816	0.00061977	0.00043931	0.000200502	0.000348229	0.000113769	0.000122191	0.000205088	8.04016e-05	8.35297e-05	0.000103654	0.000614884	0.00060275
Dipeptide: Pro-Phe	undefined	Organic compounds	Organic acids and derivatives	Carboxylic acids and derivatives	Amino acids, peptides and analogues	L3	peptides	-	present in GEM	C00107	CE-MS	CE-MS	262.1315@9.27	CMM	[M+H]+		262.132	9.27	-	-	-	-	0.000622075	0.00203521	0.000850662	0.00331808	0.00102619	0.0152154	0.00882748	0.00303589	0.00399566	0.00144355	0.00181022	0.00155128	0.00190655	0.00712291	0.00173138	0.00341776	0.001141	NaN	NaN	0.00536711	0.00296584	0.00758809	0.000597718	0.00132593	0.00116391	0.0041413	0.00455621
Dipeptide: Ser-Lys // Lysinoalanine	undefined	Organic compounds	Organic acids and derivatives	Carboxylic acids and derivatives	Amino acids, peptides and analogues	L3	peptides	-	present in GEM	C00107	CE-MS	CE-MS	233.1391@7.09	CMM	[M+H]+		233.139	7.09	-	-	-	-	NaN	0.000192874	0.000193888	0.000293996	9.89915e-05	0.0020619	0.00127186	0.000449986	0.000616286	0.00010894	0.000311085	0.000134732	0.000315906	0.0010425	0.000184323	0.000315203	0.000142484	NaN	NaN	0.000806238	0.00027592	0.00114888	4.98354e-05	0.00016986	0.000145821	0.000627277	0.000688177
Dipeptide: Val-Phe // 2-indolone	undefined	Organic compounds	Organic acids and derivatives	Carboxylic acids and derivatives	Amino acids, peptides and analogues	L3	peptides	-	present in GEM	C00107	CE-MS	CE-MS	264.1452@9.4	CMM	[M+H]+		264.145	9.4	-	-	-	-	6.00756e-06	0.000301654	1.71918e-05	0.000668798	8.26617e-05	0.00339504	0.00196951	0.000610212	0.000821093	0.000264479	0.000276596	0.000122046	0.000365177	0.00164741	0.000205122	0.000717825	0.000213858	NaN	NaN	0.00122012	0.000743924	0.00160182	4.01521e-05	0.000182485	0.000259427	0.000850434	0.000957368
Dipeptide: Val-Tyr // Feruloyl-2-hydroxyputrescine	undefined	Organic compounds	Organic acids and derivatives	Carboxylic acids and derivatives	Amino acids, peptides and analogues	L3	peptides	-	present in GEM	C00107	CE-MS	CE-MS	280.1422@9.55	CMM	[M+H]+		280.142	9.55	-	-	-	-	NaN	0.00018975	NaN	0.000364895	8.28445e-05	0.00210734	0.00126711	0.000333261	0.000331838	6.89844e-05	0.000170198	2.39039e-05	0.00017007	0.000840641	0.000109792	0.000460356	0.000118722	NaN	NaN	0.000818685	0.000334424	0.00122693	4.0333e-05	0.00020399	7.33918e-05	0.000483373	0.000482866
Dipeptide: Val-Val	undefined	Organic compounds	Organic acids and derivatives	Carboxylic acids and derivatives	Amino acids, peptides and analogues	L3	peptides	-	present in GEM	C00107	CE-MS	CE-MS	216.1464@9.22	CMM	[M+H]+		216.146	9.22	-	-	-	-	0.000173851	0.000440766	0.000199903	0.000500971	0.000203679	0.00225615	0.00134591	0.000550812	0.000790126	0.000305077	0.000350414	0.00024129	0.000483918	0.00109124	0.000122429	0.000615689	0.000492881	NaN	NaN	0.00108344	0.000752828	0.00140771	0.000209943	0.000580936	0.00051137	0.000507457	0.000674415
Dipetide: Thr-Met // 2-(2-Phenylethyl)chromone	undefined	Organic compounds	Organic acids and derivatives	Carboxylic acids and derivatives	Amino acids, peptides and analogues	L3	peptides	-	present in GEM	C00107	CE-MS	CE-MS	250.1@9.33	CMM	[M+H]+		250.1	9.33	-	-	-	-	0.000160719	0.000219051	0.000222712	0.000396029	0.000230966	0.00141214	0.000819292	0.000292035	0.000486399	0.000210904	0.0002118	0.000295112	0.000317774	0.000666035	0.000174337	0.000405259	0.000221064	6.36211e-05	9.02627e-05	6.76443e-05	3.15098e-05	8.84698e-05	4.27677e-05	3.65926e-05	6.16502e-05	0.000399357	0.000400839
Eryhtritol	C(C(C(CO)O)O)O	Organic compounds	Organic oxygen compounds	Organooxygen compounds	Carbohydrates and carbohydrate conjugates	L1	polar metabolites	M	novel	C00503	GC-MS	GC-MS	217.1075@12.95	-		-	-	-	> 70	0.038625	In-house GC-MS Exact mass library	-	0.000118652	0.000125103	NaN	NaN	0.000135636	0.000622769	0.000189493	NaN	0.000545697	NaN	0.0219593	NaN	NaN	0.000548891	0.000655221	NaN	0.000211193	NaN	NaN	2.73659e-05	NaN	0.000141641	NaN	NaN	NaN	0.00106227	0.000374766
Ethanolamine	C(CO)N	Organic compounds	Organic nitrogen compounds	Organonitrogen compounds	Amines	L1	polar metabolites	J	present in GEM	C00189	GC-MS	GC-MS	102.0734@6.43, 175.1146@9.78	-		-	-	-	> 70	0.94 and 0.20	In-house GC-MS Exact mass library	-	0.122097	0.100625	0.161102	0.255869	0.142031	0.114498	0.208203	0.223855	0.112617	0.0524272	0.353751	0.181187	0.00162851	0.113107	0.0487691	0.0498895	0.198103	0.217322	0.305968	0.0992057	0.0206934	0.0270984	0.0152244	0.0166947	0.0777214	0.214688	0.338423
Fructose	C1C(C(C(C(O1)(CO)O)O)O)O	Organic compounds	Organic oxygen compounds	Organooxygen compounds	Carbohydrates and carbohydrate conjugates	L1	polar metabolites	E	present in GEM	C00095	GC-MS	GC-MS	217.1075@17.07, 217.1075@17.16	-		-	-	-	> 70	0 and 0	In-house GC-MS Exact mass library	-	NaN	0.00264672	0.000573641	0.0140281	0.000588761	0.168672	0.060944	0.0151905	0.025966	NaN	0.0239996	NaN	NaN	0.0621205	0.00164025	0.0017282	NaN	NaN	0.00645719	0.0350385	0.0129849	0.0216923	1.53094	NaN	NaN	0.0195857	0.0188023
Fumaric acid	C(=CC(=O)O)C(=O)O	Organic compounds	Organic acids and derivatives	Carboxylic acids and derivatives	Dicarboxylic acids and derivatives	L1	polar metabolites	K	present in GEM	C00122	GC-MS	GC-MS	245.066@10.9	-		-	-	-	> 70	-0.638104	FiehnLib exact mass PCDL	-	0.0410454	0.0340887	0.0289144	0.0422354	0.0546774	0.122362	0.067088	0.0442605	0.0529913	0.0261032	0.045451	0.0420632	0.0255128	0.0648092	0.0494907	0.0305329	0.0390392	0.0239782	0.0306254	0.0402582	0.0302118	0.0409057	0.0284823	0.0175271	0.0278855	0.0452585	0.0445631
gamma-Glutamylputrescine	C(CCNC(=O)CCC(C(=O)O)N)CN	Organic compounds	Organic nitrogen compounds	Organonitrogen compounds	Amines	L3	polar metabolites	E	present in GEM	C15699	CE-MS	CE-MS	217.1431@6.96	Inferred from GEM	[M+H]+	2.3	-	-	-	-	-	-	3.15771e-05	0.000139768	0.000100663	0.000193871	NaN	0.000946627	0.000558274	0.000268058	0.000273394	0.00014071	0.000105913	0.000122073	0.000140766	0.00042901	0.000135377	0.000179198	6.49308e-05	NaN	NaN	0.000327909	0.00024468	0.000448337	9.32709e-05	0.000133408	8.55673e-05	0.000340007	0.000220974
Gluconic acid	C(C(C(C(C(C(=O)O)O)O)O)O)O	Organic compounds	Organic acids and derivatives	Hydroxy acids and derivatives	Medium-chain hydroxy acids and derivatives	L1	polar metabolites	F	present in GEM	C00257	GC-MS	GC-MS	333.1368@18.38	-		-	-	-	< 70*	-0.217155	FiehnLib exact mass PCDL	-	0.0185155	0.00360422	0.00712247	0.00513168	0.010301	0.0191665	0.0118613	0.00342632	0.00524706	0.00313517	0.0129298	0.00562447	0.0069974	0.00695262	0.0181775	0.00896558	0.00548121	0.00591512	0.00500171	0.0119947	0.00433029	0.00298365	0.0101993	0.0108127	0.0113725	0.00648758	0.00664563
Glucose	C(C1C(C(C(C(O1)O)O)O)O)O	Organic compounds	Organic oxygen compounds	Organooxygen compounds	Carbohydrates and carbohydrate conjugates	L1	polar metabolites	F	present in GEM	C00031	GC-MS	GC-MS	319.1569@17.33, 319.1569@17.53	-		-	-	-	> 70	0 and -0.06	In-house GC-MS Exact mass library	-	0.0122201	0.00383814	0.00274576	0.00232188	0.00429514	0.0142017	0.00676733	0.00215495	0.0031294	0.0013629	0.00636692	0.00290968	0.00396617	0.00392842	0.00593471	0.00790187	0.00419444	0.00247722	0.00137237	0.00889491	0.00398026	0.00402013	0.00884092	0.00371452	0.00667517	0.0043925	0.00250445
Glucose-6-phosphate	C(C1C(C(C(C(O1)O)O)O)O)OP(=O)(O)O	Organic compounds	Organic oxygen compounds	Organooxygen compounds	Carbohydrates and carbohydrate conjugates	L1	polar metabolites	B	present in GEM	C00668	GC-MS	GC-MS	387.1443@21.31	-		-	-	-	> 70	-0.837599	In-house GC-MS Exact mass library	-	0.00467993	0.000175275	8.80547e-05	0.000139545	0.00144712	0.00185381	0.00230463	5.88209e-05	0.000100567	4.00649e-05	0.00624593	0.000421893	0.0015361	0.000701076	0.0014195	0.00223507	0.000134841	0.000256794	8.51558e-06	0.00370939	0.000366621	0.000289303	0.00328798	0.00676082	0.00528754	0.000948278	0.00136246
Glutamic acid	C(CC(=O)O)C(C(=O)O)N	Organic compounds	Organic acids and derivatives	Carboxylic acids and derivatives	Amino acids, peptides and analogues	L1	polar metabolites	A	present in GEM	C00025	CE-MS and GC-MS	GC-MS	147.0532@9.63 // 84.0443@13.24, 247.1355@14.28	In-house for ESI+	[M+H]+	0.44	0.47	-	> 70	-0.3 and 0.14	In-house GC-MS Exact mass library	-	0.13674	0.11399	0.0879846	0.152992	0.0533277	0.501019	0.281079	0.0810679	0.177853	0.0168206	0.0671882	0.0474007	0.0611518	0.365022	0.170881	0.312469	0.0629415	0.0124234	0.00916685	0.721007	0.656166	0.573364	0.578372	0.431914	0.324603	0.195777	0.188759
Glutathione disulfide	C(CC(=O)NC(CSSCC(C(=O)NCC(=O)O)NC(=O)CCC(C(=O)O)N)C(=O)NCC(=O)O)C(C(=O)O)N	Organic compounds	Organic acids and derivatives	Carboxylic acids and derivatives	Amino acids, peptides and analogues	L1	polar metabolites	B	present in GEM	C00127	CE-MS	CE-MS	612.1543@10.39	In-house for ESI+	[M+H]+	3.79	0.49	73.0291, 84.0449, 130.0497, 156.0654, 162.0219, 177.0328, 179.0477, 231.0428, 233.0588, 243.0438, 245.0585,306.0751, 364.0630	-	-	-	-	0.0375683	0.0272	0.030769	0.0269603	0.0322549	0.0409511	0.0379416	0.0260901	0.0242716	0.0235477	0.0313978	0.0280131	0.0244228	0.0256041	0.032329	0.0333716	0.0282749	0.0265939	0.0273515	0.0330624	0.0410147	0.038806	0.0447334	0.0369833	0.039267	0.0319045	0.0324363
Glyceric acid	C(C(C(=O)O)O)O	Organic compounds	Organic oxygen compounds	Organooxygen compounds	Carbohydrates and carbohydrate conjugates	L1	polar metabolites	B	present in GEM	C00258	GC-MS	GC-MS	189.0769@10.62	-		-	-	-	> 70	-0.28169	In-house GC-MS Exact mass library	-	0.00538195	0.00134454	0.000220458	0.00128541	0.00326799	0.00254059	0.00156271	0.00216902	0.00176938	8.22201e-05	0.00220174	0.00248976	NaN	0.00167609	0.00167153	0.00258045	0.000751959	0.00248573	0.0017072	0.00490209	0.00250107	0.00104726	0.00618217	0.00253684	0.00704334	0.00181132	0.00162505
Glycerol-1-phosphate	C(C(COP(=O)(O)O)O)O	Organic compounds	Lipids and lipid-like molecules	Glycerophospholipids	Glycerophosphates	L1	polar metabolites	C	present in GEM	C00623	GC-MS	GC-MS	357.1133@15.88	-		-	-	-	> 70	-0.625782	FiehnLib exact mass PCDL	-	0.0137278	0.00897813	0.0104046	0.00733059	0.00929458	0.00649505	0.00598737	0.00637567	0.00659797	0.00789627	0.00578771	0.00920663	0.00642132	0.0067806	0.0131606	0.0253867	0.00531555	0.0268828	0.00700696	0.0242491	0.0176433	0.0158752	0.0254174	0.0227376	0.0467895	0.00873199	0.00847629
Glycerol-2-phosphate	C(C(CO)OP(=O)(O)O)O	Organic compounds	Lipids and lipid-like molecules	Glycerophospholipids	Glycerophosphates	L1	polar metabolites	C	present in GEM	C02979	GC-MS	GC-MS	243.0632@15.49	-		-	-	-	< 70*	-1.21173	FiehnLib exact mass PCDL	-	0.00224177	0.00117545	0.00127904	0.000650989	0.000935051	0.000608624	0.000884303	0.000684432	0.000809602	0.000548367	0.000446453	0.000742571	0.000599895	0.000857365	0.00130401	0.00177306	0.00056178	0.00177529	0.000677159	0.00218211	0.00147107	0.00135335	0.00186095	0.00189741	0.00243638	0.00100163	0.00100928
Glycine	C(C(=O)O)N	Organic compounds	Organic acids and derivatives	Carboxylic acids and derivatives	Amino acids, peptides and analogues	L1	polar metabolites	M	present in GEM	C00037	CE-MS and GC-MS	GC-MS	75.0326@8.03 // 248.1317@10.33	In-house for ESI+	[M+H]+	1.32	0.15	-	> 70	-1.14	FiehnLib exact mass PCDL	-	0.0848187	0.0885635	0.090886	0.219502	0.137755	0.371358	0.209081	0.153683	0.179323	0.0657935	0.210298	0.147481	0.0274605	0.243225	0.165343	0.10125	0.124158	0.0600486	0.106765	0.189667	0.17193	0.160841	0.0919534	0.0946421	0.121686	0.208287	0.167695
Guanine	C1=NC2=C(N1)C(=O)NC(=N2)N	Organic compounds	Organoheterocyclic compounds	Imidazopyrimidines	Purines and purine derivatives	L1	polar metabolites	K	present in GEM	C00242	GC-MS	GC-MS	352.1473@19.52	-		-	-	-	> 70	-0.560367	FiehnLib exact mass PCDL	-	0.00624457	0.00822164	0.00915608	0.0153612	0.0121027	0.0121721	0.0117046	0.006719	0.0110486	0.0100201	0.00932917	0.0145681	0.0024542	0.016755	0.0190347	NaN	0.00164857	0.000852925	0.0127723	0.00265547	0.00545697	0.00356574	0.00348295	0.00354279	0.00445956	0.00568135	0.00863235
Guanosine	C1=NC2=C(N1C3C(C(C(O3)CO)O)O)N=C(NC2=O)N	Organic compounds	Nucleosides, nucleotides and analogues	Purine nucleosides	NaN	L1	polar metabolites	I	present in GEM	C00387	CE-MS	CE-MS	283.0918@10.76	In-house for ESI+	[M+H]+	2.3	3.01	135.0286, 152.0559	-	-	-	-	0.0030984	0.0024545	0.00268258	0.00263412	0.00358426	0.0031885	0.00336399	0.00226405	0.0022476	0.00206247	0.00354788	0.00319033	0.00223961	0.00272689	0.00336031	0.00333126	0.00311264	0.0020669	0.00270075	0.00138077	0.00254677	0.00232634	0.002522	0.00197876	0.00263895	0.00288337	0.00281865
Heptanoic acid	CCCCCCC(=O)O	Organic compounds	Lipids and lipid-like molecules	Fatty Acyls	Fatty acids and conjugates	L1	lipids	D	present in GEM (as Lipid Class)	C17714	GC-MS	GC-MS	187.1147@8.39	-		-	-	-	> 70	-1.87135	FiehnLib nominal mass PCDL	-	0.00475119	0.00219713	0.00335701	0.00562224	0.00694858	0.00986458	0.00419084	0.00225182	0.000176162	0.000131692	0.00244372	0.00647579	0.00401666	0.0011932	0.00199549	NaN	NaN	0.00530326	0.00566524	0.00635671	0.00416974	0.00418934	0.0068012	0.0157665	NaN	0.00237503	0.00378057
Histidine	C1=C(NC=N1)CC(C(=O)O)N	Organic compounds	Organic acids and derivatives	Carboxylic acids and derivatives	Amino acids, peptides and analogues	L1	polar metabolites	E	present in GEM	C00135	CE-MS	CE-MS	155.0698@7.33	In-house for ESI+	[M+H]+	2.22	4.94	83.0613, 110.0709	-	-	-	-	0.00161618	0.00221925	0.00133698	0.00327087	0.00186753	0.0133987	0.00834598	0.00399425	0.00517114	0.00352423	0.00290834	0.00198002	0.00292124	0.00719179	0.00253906	0.00432386	0.00270005	0.000181359	0.000789854	0.00724312	0.00351355	0.00752921	0.00182065	0.00216101	0.00179316	0.00444033	0.00510143
Homoserine	C(CO)C(C(=O)O)N	Organic compounds	Organic acids and derivatives	Carboxylic acids and derivatives	Amino acids, peptides and analogues	L1	polar metabolites	M	present in GEM	C00263	GC-MS	GC-MS	218.1391@12.21	-		-	-	-	> 70	-1.21359	FiehnLib exact mass PCDL	-	0.0013212	0.00103569	0.00087894	0.00235138	0.0011159	0.00385933	0.00217411	0.00149578	0.00169446	0.000683194	0.00221829	0.00114153	0.000543685	0.0033638	0.00209606	0.00185957	0.00153369	0.000205043	0.000816133	0.00220459	0.00142661	0.00126114	0.000882262	0.000957704	0.000171643	0.00202128	0.00203485
Hydroxymethylglutathione	C(CC(=O)NC(CSCO)C(=O)NCC(=O)O)C(C(=O)O)N	Organic compounds	Organic acids and derivatives	Carboxylic acids and derivatives	Amino acids, peptides and analogues	L3	polar metabolites	B	present in GEM	C14180	CE-MS	CE-MS	337.0934@10.36	Inferred from GEM	[M+H]+	-2.97	-	-	-	-	-	-	0.000819275	0.00062318	0.00062121	0.000713297	0.000711211	0.00110926	0.000962441	0.000682783	0.00052475	0.000563445	0.000930632	0.000703894	0.000819492	0.000883364	0.001113	0.00133082	0.000868641	0.000899269	0.000945993	0.00132268	0.00130616	0.00120337	0.00189725	0.00106911	0.00183739	0.000913995	0.000807291
Isoleucine	CCC(C)C(C(=O)O)N	Organic compounds	Organic acids and derivatives	Carboxylic acids and derivatives	Amino acids, peptides and analogues	L1	polar metabolites	A	present in GEM	C00407	CE-MS and GC-MS	GC-MS	131.0946@9.27 // 86.0964@8.53, 159.1379@10.14	In-house for ESI+	[M+H]+	-0.04	0.28	-	> 70	-1.27 and -0.59	In-house GC-MS Exact mass library	-	0.160784	0.163615	0.0931963	0.109263	0.0655467	0.582369	0.230726	0.0905841	0.206379	0.0695899	0.0494132	0.0393788	0.0896435	0.369436	0.134352	0.222339	0.11272	0.0279425	0.0219784	0.652689	0.445489	0.614011	0.219887	0.322228	0.396689	0.142825	0.214343
Lactic acid	CC(C(=O)O)O	Organic compounds	Organic acids and derivatives	Hydroxy acids and derivatives	Alpha hydroxy acids and derivatives	L1	polar metabolites	L	present in GEM	C00186	GC-MS	GC-MS	191.0918@6.82	-		-	-	-	> 70	-0.437956	FiehnLib exact mass PCDL	-	0.0672981	NaN	NaN	NaN	0.153037	0.413331	0.144777	0.0560777	0.0672199	NaN	0.0652524	0.0918374	NaN	0.180234	0.393763	0.0581428	NaN	NaN	0.204409	0.00206026	0.0683207	0.123395	0.0388551	0.046323	NaN	0.0543678	0.0271349
Leucine	CC(C)CC(C(=O)O)N	Organic compounds	Organic acids and derivatives	Carboxylic acids and derivatives	Amino acids, peptides and analogues	L1	polar metabolites	M	present in GEM	C00123	CE-MS and GC-MS	GC-MS	131.0946@9.27 //86.0965@8.23, 159.1379@9.85	In-house for ESI+	[M+H]+	-0.04	0.28	-	> 70	-0.60 and 0.10	In-house GC-MS Exact mass library	-	0.0630406	0.0955201	0.0369335	0.112721	0.0485744	0.199658	0.119405	0.089096	0.0695937	0.0382519	0.0537869	0.0565071	0.0278724	0.119516	0.0197572	0.00145395	0.103205	0.00557513	0.0244336	0.0852328	0.0222256	0.0431308	0.0249377	0.0279477	0.0316626	0.124489	0.096152
LPE(12:0)	undefined	Organic compounds	Lipids and lipid-like molecules	Glycerophospholipids	Glycerophosphoethanolamines	L2	lipids	-	novel Lipid Class	C04438	LC-MS	LC-MS	396.2128@1.25, 396.215@1.38	-	[M-H]-	-5.80 and -0.25	-	-	-	-	-	MS1	662.991	570.545	148.267	289.359	572.288	841.612	41.6373	NaN	41.9615	NaN	330.917	316.235	374.333	322.551	830.128	344.75	98.2109	436.101	506.393	542.389	179.339	479.701	728.255	294.019	147.881	368.332	696.885
LPE(14:0)	undefined	Organic compounds	Lipids and lipid-like molecules	Glycerophospholipids	Glycerophosphoethanolamines	L2	lipids	-	novel Lipid Class	C05973	LC-MS	LC-MS	424.2471@1.8, 424.247@1.95	-	[M-H]-	1.89 and 1.65	-	-	-	-	-	MS2	37510.6	29131.8	28334.1	25549.1	28702.1	42219.2	46174.5	19988.3	26824.2	26448.9	35044.2	34023.7	30719	27988.8	64370.2	46599.4	35844.2	31874.4	32041.6	33580	36208.8	30688.6	36809.6	40928.4	34979.9	30944.5	33033.7
LPE(14:1)	undefined	Organic compounds	Lipids and lipid-like molecules	Glycerophospholipids	Glycerophosphoethanolamines	L2	lipids	-	novel Lipid Class	C04438	LC-MS	LC-MS	422.2316@1.44	-	[M-H]-	2.13	-	-	-	-	-	MS1	2328.78	1312.58	1326.44	1399.89	892.868	2303.26	1847.5	291.488	977.466	686.828	1517.54	2019	846.255	2370.24	2809.87	1866.1	950.081	1229.66	1126.5	1151.83	1889.55	898.037	1979.19	1939.04	1372.77	1751.43	2146.25
LPE(15:0)	undefined	Organic compounds	Lipids and lipid-like molecules	Glycerophospholipids	Glycerophosphoethanolamines	L2	lipids	-	novel Lipid Class	C04438	LC-MS	LC-MS	438.2624@2.20, 438.2631@2.34	-	[M-H]-	1.14 and 2.74	-	-	-	-	-	MS1	3661.67	3407.82	4183.86	2925.75	3270.89	5587.26	6498.72	2834.73	3798.96	4301.04	3332.68	3587.84	2748.11	3232.21	7530.6	5984.32	4242.43	4683.82	3918.66	3285.75	5772.16	4754.26	4732.71	5530.97	5558.8	4836.25	4254.64
LPE(16:0)	undefined	Organic compounds	Lipids and lipid-like molecules	Glycerophospholipids	Glycerophosphoethanolamines	L2	lipids	-	novel Lipid Class	C05973	LC-MS	LC-MS	452.2788@2.64, 452.2782@2.79	-	[M-H]-	2.87 and 1.55	-	-	-	-	-	MS2	120047	76863.7	80402.9	69277.3	79935.9	119161	155181	62193.1	64576	69659.8	69631.6	65936.8	53211.6	58301.9	117689	171248	111374	122462	111306	82881.3	90679.1	78205.9	92185.4	102255	87768.8	83630.3	84997.2
LPE(16:1)	undefined	Organic compounds	Lipids and lipid-like molecules	Glycerophospholipids	Glycerophosphoethanolamines	L2	lipids	-	novel Lipid Class	C05973	LC-MS	LC-MS	450.2626@1.94, 450.2625@2.14	-	[M-H]-	1.55 and 1.33	-	-	-	-	-	MS2	60910.9	38664.1	47364.9	36808.9	38421.2	76013.1	73748.5	29547.1	40149.1	39832.5	50705.2	49334.3	37274.6	41960.3	83987.8	75747.1	56774.2	60241.3	53246.3	58183	59812.6	55481.4	64269.1	72108.4	65223.7	47923.7	50647.2
LPE(18:1)	undefined	Organic compounds	Lipids and lipid-like molecules	Glycerophospholipids	Glycerophosphoethanolamines	L2	lipids	-	novel Lipid Class	C04438	LC-MS	LC-MS	478.2966@2.70, 478.2942@2.96	-	[M-H]-	7.32 and 2.30	-	-	-	-	-	MS1	566.804	322.429	359.671	NaN	395.069	717.69	1310.78	192.839	315.403	279.574	160.058	310.167	79.7706	193.671	575.883	895.453	443.407	686.74	838.686	548.758	520.673	359.826	1084.31	150.343	289.499	973.953	491.557
Lysine	C(CCN)CC(C(=O)O)N	Organic compounds	Organic acids and derivatives	Carboxylic acids and derivatives	Amino acids, peptides and analogues	L1	polar metabolites	E	present in GEM	C00047	CE-MS and GC-MS	GC-MS	146.1059@7.03 // 156.1209@17.602	In-house for ESI+	[M+H]+	2.72	1.35	-	> 70	-0.396152	FiehnLib exact mass PCDL	-	0.0941987	0.127058	0.14055	0.337441	0.191727	1.26353	0.558466	0.376008	0.36529	0.142246	0.252197	0.161592	0.0241136	0.55957	0.221594	0.0900464	0.183866	0.0397936	0.0839775	0.624197	0.263754	0.529697	0.132668	0.183834	0.175419	0.274534	0.277962
Malate	C(C(C(=O)O)O)C(=O)O	Organic compounds	Organic acids and derivatives	Hydroxy acids and derivatives	Beta hydroxy acids and derivatives	L1	polar metabolites	K	present in GEM	C00149	GC-MS	GC-MS	233.103@12.69	-		-	-	-	> 70	-0.704225	FiehnLib exact mass PCDL	-	0.0179185	0.0132053	0.0204274	0.0262636	0.0190423	0.028084	0.0168126	0.0192833	0.0227148	0.0121522	0.0254357	0.0191856	0.0104294	0.0280171	0.0323962	0.0160018	0.016078	0.0185305	0.0156387	0.0179589	0.0142718	0.0100461	0.0210666	0.0126212	0.0140542	0.020049	0.0190207
Maltose	C(C1C(C(C(C(O1)OC2C(OC(C(C2O)O)O)CO)O)O)O)O	Organic compounds	Organic oxygen compounds	Organooxygen compounds	Carbohydrates and carbohydrate conjugates	L1	polar metabolites	M	present in GEM	C00208	GC-MS	GC-MS	361.1687@24.59, 361.1687@24.79	-		-	-	-	> 70	-0.04 and -0.04	In-house GC-MS Exact mass library	-	0.00380845	0.00332045	0.00437735	0.00562257	0.0043437	0.0213644	0.0111501	0.00533352	0.00780917	0.00441829	0.0217611	0.00486159	0.00201627	0.00977061	0.00457193	0.00119219	0.00577716	NaN	0.00189386	0.00283465	0.00864153	0.00416589	0.00604985	0.00170263	0.00143078	0.00903168	0.00746276
Mannose	C(C1C(C(C(C(O1)O)O)O)O)O	Organic compounds	Organic oxygen compounds	Organooxygen compounds	Carbohydrates and carbohydrate conjugates	L1	polar metabolites	F	novel	C00159	GC-MS	GC-MS	319.1569@17.21, 319.1569@17.38	-		-	-	-	> 70	-0.05 and 0	In-house GC-MS Exact mass library	-	0.188202	0.0137151	0.0115554	0.0172602	0.0551824	0.186295	0.101287	0.0124134	0.0141939	0.00617766	0.0638045	0.0193927	0.0396185	0.022497	0.0728091	0.383736	0.0171084	0.00663637	0.00457457	0.14495	0.0166585	0.0216803	0.0995957	0.178536	0.0757981	0.0557135	0.049887
Mannose-6-phosphate	CCCCCCCCCCCCCCCCCC(=O)OC(CO)CO	Organic compounds	Lipids and lipid-like molecules	Glycerolipids	Monoradylglycerols	L1	polar metabolites	B	present in GEM	C00275	GC-MS	GC-MS	387.1443@21.17	-		-	-	-	< 70*	-0.703565	In-house GC-MS Exact mass library	-	0.0226513	NaN	NaN	NaN	0.0055018	0.0100619	0.00751064	NaN	NaN	NaN	0.00655006	0.001758	0.00573822	0.000728435	0.00793195	0.00961182	0.00123143	0.00119881	NaN	0.0174018	0.00260728	0.0019383	0.0193003	0.0404137	0.042603	0.00426465	0.00529874
Methionine	CCCCCCCCCCCCCCCCCC(=O)OCC(CO)O	Organic compounds	Lipids and lipid-like molecules	Glycerolipids	Monoradylglycerols	L1	polar metabolites	K	present in GEM	C00073	CE-MS and GC-MS	GC-MS	149.0517@9.52 // 104.053@11.74, 176.0924@13.08	In-house for ESI+	[M+H]+	4.48	3.19	-	> 70	-0.76 and -0.83	FiehnLib exact mass PCDL	-	0.0496047	0.0583471	0.0440691	0.087972	0.0492118	0.365637	0.147487	0.0744365	0.0789964	0.0347028	0.0826508	0.0408908	0.0208864	0.182309	0.0569525	0.050266	0.0905797	0.0258894	0.0386011	0.0217852	0.011006	0.0118361	0.00819163	0.00707909	0.015497	0.093128	0.101145
Methionine sulfoxide	C(C1C(C(C(C(O1)O)O)O)O)OP(=O)(O)O	Organic compounds	Organic oxygen compounds	Organooxygen compounds	Carbohydrates and carbohydrate conjugates	L1	polar metabolites	A	present in GEM	C02989	CE-MS and GC-MS	GC-MS	128.089@16.16	In-house for ESI+	[M+H]+	1.20443	-2.70805	-	< 70*	-0.4313	FiehnLib exact mass PCDL	-	0.00012854	0.000296795	0.000582961	0.00136098	0.000503025	0.00238357	0.00183805	0.0018909	0.00179165	0.000949712	0.00156516	0.00223918	0.000292167	0.00191719	0.0011242	0.00487768	0.00188883	NaN	0.000865182	0.00960023	0.00466163	0.0109041	0.00259154	0.00222468	NaN	0.00150782	0.00209748
MG(0:0/18:0)	CSCCC(C(=O)O)N	Organic compounds	Organic acids and derivatives	Carboxylic acids and derivatives	Amino acids, peptides and analogues	L1	lipids	-	present in GEM (as Lipid Class)	C02112	GC-MS	GC-MS	218.1151@24.63	-		-	-	-	> 70	-0.645422	FiehnLib exact mass PCDL	-	0.0215261	0.0102595	0.0190777	0.0133396	0.00885653	0.0382616	0.0349526	0.0241965	0.0150153	0.0116119	0.00476278	0.00717938	8.28865e-05	0.0118201	0.00523212	0.00234144	0.00530819	0.00604908	0.0119732	0.00872582	0.00491286	0.0127791	0.0165047	0.00425782	0.0120852	0.0210852	0.0181321
MG(18:0/0:0)	CS(=O)CCC(C(=O)O)N	Organic compounds	Organic acids and derivatives	Carboxylic acids and derivatives	Amino acids, peptides and analogues	L1	lipids	-	present in GEM (as Lipid Class)	C01885	GC-MS	GC-MS	400.3316@24.88	-		-	-	-	> 70	-0.200562	FiehnLib exact mass PCDL	-	0.279562	0.157221	0.244599	0.103188	0.141072	0.057124	0.194729	0.214976	0.0606209	0.061014	0.063657	0.0680823	0.137605	0.0763195	0.0618066	0.0481187	0.0789179	0.137468	0.225863	0.160708	0.0906133	0.228966	0.360591	0.113995	0.145735	0.190584	0.193737
myo-Inositol	C1(C(C(C(C(C1O)O)O)O)O)O	Organic compounds	Organic oxygen compounds	Organooxygen compounds	Alcohols and polyols	L1	polar metabolites	E	present in GEM	C00137	GC-MS	GC-MS	305.1432@19.26	-		-	-	-	> 70	0.0519481	In-house GC-MS Exact mass library	-	0.00065054	0.00224404	0.00205932	0.00407299	0.00162663	0.0185897	0.00916374	0.00511837	0.00448909	0.000240389	0.00300197	0.00187493	NaN	0.00824055	0.00375239	0.00412731	0.00436676	0.00161348	0.00124055	0.00988106	0.00315986	0.00602497	0.00674208	0.000467691	0.00187831	0.00523961	0.00542826
n-Acetylornithine	CC(=O)NC(CCCN)C(=O)O	Organic compounds	Organic acids and derivatives	Carboxylic acids and derivatives	Amino acids, peptides and analogues	L1	polar metabolites	E	present in GEM	C00437	CE-MS and GC-MS	GC-MS	130.0499@14.95	In-house for ESI+	[M+H]+	-2.85539	-1.17706	-	> 70	-0.109951	FiehnLib exact mass PCDL	-	0.00459401	0.0062037	0.00481023	0.0103558	0.00644053	0.0388773	0.018108	0.0099647	0.0128004	0.00524606	0.00730175	0.00525958	0.00349775	0.0166271	0.0077419	0.00727935	0.00588013	0.00171011	0.00301383	0.0162107	0.0111355	0.0160694	0.00509017	0.00663444	0.00572027	0.0103621	0.0109864
NAD	C1=CC(=C[N+](=C1)C2C(C(C(O2)COP(=O)(O)OP(=O)(O)OCC3C(C(C(O3)N4C=NC5=C(N=CN=C54)N)O)O)O)O)C(=O)N	Organic compounds	Nucleosides, nucleotides and analogues	(5'->5')-dinucleotides	NaN	L1	polar metabolites	H	present in GEM	C00003	CE-MS	CE-MS	663.1091@14.58	In-house for ESI+	[M+H]+	-0.223191	-7.62406	232.0808, 348.0728	-	-	-	-	0.000586075	0.000476877	0.000489954	0.000423002	0.000410466	0.000532523	0.000411036	0.000348537	0.000298192	0.000455142	0.000266716	0.000385234	0.000358238	0.000412136	0.00028141	0.00030687	0.000211909	0.000170999	0.000333765	0.000399396	0.000371597	0.000334345	0.000279392	0.000302386	0.000304033	0.000453797	0.000531273
Nicotinamide	C1=CC(=CN=C1)C(=O)N	Organic compounds	Organoheterocyclic compounds	Pyridines and derivatives	Pyridinecarboxylic acids and derivatives	L1	polar metabolites	K	present in GEM	C00153	GC-MS	GC-MS	179.0635@12.64	-		-	-	-	> 70	-1.01801	FiehnLib exact mass PCDL	-	0.0307482	0.0282001	0.0332635	0.0419997	0.0403793	0.0435175	0.0314999	0.0282829	0.0336904	0.0224012	0.0374965	0.0313393	0.0150244	0.0388102	0.045448	0.0131288	0.0336259	0.0152514	0.0291498	0.0242081	0.0204306	0.019767	0.020279	0.0185769	0.0255338	0.0323897	0.0302849
N-Methylalanine	CC(C(=O)O)NC	Organic compounds	Organic acids and derivatives	Carboxylic acids and derivatives	Amino acids, peptides and analogues	L1	polar metabolites	J	novel	C02721	GC-MS	GC-MS	130.1047@8.43	-		-	-	-	< 70*	0	FiehnLib exact mass PCDL	-	0.0578448	0.0493641	0.031397	0.0686104	0.0473048	0.0520272	0.034581	0.0371099	0.0286536	0.0306632	0.0486836	0.0354587	0.017611	0.0397346	0.0212232	0.0156586	0.0523486	0.0200968	0.0328878	0.0181231	0.0223911	0.0167136	0.0186194	0.0175303	0.0254422	0.0634168	0.0506496
N-Ribosylnicotinamide	C1=CC(=C[N+](=C1)C2C(C(C(O2)CO)O)O)C(=O)N	Organic compounds	Organic acids and derivatives	Organooxygen compounds	Carbohydrates and carbohydrate conjugates	L3	polar metabolites	without island	present in GEM	C03150	CE-MS	CE-MS	255.0973@10.2	Inferred from GEM	[M+H]+	-3.14	-	-	-	-	-	-	1.77093e-07	1.79625e-05	1.67795e-05	NaN	NaN	1.39773e-05	NaN	NaN	2.00102e-06	2.03484e-05	2.39337e-05	NaN	7.08738e-06	8.50515e-06	NaN	2.1538e-05	NaN	NaN	NaN	1.41815e-05	2.18254e-05	1.26058e-05	4.13347e-05	NaN	3.85331e-05	1.80664e-06	2.25169e-05
O-Acetylhomoserine	CC(=O)OCCC(C(=O)O)N	Organic compounds	Organic acids and derivatives	Carboxylic acids and derivatives	Amino acids, peptides and analogues	L3	polar metabolites	G	present in GEM	C01077	CE-MS	CE-MS	161.0709@10.73	Inferred from GEM	[M+H]+	13.04	-	-	-	-	-	-	0.000580907	0.000348317	0.000141175	0.000107	8.61358e-05	0.000472164	0.000331349	0.000102865	2.85387e-05	0.000117361	7.98822e-05	0.000135446	0.000419573	0.000439898	0.000126633	0.000267973	0.000824052	7.69179e-05	0.000228394	0.000754579	1.89712e-05	NaN	3.89139e-05	2.85563e-05	9.45023e-06	0.000178738	6.53787e-05
Ophtalmic acid	CCC(C(=O)NCC(=O)O)NC(=O)CCC(C(=O)O)N	Organic compounds	Organic acids and derivatives	Carboxylic acids and derivatives	Amino acids, peptides and analogues	L1	polar metabolites	F	novel	NaN	CE-MS	CE-MS	289.1274@10.84	In-house for ESI+	[M+H]+	0.69	1.41	58.0660, 161.0923, 215.1030	-	-	-	-	0.0817851	0.0621626	0.0658311	0.0676948	0.0711787	0.0846752	0.0773512	0.0581565	0.0611738	0.0584841	0.0670727	0.0602914	0.0549592	0.0601713	0.0685878	0.0721658	0.0620049	0.0636109	0.0612444	0.0538586	0.0691713	0.0663599	0.0757586	0.0638372	0.0669757	0.0723868	0.073233
Ornithine	C(CC(C(=O)O)N)CN	Organic compounds	Organic acids and derivatives	Carboxylic acids and derivatives	Amino acids, peptides and analogues	L1	polar metabolites	K	present in GEM	C00077	GC-MS	GC-MS	174.1135@16.52	-		-	-	-	< 70*	-0.181269	FiehnLib exact mass PCDL	-	0.00189809	0.00131815	0.0037886	0.00427452	0.00410793	0.0093518	0.00569911	0.0044592	0.00374867	0.00204401	0.00613156	0.00501915	0.000419831	0.00562605	0.00709311	0.00104064	0.00378536	5.66651e-05	0.00599292	0.00115784	0.00106987	0.00232488	0.00153367	0.00103979	NaN	0.00280915	0.00252002
Pantothenic acid	CC(C)(CO)C(C(=O)NCCC(=O)O)O	Organic compounds	Organic acids and derivatives	Carboxylic acids and derivatives	Amino acids, peptides and analogues	L1	polar metabolites	I	present in GEM	C00864	GC-MS	GC-MS	291.1317@18.28	-		-	-	-	< 70*	-0.272777	FiehnLib exact mass PCDL	-	0.00157043	0.00134617	0.00153999	0.00220985	0.00200775	0.00289353	0.00207535	0.00229721	0.00161718	0.00197468	0.00235914	0.00149595	0.000976854	0.00167882	0.0021598	0.00169584	0.00172877	0.00198131	0.001947	0.00161492	0.00138603	0.00121235	0.00198835	0.00125654	0.00146101	0.00168209	0.00184127
PE(24:0)	undefined	Organic compounds	Lipids and lipid-like molecules	Glycerophospholipids	Glycerophosphoethanolamines	L2	lipids	-	present in GEM (as Lipid Class)	C00350	LC-MS	LC-MS	578.383@4.61	-	[M-H]-	-0.52	-	-	-	-	-	MS1	6284.21	5856.97	5056.23	6353.59	7235.76	8948.32	4564.43	4192.24	6725.93	6045.77	6457.01	6306.73	3941.41	5956.65	7988.23	6854.56	6472.11	5839.55	4542.95	5151.48	5190.58	5345.44	5048.48	4912.75	496.907	6370.3	5932.08
PE(25:0)	undefined	Organic compounds	Lipids and lipid-like molecules	Glycerophospholipids	Glycerophosphoethanolamines	L2	lipids	-	present in GEM (as Lipid Class)	C00350	LC-MS	LC-MS	592.3984@4.94	-	[M-H]-	-0.84	-	-	-	-	-	MS1	4210.99	4504.02	3380.29	4222.96	5663.55	4658.09	3139.58	3390.3	4667.48	4115.67	4563.36	5203.61	2593.67	3633.56	5420.11	3727.37	3400.79	4160.14	3321.95	4348.75	5289.31	4784.96	4943.21	5206.44	4999.76	5081.27	4985.56
PE(26:0)	undefined	Organic compounds	Lipids and lipid-like molecules	Glycerophospholipids	Glycerophosphoethanolamines	L2	lipids	-	present in GEM (as Lipid Class)	C00350	LC-MS	LC-MS	606.414@5.31	-	[M-H]-	-0.82	-	-	-	-	-	MS2	62047.1	55730.8	44932.7	60736.4	63712.1	69468.2	50533.4	45955.8	66841.4	54733.2	62767.2	59130.4	51229	59486.1	78107.6	54637.3	45404.8	42698	45542.6	50409.7	48949.8	44073.9	47608.7	47513.3	44680.7	61967.7	55228.5
PE(26:1)	undefined	Organic compounds	Lipids and lipid-like molecules	Glycerophospholipids	Glycerophosphoethanolamines	L2	lipids	-	present in GEM (as Lipid Class)	C00350	LC-MS	LC-MS	422.2316@1.44	-	[M-H]-	-0.99 and -1.99	-	-	-	-	-	MS1	10988.1	9741.59	7179.68	10232	10743.2	14075	8053.85	7616.67	11506.7	8484.1	10114	9919.06	6087.74	8638.97	11483.5	10909.6	8527	8724.53	8050.5	7978.53	9724.31	8497.58	9534.04	8435.19	9017.69	10366.5	8879.18
PE(27:0)	undefined	Organic compounds	Lipids and lipid-like molecules	Glycerophospholipids	Glycerophosphoethanolamines	L2	lipids	-	present in GEM (as Lipid Class)	C00350	LC-MS	LC-MS	620.4298@5.78	-	[M-H]-	-0.48	-	-	-	-	-	MS2	48707.1	46901.7	42515.3	46963.9	53406.3	48258.9	40291.2	38938.3	54385.6	46296.5	47227.7	52761	47504.8	46063.8	65002.3	38851.9	43613.1	35457.3	40444.3	51789.1	49987.1	46086.1	51019.1	52295.6	47496.8	52386.2	50253.4
PE(27:1)	undefined	Organic compounds	Lipids and lipid-like molecules	Glycerophospholipids	Glycerophosphoethanolamines	L2	lipids	-	present in GEM (as Lipid Class)	C00350	LC-MS	LC-MS	618.4149@5.13, 618.4128@5.27	-	[M-H]-	0.65 and -2.75	-	-	-	-	-	MS2	4950.04	4537.8	4171.01	5272.68	5269.52	6198.32	4286.82	4476.94	7080.12	5813.24	4691.56	5267.71	3779.62	4429.86	6154.28	4464.73	4169.9	4208.26	3965.27	6255.85	6743.06	6197.5	5963.33	6115.84	7115.19	5569.28	6281.93
PE(28:0)	undefined	Organic compounds	Lipids and lipid-like molecules	Glycerophospholipids	Glycerophosphoethanolamines	L2	lipids	-	present in GEM (as Lipid Class)	C00350	LC-MS	LC-MS	634.4461@6.35	-	[M-H]-	0.63	-	-	-	-	-	MS2	878775	817287	677400	863092	858150	837841	730102	642541	770737	713341	861967	798732	748677	834924	1.03618e+06	787554	716221	551717	651699	700561	756856	643675	710492	679728	641003	820872	758164
PE(28:1)	undefined	Organic compounds	Lipids and lipid-like molecules	Glycerophospholipids	Glycerophosphoethanolamines	L2	lipids	-	present in GEM (as Lipid Class)	C00350	LC-MS	LC-MS	632.4303@5.45, 635.4298@5.55, 638.4298@5.71	-	[M-H]-	0.32 and -0.47 and -0.47	-	-	-	-	-	MS2	148111	128266	105338	134374	135181	170324	105504	99826.2	145398	121358	137700	128341	95517.1	127769	159880	136106	109736	112648	103838	131852	129753	119647	120752	118066	127775	142097	132879
PE(29:0)	undefined	Organic compounds	Lipids and lipid-like molecules	Glycerophospholipids	Glycerophosphoethanolamines	L2	lipids	-	present in GEM (as Lipid Class)	C00350	LC-MS	LC-MS	648.4616@7.00	-	[M-H]-	0.46	-	-	-	-	-	MS2	298705	283836	249153	315178	333696	389749	333275	302196	306042	332170	305597	303627	265475	312110	395922	298268	296711	214614	248561	252038	295415	240588	291605	289225	247542	346012	300929
PE(29:1)	undefined	Organic compounds	Lipids and lipid-like molecules	Glycerophospholipids	Glycerophosphoethanolamines	L2	lipids	-	present in GEM (as Lipid Class)	C00350	LC-MS	LC-MS	646.4457@5.864, 646.4454@5.980, 646.4453@6.064, 646.4447@6.223	-	[M-H]-	0.00 and -0.46 and -0.62 and -1.55	-	-	-	-	-	MS2	69745.8	64898.5	60976.2	66166.7	68430.7	80288	56756	58640.5	78681.7	70399.3	60133.5	67043.5	49616.6	66821.2	74718.2	62066	62642.8	65445.1	61779.2	73107.9	83756.6	74752.2	82102.4	80268.4	85665.6	81703.8	79420.2
PE(30:0)	undefined	Organic compounds	Lipids and lipid-like molecules	Glycerophospholipids	Glycerophosphoethanolamines	L2	lipids	-	present in GEM (as Lipid Class)	C00350	LC-MS	LC-MS	662.4775@7.80	-	[M-H]-	0.91	-	-	-	-	-	MS2	2.18542e+06	1.92655e+06	1.68476e+06	2.28148e+06	2.27801e+06	2.76795e+06	2.22669e+06	1.79464e+06	1.82623e+06	1.86576e+06	2.45808e+06	2.13304e+06	2.03727e+06	2.19664e+06	2.84936e+06	2.39172e+06	1.97968e+06	1.41523e+06	1.58851e+06	1.9007e+06	1.86883e+06	1.53188e+06	1.93495e+06	1.79755e+06	1.59662e+06	838627	765474
PE(30:1)	undefined	Organic compounds	Lipids and lipid-like molecules	Glycerophospholipids	Glycerophosphoethanolamines	L2	lipids	-	present in GEM (as Lipid Class)	C00350	LC-MS	LC-MS	660.4617@6.551, 660.4625@6.687, 660.4609@6.857, 660.4604@7.273	-	[M-H]-	0.61 and 1.82 and -0.61 and -1.36	-	-	-	-	-	MS2	1.72779e+06	1.47534e+06	1.25023e+06	1.49732e+06	1.4594e+06	1.95113e+06	1.27537e+06	1.20411e+06	1.52901e+06	1.27399e+06	1.45465e+06	1.37194e+06	1.0431e+06	1.47837e+06	1.67738e+06	1.54986e+06	1.30072e+06	1.3041e+06	1.25666e+06	1.4604e+06	1.66086e+06	1.50332e+06	1.65648e+06	1.67107e+06	1.60224e+06	1.69229e+06	1.58781e+06
PE(30:2)	undefined	Organic compounds	Lipids and lipid-like molecules	Glycerophospholipids	Glycerophosphoethanolamines	L2	lipids	-	present in GEM (as Lipid Class)	C00350	LC-MS	LC-MS	658.4453@5.71, 658.4456@5.83, 658.4458@6.20	-	[M-H]-	-0.61 and -0.15 and 0.15	-	-	-	-	-	MS2	25233	19530.2	15506.5	20799.9	19654.4	28228.4	16321.1	15851.2	19321.1	18523.7	18802.8	18916.3	14106.8	18123.8	22293.5	22134.3	19524.8	18898.6	16417.9	18352.3	20508.3	18540.3	20136.6	20642.3	20760.3	20809.9	21968.4
PE(31:0)	undefined	Organic compounds	Lipids and lipid-like molecules	Glycerophospholipids	Glycerophosphoethanolamines	L2	lipids	-	present in GEM (as Lipid Class)	C00350	LC-MS	LC-MS	676.4925@8.76	-	[M-H]-	0	-	-	-	-	-	MS2	104119	89367.6	86639	113855	117079	163074	128853	113152	92723	102930	117126	112465	98009	117671	143187	117932	108039	75916.2	87501.9	83913.2	84339.4	68924.6	87674.2	80960	71530.6	115346	104633
PE(31:1)	undefined	Organic compounds	Lipids and lipid-like molecules	Glycerophospholipids	Glycerophosphoethanolamines	L2	lipids	-	present in GEM (as Lipid Class)	C00350	LC-MS	LC-MS	674.4769@7.25	-	[M-H]-	0	-	-	-	-	-	MS2	414459	348516	345417	380188	384928	513430	364868	350216	379876	377029	346785	354072	229769	366985	412592	388903	365065	371882	364362	325763	445309	411516	452077	428630	446944	468907	426723
PE(31:2)	undefined	Organic compounds	Lipids and lipid-like molecules	Glycerophospholipids	Glycerophosphoethanolamines	L2	lipids	-	present in GEM (as Lipid Class)	C00350	LC-MS	LC-MS	672.4599@6.20	-	[M-H]-	-2.08	-	-	-	-	-	MS1	4247.82	3904.4	3455.97	4310.86	4573.89	5517.76	3101.55	3248.94	5031.78	3772.43	3660.01	4353.38	2942.12	4419.88	4783.73	4100.8	4203.82	3855.89	4160.48	4243.97	6993.12	6385.8	6038.22	5682.93	7430.42	6589.2	5561.57
PE(32:0)	undefined	Organic compounds	Lipids and lipid-like molecules	Glycerophospholipids	Glycerophosphoethanolamines	L2	lipids	-	present in GEM (as Lipid Class)	C00350	LC-MS	LC-MS	690.5084@9.93	-	[M-H]-	0.43	-	-	-	-	-	MS2	443849	343018	348169	527649	545867	668541	524686	449757	445791	428090	536675	497940	358929	402837	621152	514430	395391	325700	389549	358519	250469	206018	393700	290308	211975	188848	173598
PE(32:1)	undefined	Organic compounds	Lipids and lipid-like molecules	Glycerophospholipids	Glycerophosphoethanolamines	L2	lipids	-	present in GEM (as Lipid Class)	C00350	LC-MS	LC-MS	688.4938@8.13, 688.4929@9.12	-	[M-H]-	1.89 and 0.58	-	-	-	-	-	MS2	5.22185e+06	4.17043e+06	3.94268e+06	4.55108e+06	4.442e+06	6.57812e+06	4.66549e+06	3.87066e+06	4.23348e+06	3.81163e+06	4.61405e+06	4.13227e+06	3.20258e+06	4.44829e+06	5.06947e+06	5.26691e+06	4.37288e+06	4.23057e+06	4.05104e+06	4.7808e+06	4.53168e+06	4.17059e+06	4.93351e+06	4.71782e+06	4.51245e+06	5.00996e+06	4.65081e+06
PE(32:2)	undefined	Organic compounds	Lipids and lipid-like molecules	Glycerophospholipids	Glycerophosphoethanolamines	L2	lipids	-	present in GEM (as Lipid Class)	C00350	LC-MS	LC-MS	686.4771@6.76, 686.4763@7.54	-	[M-H]-	0.29 and -0.87	-	-	-	-	-	MS2	237169	188009	163799	204179	183421	290575	184363	157880	190844	160125	187874	172754	128539	192369	195092	198820	168588	179648	159713	172115	260555	221662	284410	262179	228393	241544	222051
PE(33:0)	undefined	Organic compounds	Lipids and lipid-like molecules	Glycerophospholipids	Glycerophosphoethanolamines	L2	lipids	-	present in GEM (as Lipid Class)	C00350	LC-MS	LC-MS	704.5231@11.23	-	[M-H]-	-0.85	-	-	-	-	-	MS1	2124.85	1873.15	1798.89	3315.44	3884.37	9287.94	7180.74	5183.99	4722.07	4894.14	3895.23	4575.3	2888.19	3468.83	5175.33	5621.58	3274.64	2220.96	2916.66	3433.53	599.853	361.503	1745.12	1348.72	666.493	4447.09	4418.37
PE(33:1)	undefined	Organic compounds	Lipids and lipid-like molecules	Glycerophospholipids	Glycerophosphoethanolamines	L2	lipids	-	present in GEM (as Lipid Class)	C00350	LC-MS	LC-MS	702.5081@8.53, 702.5079@9.11	-	[M-H]-	0 and -0.28	-	-	-	-	-	MS2	47759.9	34259	38412.2	38987.6	40592.7	82349.8	54931.8	49269.7	41925.7	42675.3	43597.6	38492.7	31717.1	42804.3	48959.3	51659.4	44972.1	43771	42223	45706.1	34683.3	32795.3	40043.8	36194.9	35041	52498.3	50769.4
PE(33:2)	undefined	Organic compounds	Lipids and lipid-like molecules	Glycerophospholipids	Glycerophosphoethanolamines	L2	lipids	-	present in GEM (as Lipid Class)	C00350	LC-MS	LC-MS	700.4911@7.49	-	[M-H]-	-2	-	-	-	-	-	MS1	8422.57	6111.92	6498.77	7214.87	6937.49	10360.3	7855.49	6600.94	7806.94	6078.31	5671.05	6974.14	4163.94	6083.85	8477.68	7515.45	7756.68	7900.52	7694.75	5983.75	8982.9	9332.43	9608.36	8966.3	9459.8	8936.3	8724
PE(34:0)	undefined	Organic compounds	Lipids and lipid-like molecules	Glycerophospholipids	Glycerophosphoethanolamines	L2	lipids	-	present in GEM (as Lipid Class)	C00350	LC-MS	LC-MS	718.5394@11.70	-	[M-H]-	0.14	-	-	-	-	-	MS2	49967.9	35775.6	42135.3	80107.2	78976.2	96488.2	81276.6	74538.2	78651.5	73820.6	70830.8	67848.3	34910.6	48703.8	74001.6	70250.5	46757	52030.3	62264	35891.7	24054.4	18237.3	61478.4	41877	22999	70154.2	63424.5
PE(34:1)	undefined	Organic compounds	Lipids and lipid-like molecules	Glycerophospholipids	Glycerophosphoethanolamines	L2	lipids	-	present in GEM (as Lipid Class)	C00350	LC-MS	LC-MS	716.5239@10.38	-	[M-H]-	0.28	-	-	-	-	-	MS2	341200	235217	251959	289255	293308	569039	365207	306031	265823	270427	309584	275403	201703	290335	343282	340320	290410	265826	269319	337955	190382	178485	245104	224650	206059	346283	321149
PE(34:2)	undefined	Organic compounds	Lipids and lipid-like molecules	Glycerophospholipids	Glycerophosphoethanolamines	L2	lipids	-	present in GEM (as Lipid Class)	C00350	LC-MS	LC-MS	714.5079@8.30, 714.5071@8.58, 714.5078@9.51	-	[M-H]-	-0.28 and -1.40 and -0.42	-	-	-	-	-	MS2	72534.5	52555	53545.6	59664.6	57626.9	106290	79624.5	60961	66508.4	58017.6	60762.2	53422.1	41726.5	59405.4	67649.1	74578.6	62029.3	65347.6	55777.1	60314.9	70596.4	68929.7	94490.9	84824.9	70164.8	83073	75345.8
PE(35:1)	undefined	Organic compounds	Lipids and lipid-like molecules	Glycerophospholipids	Glycerophosphoethanolamines	L2	lipids	-	present in GEM (as Lipid Class)	C00350	LC-MS	LC-MS	730.5378@11.47	-	[M-H]-	-2.05	-	-	-	-	-	MS2	3384.07	2297.79	2423.58	2319.34	3221.53	6106.52	3969.61	3409.86	2468.19	3374.52	2998.73	2850.06	2079.83	2954.19	3405.23	3439.73	3015.94	2891.11	2933.13	3719.23	1216.35	1507.94	2320.18	2093.19	1340.27	1962.13	3739.86
PE(36:0)	undefined	Organic compounds	Lipids and lipid-like molecules	Glycerophospholipids	Glycerophosphoethanolamines	L2	lipids	-	present in GEM (as Lipid Class)	C00350	LC-MS	LC-MS	746.5704@12.04	-	[M-H]-	-0.13	-	-	-	-	-	MS1	6184.39	5180.24	4463.92	7291.28	7855.13	10044.9	8908.24	5703.49	5514.19	6118.69	6133.55	6507.19	2670.47	5010.99	5736.46	6684.13	4518.9	4200.03	6231.7	3433.79	1793.73	698.973	11444.9	6021.45	5167.44	9066.63	8956.14
PE(36:1)	undefined	Organic compounds	Lipids and lipid-like molecules	Glycerophospholipids	Glycerophosphoethanolamines	L2	lipids	-	present in GEM (as Lipid Class)	C00350	LC-MS	LC-MS	744.5547@11.79	-	[M-H]-	-0.27	-	-	-	-	-	MS2	44957.6	27941.8	31143.8	39447.6	37636.7	85507.3	53691.6	45534.3	32949.7	37720.1	41066.5	32189.3	23496.5	36505.1	44682.3	51193.5	37376.4	33010.6	32479.3	47727	19754.3	18154.9	42028.7	35334.1	36906.5	50931.6	48106.5
PE(36:2)	undefined	Organic compounds	Lipids and lipid-like molecules	Glycerophospholipids	Glycerophosphoethanolamines	L2	lipids	-	present in GEM (as Lipid Class)	C00350	LC-MS	LC-MS	742.5395@10.54	-	[M-H]-	0.27	-	-	-	-	-	MS2	18117.9	10797.2	12146.2	13043.4	13672.3	42289.7	25459.7	18653.3	16366.1	14324.3	15709.1	11483.1	8141.28	14109.3	16563.2	22804.7	17533.7	17082.1	15213.7	22004.8	12348.7	11426.6	18392.7	15651.2	14980.3	25188.5	28422.8
PE(38:1)	undefined	Organic compounds	Lipids and lipid-like molecules	Glycerophospholipids	Glycerophosphoethanolamines	L2	lipids	-	present in GEM (as Lipid Class)	C00350	LC-MS	LC-MS	772.5871@12.09	-	[M-H]-	1.29	-	-	-	-	-	MS1	382.397	77.8367	550.387	533.457	740.837	2423.93	1431.59	369.987	818.307	1214.65	1093.62	1017.35	393.277	NaN	985.507	1389.91	803.697	1053.82	451.917	999.497	1495.62	NaN	NaN	2299.76	926.327	1124.13	1796.98
PG(26:0)	undefined	Organic compounds	Lipids and lipid-like molecules	Glycerophospholipids	Glycerophosphoglycerols	L2	lipids	-	present in GEM (as Lipid Class)	C00344	LC-MS	LC-MS	637.4095@4.57	-	[M-H]-	0.47	-	-	-	-	-	MS1	1069.4	1211.19	1022.42	1518.41	1994.13	2479.6	708.466	907.998	1906.79	1376.4	1438.37	1209.43	176.438	1504.42	1204.26	932.715	810.663	1352.25	905.83	1207.37	833.066	897.238	511.307	1226.36	681.603	962.563	1166.98
PG(27:0)	undefined	Organic compounds	Lipids and lipid-like molecules	Glycerophospholipids	Glycerophosphoglycerols	L2	lipids	-	present in GEM (as Lipid Class)	C00344	LC-MS	LC-MS	651.4244@4.87	-	[M-H]-	-0.61	-	-	-	-	-	MS1	2152.79	2263.1	1509.75	2137.8	3011.81	3804.98	2034.74	1911.28	4035.15	2959.07	2387.9	2514.59	1652.37	2201.15	2817.05	2811.97	2408.01	2044.13	2168.98	2307.77	2176.31	2161.07	2276.59	2563.59	2883.26	2537.22	2892.07
PG(28:0)	undefined	Organic compounds	Lipids and lipid-like molecules	Glycerophospholipids	Glycerophosphoglycerols	L2	lipids	-	present in GEM (as Lipid Class)	C00344	LC-MS	LC-MS	665.44@5.22	-	[M-H]-	-0.6	-	-	-	-	-	MS2	60480.4	64018.9	39567.3	66587.5	78855	110878	57970.1	59373.4	90830.6	72097.6	83442.2	63789.7	59122.6	55439.3	92134.8	85861.1	58142.4	59312.5	49855.3	53695	51773	52043.7	47854.2	55774.9	59113.9	69540.3	64236.9
PG(28:1)	undefined	Organic compounds	Lipids and lipid-like molecules	Glycerophospholipids	Glycerophosphoglycerols	L2	lipids	-	present in GEM (as Lipid Class)	C00344	LC-MS	LC-MS	663.4237@4.73	-	[M-H]-	-1.66	-	-	-	-	-	MS1	3773.76	3759.16	2611	5220.36	4969.34	7609.86	2688.59	2940.39	5546.02	4572.01	4651.25	4943.3	2063.69	4477.02	4594.52	5278.32	3581.92	4470.5	4408.53	4113.34	4249.08	4351.07	3934.19	3733.11	4731.49	4628.97	4200.06
PG(29:0)	undefined	Organic compounds	Lipids and lipid-like molecules	Glycerophospholipids	Glycerophosphoglycerols	L2	lipids	-	present in GEM (as Lipid Class)	C00344	LC-MS	LC-MS	679.4558@5.63	-	[M-H]-	-0.29	-	-	-	-	-	MS2	31369.8	33961.7	24884.3	35324.3	41557.9	51953	35837.8	41857.2	52386.5	50030.9	37574.1	32699.1	30449.1	32586.3	44464.3	40408.4	34978.9	35808	29350.6	31494.3	37492.8	34937.3	33010.1	37097.3	37437.2	42109.1	36858.6
PG(29:1)	undefined	Organic compounds	Lipids and lipid-like molecules	Glycerophospholipids	Glycerophosphoglycerols	L2	lipids	-	present in GEM (as Lipid Class)	C00344	LC-MS	LC-MS	677.4394@5.03	-	[M-H]-	-1.48	-	-	-	-	-	MS1	2995.62	3591.62	2820.9	2905.71	5147.67	7211.15	3359.08	3407.73	6269.1	4564.71	4660.96	4329.12	2568.26	4176.81	4376.63	5160.39	3575.28	4330.87	3961.35	4605.11	5869.58	5298.49	5358.85	4802.37	6549.67	5309.7	5200.56
PG(30:0)	undefined	Organic compounds	Lipids and lipid-like molecules	Glycerophospholipids	Glycerophosphoglycerols	L2	lipids	-	present in GEM (as Lipid Class)	C00344	LC-MS	LC-MS	693.472@6.12	-	[M-H]-	0.58	-	-	-	-	-	MS2	261228	250235	180599	258830	283277	364476	231073	200554	237716	230537	289155	239614	188534	272785	345674	297140	229234	209166	190532	200440	208432	199912	211308	209998	217334	264542	237859
PG(30:1)	undefined	Organic compounds	Lipids and lipid-like molecules	Glycerophospholipids	Glycerophosphoglycerols	L2	lipids	-	present in GEM (as Lipid Class)	C00344	LC-MS	LC-MS	691.4566@5.35	-	[M-H]-	0.87	-	-	-	-	-	MS2	159167	154797	113122	180238	192020	373962	156181	144691	244776	196966	211999	165225	112269	167631	198389	275829	158727	170255	142307	158854	190394	185051	190330	173433	206495	206603	181717
PG(30:2)	undefined	Organic compounds	Lipids and lipid-like molecules	Glycerophospholipids	Glycerophosphoglycerols	L2	lipids	-	present in GEM (as Lipid Class)	C00344	LC-MS	LC-MS	689.44@4.83	-	[M-H]-	-0.58	-	-	-	-	-	MS1	690.197	789.722	740.368	879.838	951.952	1359.93	710.841	483.556	1222.69	615.002	596.417	824.615	678.007	1038.27	909.592	932.024	520.901	835.579	647.464	677.707	1097.23	799.139	1022.77	481.088	1045.28	865.771	802.979
PG(31:0)	undefined	Organic compounds	Lipids and lipid-like molecules	Glycerophospholipids	Glycerophosphoglycerols	L2	lipids	-	present in GEM (as Lipid Class)	C00344	LC-MS	LC-MS	707.4873@6.70	-	[M-H]-	0.14	-	-	-	-	-	MS2	17969.8	18448	16198.4	19934.5	20181.3	26013.4	20902.1	18887.7	18559	21112.3	17818.9	18569.1	14328.4	19936.3	22387.8	18318.1	18370.3	17809.3	16407.2	13652.9	16371.6	14881	17391.7	16520.9	15579.2	21056.6	19406.7
PG(31:1)	undefined	Organic compounds	Lipids and lipid-like molecules	Glycerophospholipids	Glycerophosphoglycerols	L2	lipids	-	present in GEM (as Lipid Class)	C00344	LC-MS	LC-MS	705.4714@5.79	-	[M-H]-	-0.28	-	-	-	-	-	MS2	61960.4	61014.7	51335.9	69180.4	83375.8	140875	72994.3	74809.3	96713.6	99036.1	80885.8	68079.3	48180.3	69624.1	80333.2	103776	73389	79331.4	64980.9	65665	88101.9	83978.9	90840.7	83325	100956	95152.5	88125.8
PG(32:0)	undefined	Organic compounds	Lipids and lipid-like molecules	Glycerophospholipids	Glycerophosphoglycerols	L2	lipids	-	present in GEM (as Lipid Class)	C00344	LC-MS	LC-MS	751.5027@7.41	-	[M-H]-	-0.13	-	-	-	-	-	MS2	67202.9	54084.3	48710.6	66087.5	70203	75595	54465.3	43347.1	44838.9	49075.7	62876.2	55931.2	43619.5	50641.2	77894.4	64042.7	50124.1	42021.5	43669.2	45419.2	38112.9	35230.8	68934.6	42537.4	37559.9	61649.2	55889.6
PG(32:1)	undefined	Organic compounds	Lipids and lipid-like molecules	Glycerophospholipids	Glycerophosphoglycerols	L2	lipids	-	present in GEM (as Lipid Class)	C00344	LC-MS	LC-MS	719.4891@6.29	-	[M-H]-	2.64	-	-	-	-	-	MS2	2.3154e+06	1.96657e+06	1.53208e+06	2.28618e+06	2.49466e+06	4.981e+06	2.32675e+06	1.93018e+06	2.65447e+06	2.23814e+06	2.7817e+06	1.94068e+06	1.35637e+06	2.1518e+06	2.63583e+06	3.67028e+06	2.16301e+06	2.23187e+06	1.72135e+06	2.17592e+06	2.25656e+06	1.96644e+06	2.2674e+06	1.91002e+06	2.34932e+06	2.59927e+06	2.3564e+06
PG(32:2)	undefined	Organic compounds	Lipids and lipid-like molecules	Glycerophospholipids	Glycerophosphoglycerols	L2	lipids	-	present in GEM (as Lipid Class)	C00344	LC-MS	LC-MS	717.4711@5.49, 717.4713@5.97	-	[M-H]-	-0.7 and -0.42	-	-	-	-	-	MS2	34283.1	32398.8	25208.3	37993.9	37366.3	78177.7	33480	29193.4	41988.2	37690.2	44563.3	33326.1	20388.7	32682.2	36994.2	54087.9	33094.3	35289.6	28871	28398.7	42140.2	39851.7	41803	35551.8	42271.5	42807.1	40850.9
PG(33:0)	undefined	Organic compounds	Lipids and lipid-like molecules	Glycerophospholipids	Glycerophosphoglycerols	L2	lipids	-	present in GEM (as Lipid Class)	C00344	LC-MS	LC-MS	735.5171@8.22	-	[M-H]-	-1.77	-	-	-	-	-	MS1	1027.14	630.77	600.461	858.552	815.658	1291.38	1014.93	965.544	350.78	888.795	483.256	564.43	545.122	951.799	560.794	863.749	680.518	281.111	261.563	607.535	685.263	320.698	579.131	270.512	595.118	1055.45	811.548
PG(33:1)	undefined	Organic compounds	Lipids and lipid-like molecules	Glycerophospholipids	Glycerophosphoglycerols	L2	lipids	-	present in GEM (as Lipid Class)	C00344	LC-MS	LC-MS	733.5028@6.93	-	[M-H]-	0	-	-	-	-	-	MS2	15026.2	13441.8	10643.9	13902.4	16251.5	30986.8	19036.9	18157.2	16109.3	18045.9	17165.4	14251.6	10793.8	14970	18070.2	20964.4	16279.4	17005.5	14180	13061.9	14717.6	14160.4	15539.6	13848.2	16390	20030.9	17353.8
PG(33:2)	undefined	Organic compounds	Lipids and lipid-like molecules	Glycerophospholipids	Glycerophosphoglycerols	L2	lipids	-	present in GEM (as Lipid Class)	C00344	LC-MS	LC-MS	731.4864@5.91	-	[M-H]-	-1.09	-	-	-	-	-	MS1	1701.66	1716.34	920.634	1575.72	2067.71	4257.88	2483.38	1545.98	2641.9	2729.1	2123.64	1269.85	1143.49	1650.87	1964.78	2985.16	2041.18	2533.02	1551.47	2031.47	3336.04	3004.15	3424	3080.74	3011.47	3276.95	2747.3
PG(34:0)	undefined	Organic compounds	Lipids and lipid-like molecules	Glycerophospholipids	Glycerophosphoglycerols	L2	lipids	-	present in GEM (as Lipid Class)	C00344	LC-MS	LC-MS	749.5335@9.23	-	[M-H]-	-0.67	-	-	-	-	-	MS1	7934.3	5484.28	5479.49	7236.88	9211.89	8589.62	6741.33	5306.15	5637.91	6245.39	6958.09	5398.15	4410.46	5839.81	8069.01	6721.7	4755.94	3907.41	4523.33	4735.11	2928.78	2521.28	10237.8	3921.98	2717.29	8019.86	7202.7
PG(34:1)	undefined	Organic compounds	Lipids and lipid-like molecules	Glycerophospholipids	Glycerophosphoglycerols	L2	lipids	-	present in GEM (as Lipid Class)	C00344	LC-MS	LC-MS	747.5184@7.68	-	[M-H]-	0	-	-	-	-	-	MS1	135596	106817	96097.7	124608	128512	243649	137542	122633	118524	115534	135614	115905	76772	114113	143911	160789	117814	115333	105484	130159	85543.7	80481.8	102138	87770.7	90539.3	140350	127203
PG(34:2)	undefined	Organic compounds	Lipids and lipid-like molecules	Glycerophospholipids	Glycerophosphoglycerols	L2	lipids	-	present in GEM (as Lipid Class)	C00344	LC-MS	LC-MS	745.5026@6.43, 745.5016@6.61	-	[M-H]-	-0.27 and -1.61	-	-	-	-	-	MS2	29032.9	24311.1	20590.1	26547.6	29847.2	64909.2	32356.1	26471.3	32113.1	31176.3	33434.2	23332.1	16367.9	24034.6	30656.9	41436.3	27608.3	29708.3	23215.2	24028	31143.4	26600.1	34475.3	28626.3	30334.8	35896.6	30701.7
PG(35:1)	undefined	Organic compounds	Lipids and lipid-like molecules	Glycerophospholipids	Glycerophosphoglycerols	L2	lipids	-	present in GEM (as Lipid Class)	C00344	LC-MS	LC-MS	761.53@8.54	-	[M-H]-	-5.25	-	-	-	-	-	MS1	585.58	286.516	544.715	317.707	326.263	1939.49	907.908	688.557	715.888	561.695	714.157	699.127	596.974	500.618	929.274	923.427	238.344	412.174	875.789	667.979	327	343.49	188.137	458.965	109.905	729.407	804.521
PG(36:0)	undefined	Organic compounds	Lipids and lipid-like molecules	Glycerophospholipids	Glycerophosphoglycerols	L2	lipids	-	present in GEM (as Lipid Class)	C00344	LC-MS	LC-MS	777.5672@11.44	-	[M-H]-	1.16	-	-	-	-	-	MS1	1810.64	707.695	729.287	1754.95	1502.65	1748	1190.52	987.502	1185.62	914.241	1143.15	361.445	170.097	981.392	828.499	701.293	953.105	630.441	795.438	367.935	351.773	537.53	2804.21	1189.74	576.029	1971.36	1221.98
PG(36:1)	undefined	Organic compounds	Lipids and lipid-like molecules	Glycerophospholipids	Glycerophosphoglycerols	L2	lipids	-	present in GEM (as Lipid Class)	C00344	LC-MS	LC-MS	775.5496@9.63	-	[M-H]-	0	-	-	-	-	-	MS2	12704.2	9996.83	9181.96	10797.1	12002.9	22027.2	13390.9	11645.9	8814.08	9776.08	11290.1	9606.22	7099.02	9622.57	12768.9	13090.1	9441.09	10766.5	9850.23	13085.4	5931.87	5136.82	10675.9	7592.86	7256.67	14049.2	13112.9
PG(36:2)	undefined	Organic compounds	Lipids and lipid-like molecules	Glycerophospholipids	Glycerophosphoglycerols	L2	lipids	-	present in GEM (as Lipid Class)	C00344	LC-MS	LC-MS	773.5335@7.80	-	[M-H]-	-0.65	-	-	-	-	-	MS1	40738.7	6179.04	5925.93	6959.08	7743.5	20319	10603.3	8232.01	7083.95	7181.91	7860.83	6208.19	4110.57	6702.32	8236.17	11845.4	7629.32	8383.69	7288.68	8110.97	5711.3	4505.83	6156.52	5801.21	6205.11	9508.79	8647.87
PG(38:1)	undefined	Organic compounds	Lipids and lipid-like molecules	Glycerophospholipids	Glycerophosphoglycerols	L2	lipids	-	present in GEM (as Lipid Class)	C00344	LC-MS	LC-MS	803.582@11.57	-	[M-H]-	1.49	-	-	-	-	-	MS1	972.331	385.167	666.66	294.241	709.452	1334.82	747.126	332.244	432.396	362.976	358.859	19.6096	43.9689	29.8074	256.239	591.648	255.37	327.718	555.31	772.565	124.682	221.579	974.331	498.525	409.716	874.55	587.757
Phenylalanine	C1=CC=C(C=C1)CC(C(=O)O)N	Organic compounds	Organic acids and derivatives	Carboxylic acids and derivatives	Amino acids, peptides and analogues	L1	polar metabolites	E	present in GEM	C00079	CE-MS and GC-MS	GC-MS	165.0803@9.68 // 218.1027@13.48	In-house for ESI+	[M+H]+	8.1	1.13	-	> 70	-0.736377	FiehnLib exact mass PCDL	-	0.0752246	0.121651	0.0917106	0.248631	0.118065	0.849457	0.385581	0.220314	0.244073	0.0754335	0.176096	0.110304	0.0412349	0.39727	0.149627	0.164679	0.153421	0.0337184	0.0568622	0.52071	0.204479	0.363514	0.0820666	0.135288	0.200705	0.226661	0.234942
Phosphate	OP(=O)(O)O	Inorganic compounds	Homogeneous non-metal compounds	Non-metal oxoanionic compounds	Non-metal phosphates	L1	polar metabolites	I	present in GEM	C00009	GC-MS	GC-MS	302.0716@9.82	-		-	-	-	> 70	-1.50451	FiehnLib exact mass PCDL	-	0.514733	0.42873	0.521947	0.396937	0.550642	0.599427	0.611206	0.476357	0.502155	0.572982	0.693583	0.413007	0.270023	0.399848	0.54531	0.875992	0.430642	0.419871	0.482829	0.325595	0.387537	0.328985	0.426529	0.515927	0.39467	0.595118	0.615509
Phosphoenolpyruvate	C=C(C(=O)O)OP(=O)(O)O	Organic compounds	Organic acids and derivatives	Organic phosphoric acids and derivatives	Phosphate esters	L1	polar metabolites	C	present in GEM	C00074	GC-MS	GC-MS	369.0769@14.03	-		-	-	-	< 70*	-1.05783	FiehnLib exact mass PCDL	-	0.00594487	0.00460342	0.00589934	0.00894149	0.00634375	0.00522617	0.00584708	0.00488053	0.00758913	0.00339994	0.00970649	0.0064866	0.00435107	0.00724844	0.00877751	0.00749914	0.00542693	0.0105486	0.00571429	0.00763314	0.00783983	0.00369217	0.008672	0.0105765	0.00797902	0.00590482	0.00576693
Phosphoric acid monomethyl ester	COP(=O)(O)O	Organic compounds	Organic acids and derivatives	Organic phosphoric acids and derivatives	Phosphate esters	L2	polar metabolites	F	present in GEM	C00009	GC-MS	GC-MS	241.049@8.48	-		-	-	-	> 80	-4.5045	NIST Library	-	0.842753	0.491988	0.647026	0.682399	1.04519	1.03957	0.695812	0.586076	0.653487	0.451472	0.793413	0.573693	0.245481	0.651597	0.917339	1.15493	0.555991	0.646286	0.495818	0.437541	0.663522	0.498631	0.600863	0.591155	1.035	0.60503	0.663533
p-Hydroxyphenylpyruvate	C1=CC(=CC=C1CC(=O)C(=O)O)O	Organic compounds	Benzenoids	Benzene and substituted derivatives	Phenylpyruvic acid derivatives	L1	polar metabolites	J	present in GEM	C01179	GC-MS	GC-MS	190.0683@17.42	-		-	-	-	< 70*	-0.457143	FiehnLib exact mass PCDL	-	0.000195366	0.000359673	0.000421313	0.000444489	0.000434035	0.000768118	0.000363283	0.000471846	0.000550759	0.000165137	0.000205207	0.000426479	0.000331546	0.000333439	0.000277175	0.000112458	0.000490682	0.000479524	0.000489475	8.60072e-05	6.35147e-05	NaN	7.39031e-06	NaN	0.0006387	0.000358592	0.000358841
Proline	C1CC(NC1)C(=O)O	Organic compounds	Organic acids and derivatives	Carboxylic acids and derivatives	Amino acids, peptides and analogues	L1	polar metabolites	M	present in GEM	C00148	CE-MS and GC-MS	GC-MS	115.0637@9.57 // 103.0211@8.57, 143.1064@10.21	In-house for ESI+	[M+H]+	3.4	1.24	-	> 70	0.35 and 0.49	In-house GC-MS Exact mass library	-	0.0915109	0.112206	0.0883057	0.187531	0.113475	0.381275	0.212221	0.181029	0.160124	0.0934944	0.159044	0.125944	0.0367251	0.19877	0.108618	0.0877315	0.122412	0.0591895	0.0777649	0.192047	0.0971666	0.126317	0.0830256	0.0834873	0.095628	0.193312	0.18334
Pseudouridine	C1=C(C(=O)NC(=O)N1)C2C(C(C(O2)COP(=O)(O)O)O)O	Organic compounds	Organic acids and derivatives	Organooxygen compounds	Carbohydrates and carbohydrate conjugates	L2	polar metabolites	A	novel	C02067	GC-MS	GC-MS	217.108@21.39	-		-	-	-	> 80	4.54545	NIST Library	-	0.0279088	0.0153574	0.0230662	0.0329698	0.0302117	0.0346449	0.0200528	0.0194358	0.0251142	0.0129789	0.0313569	0.0178561	0.00749313	0.0160307	0.0309375	NaN	0.0208524	0.0142177	0.0211854	0.0364055	0.0447514	0.0368675	0.0410669	0.0425912	0.0528392	0.0268955	0.0270192
Putrescine	C(CCN)CN	Organic compounds	Organic nitrogen compounds	Organonitrogen compounds	Amines	L1	polar metabolites	F	present in GEM	C00134	GC-MS	GC-MS	174.1132@15.68	-		-	-	-	> 70	-0.381194	FiehnLib exact mass PCDL	-	0.273098	0.114411	0.23224	0.106877	0.321144	0.45844	0.402704	0.168743	0.203773	0.141204	0.303689	0.125032	0.141983	0.177547	0.37283	0.615403	0.199918	0.142678	0.179092	0.320913	0.0933225	0.0892351	0.347822	0.152555	0.108819	0.172463	0.153286
Pyridoxine	CC1=NC=C(C(=C1O)CO)CO	Organic compounds	Organoheterocyclic compounds	Pyridines and derivatives	Pyridoxines	L1	polar metabolites	J	present in GEM	C00314	GC-MS	GC-MS	280.1183@17.31	-		-	-	-	< 70*	-0.402762	FiehnLib exact mass PCDL	-	0.000999676	0.000752901	0.000769675	0.000506472	0.000714684	0.00093716	0.000948863	0.000583413	0.00070701	0.000562651	0.000692112	0.000606635	0.000409034	0.00114635	0.000987071	0.000201207	0.000675958	0.000612507	0.000675796	4.91935e-05	9.35078e-05	0.000127699	0.000390983	9.32502e-05	0.000669249	0.000532518	0.000730775
Pyroglutamate	C1CC(=O)NC1C(=O)O	Organic compounds	Organic acids and derivatives	Carboxylic acids and derivatives	Amino acids, peptides and analogues	L1	polar metabolites	E	present in GEM	C01879	CE-MS and GC-MS	GC-MS	174.1128@18.17, 230.1027@13.11	In-house for ESI+	[M+H]+	0	-16.0166	-	< 70*	-0.531108	FiehnLib exact mass PCDL	-	0.082582	0.0922075	0.100205	0.15767	0.0895834	0.485015	0.22714	0.129084	0.172938	0.0470456	0.0966747	0.0739954	0.0437977	0.282422	0.15049	0.125181	0.0912	0.0442423	0.0365536	0.308646	0.175412	0.222926	0.123036	0.127034	0.161757	0.155381	0.146631
Pyruvic acid	CC(=O)C(=O)O	Organic compounds	Organic acids and derivatives	Keto acids and derivatives	Alpha-keto acids and derivatives	L1	polar metabolites	K	present in GEM	C00022	GC-MS	GC-MS	174.0581@6.65	-		-	-	-	> 70	-3.62319	FiehnLib exact mass PCDL	-	0.0177777	0.0108677	0.0152177	0.0147301	0.0284256	0.0312067	0.0212686	0.0146247	0.0158863	0.00270107	0.0191839	0.0141724	0.0108937	0.0332488	0.0237961	0.0121602	0.0104928	0.0137473	0.0190418	NaN	NaN	NaN	NaN	NaN	NaN	0.00982058	0.00804879
Reduced Glutathione	C(CC(=O)NC(CS)C(=O)NCC(=O)O)C(C(=O)O)N	Organic compounds	Organic acids and derivatives	Carboxylic acids and derivatives	Amino acids, peptides and analogues	L1	polar metabolites	F	present in GEM	C00051	CE-MS	CE-MS	307.0838@10.39	In-house for ESI+	[M+H]+	-13.2602	-5.52172	162.0238, 179.0496, 245.0598, 291.0663	-	-	-	-	0.00452241	0.003479	0.00383005	0.00302561	0.00345726	0.0049105	0.00416647	0.00277052	0.00299601	0.00266882	0.00396277	0.00369163	0.00385551	0.00423148	0.00386412	0.00442388	0.00402841	0.00311694	0.00323799	0.00507182	0.00293794	0.00344545	0.00323707	0.00321808	0.00392711	0.00346689	0.00320955
Ribitol	C(C(C(C(CO)O)O)O)O	Organic compounds	Organic oxygen compounds	Organooxygen compounds	Carbohydrates and carbohydrate conjugates	L1	polar metabolites	F	novel	C00474	GC-MS	GC-MS	217.1075@15.51	-		-	-	-	> 70	0	In-house GC-MS Exact mass library	-	0.00194173	0.00130414	0.000973101	0.0011389	0.00104222	0.00210737	0.00237792	0.000856739	0.00127903	0.000534431	0.000984476	0.000493628	0.000736769	0.000852919	0.00101602	0.00114124	0.000735848	2.19454e-05	0.000660468	0.000998205	0.00079958	0.000746547	0.000890357	0.000977867	0.00114733	0.000820432	0.00132106
Ribose	C1C(C(C(C(O1)O)O)O)O	Organic compounds	Organic oxygen compounds	Organooxygen compounds	Carbohydrates and carbohydrate conjugates	L1	polar metabolites	I	present in GEM	C00121	GC-MS	GC-MS	103.0574@14.95	-		-	-	-	> 70	-0.466045	FiehnLib exact mass PCDL	-	0.0170102	0.00647411	0.0128525	0.0142067	0.0302117	0.0127588	0.0104619	0.00879819	0.017766	0.00683124	0.0389727	0.0184703	0.00532189	0.00694784	0.00843718	0.0155481	0.0210048	0.00742477	0.00786226	0.0122296	0.00576608	0.00595082	0.00699546	0.00942079	0.0193452	0.0131224	0.0138324
S-Adenosylmethionine	OC1C(OC(CO)C(O)C1O) OC2(CO)OC(CO)C(O)C2O	Organic compounds	Organic oxygen compounds	Organooxygen compounds	Carbohydrates and carbohydrate conjugates	L1	polar metabolites	B	present in GEM	C00019	CE-MS	CE-MS	398.1389@7.23	In-house for ESI+	[M+H]+	4.32	1.46	74.0243, 102.0551, 136.0604, 250.0918, 298.0940	-	-	-	-	0.00911968	0.00665391	0.00728029	0.00658294	0.00791957	0.0105389	0.00932309	0.00577674	0.00600967	0.0050631	0.00766907	0.00681482	0.00602556	0.00582511	0.00816768	0.00862959	0.00701026	0.00597759	0.00611913	0.00820641	0.00982572	0.00916947	0.0110715	0.00853285	0.0112338	0.00737671	0.00693373
Serine	C[S+](CCC(C(=O)[O-])N)CC1C(C(C(O1)N2C=NC3=C(N=CN=C32)N)O)O	Organic compounds	Nucleosides, nucleotides and analogues	5'-deoxyribonucleosides	5'-deoxy-5'-thionucleosides	L1	polar metabolites	A	present in GEM	C00065	CE-MS and GC-MS	GC-MS	105.0429@9.06 // 132.0839@9.46, 204.1234@11.04	In-house for ESI+	[M+H]+	3.11	1.71	-	> 70	-1.56 and -0.09	In-house GC-MS Exact mass library	-	NaN	NaN	NaN	NaN	NaN	0.00535136	NaN	NaN	NaN	NaN	NaN	NaN	NaN	0.000425776	0.0229284	NaN	NaN	NaN	NaN	0.0230147	0.398026	0.354532	0.099632	0.229443	0.376724	0.0695035	0.0633057
Sorbitol	C(C(C(=O)O)N)O	Organic compounds	Organic acids and derivatives	Carboxylic acids and derivatives	Amino acids, peptides and analogues	L1	polar metabolites	A	novel	C00794	GC-MS	GC-MS	319.1576@17.75	-		-	-	-	> 70	0.0133163	In-house GC-MS Exact mass library	-	0.00415963	0.000356415	0.00166854	0.000524703	0.000775302	0.0025268	0.00155329	0.000927068	0.00104043	0.000668561	0.0024941	0.000601066	0.00175745	0.00295649	0.00286356	0.00187495	0.000572288	NaN	0.00044826	0.00178432	0.00432923	0.00568719	0.0032535	0.00317087	0.000672399	0.00146209	0.00156559
S-Ribosylhomocysteine	C(C(C(C(C(CO)O)O)O)O)O	Organic compounds	Organic oxygen compounds	Organooxygen compounds	Carbohydrates and carbohydrate conjugates	L3	polar metabolites	K	present in GEM	C03539	CE-MS	CE-MS	267.0789@10.34	Inferred from GEM	[M+H]+	4.49	-	-	-	-	-	-	0.000220563	0.000109114	0.000335987	0.000236201	0.000371661	8.69716e-05	0.00029711	0.000274149	0.000385272	0.00021814	0.000189386	0.000166737	0.000164455	0.000185441	0.000339658	0.000125295	7.7098e-05	0.000102222	0.000145001	5.58034e-05	5.73396e-05	3.62703e-05	3.65209e-05	NaN	1.46838e-05	0.000238521	0.000139311
Succinic acid	C(CSCC1C(C(C(O1)O)O)O)C(C(=O)O)N	Organic compounds	Organic acids and derivatives	Organooxygen compounds	Carbohydrates and carbohydrate conjugates	L1	polar metabolites	M	present in GEM	C00042	GC-MS	GC-MS	247,0816@10,41	-		-	-	-	> 70	-0.951475	FiehnLib exact mass PCDL	-	0.181957	0.149011	0.151704	0.186877	0.1213	0.393214	0.331515	0.119094	0.161398	0.0933861	0.106201	0.0938076	0.0630833	0.275267	0.249086	0.0613907	0.143064	0.0636647	0.0568619	0.138059	0.156724	0.182337	0.190934	0.0791219	0.0599197	0.189931	0.185925
Sucrose	C(CC(=O)O)C(=O)O	Organic compounds	Organic acids and derivatives	Carboxylic acids and derivatives	Dicarboxylic acids and derivatives	L1	polar metabolites	J	novel	C00089	GC-MS	GC-MS	361.1687@23.83	-		-	-	-	> 70	0	In-house GC-MS Exact mass library	-	0.0235176	0.0105155	0.0526564	0.00449362	0.0223528	0.0500019	0.0259931	0.0193438	0.0160328	0.00583519	0.0363469	0.00714106	0.0144118	0.0822793	0.0236511	NaN	0.264568	NaN	0.237887	NaN	0.0109658	0.00546506	0.0276007	NaN	NaN	0.038833	0.026809
Sulfate	[O-]S(=O)(=O)[O-]	Inorganic compounds	Homogeneous non-metal compounds	Non-metal oxoanionic compounds	Non-metal sulfates	L2	polar metabolites	A	present in GEM	C00059	GC-MS	GC-MS	227.0223@8.26	-		-	-	-	> 80	3.50877	NIST Library	-	0.00748973	0.00511686	0.010912	0.00702863	0.0082259	0.0128483	0.0114244	0.00699361	0.0127619	0.0054875	0.00874592	0.00573617	0.000997814	0.0110726	0.0122285	0.0148765	0.00607451	0.0114372	0.00574835	0.0319158	0.0258551	0.0255138	0.0222262	0.0226558	0.0287239	0.0093092	0.00869959
Tetrapeptide: Asp-Lys-Lys-Thr // Lys-Glu-Ser-Lys	undefined	Organic compounds	Organic acids and derivatives	Carboxylic acids and derivatives	Amino acids, peptides and analogues	L3	peptides	-	present in GEM (as generic peptide entry)	C01960	CE-MS	CE-MS	490.2737@10.32	CMM	[M+H]+		490.274	10.32	-	-	-	-	NaN	2.76132e-05	8.83055e-06	0.000112132	1.02114e-05	0.0007426	0.000440285	0.00010169	0.000134717	NaN	NaN	1.16979e-05	1.97902e-05	0.000280709	2.45634e-05	9.02474e-05	1.95937e-05	NaN	NaN	0.000208592	7.70634e-05	0.000362316	3.02184e-05	NaN	NaN	0.000103785	0.000131297
Tetrapeptide: His-Gln-Gln-Trp	undefined	Organic compounds	Organic acids and derivatives	Carboxylic acids and derivatives	Amino acids, peptides and analogues	L3	peptides	-	present in GEM (as generic peptide entry)	C01960	CE-MS	CE-MS	597.2717@11.6	CMM	[M+H]+		597.272	11.6	-	-	-	-	0.00268758	0.00226851	0.00367257	0.00250448	0.00272298	0.00309688	0.00224323	0.00190756	0.0028363	0.0021794	0.00213185	0.00235223	0.00340211	0.00182909	0.00191393	0.00183169	0.00127311	0.00147208	0.00137512	0.000640934	0.000720409	0.000482816	0.000662384	0.000480869	0.000405248	0.00193186	0.00190324
Tetrapeptide: Leu-Pro-Leu-Pro // Ile-Ile-Pro-Pro // Ile-Leu-Pro-Pro	undefined	Organic compounds	Organic acids and derivatives	Carboxylic acids and derivatives	Amino acids, peptides and analogues	L3	peptides	-	present in GEM (as generic peptide entry)	C01960	CE-MS	CE-MS	438.2843@10.17	CMM	[M+H]+		438.284	10.17	-	-	-	-	2.28859e-06	0.000213417	3.29332e-05	0.000394026	9.65019e-05	0.00159682	0.0010116	0.000284205	0.000396947	9.22344e-05	0.000166635	0.00016027	0.000167848	0.000717987	0.00016655	0.000302121	4.34144e-05	NaN	NaN	0.000650145	0.000339693	0.000918103	NaN	0.000117505	2.78219e-05	0.000489808	0.000455938
Threonic acid	C(C(C(C(=O)O)O)O)O	Organic compounds	Organic oxygen compounds	Organooxygen compounds	Carbohydrates and carbohydrate conjugates	L2	polar metabolites	K	novel	C01620	GC-MS	GC-MS	245.1023@13.38	-		-	-	-	> 80	-	-	-	0.00682896	0.0038541	0.00534241	0.00488375	0.00926679	0.00682642	0.00598143	0.00572193	0.00723512	0.00476842	0.00873709	0.00678664	0.00321098	0.00564931	0.00691038	0.00145074	0.00662824	0.00201472	0.00589448	0.00213878	0.00248907	0.00175705	0.00258696	0.00292532	0.00303508	0.00595194	0.00578427
Threonine	CC(C(C(=O)O)N)O	Organic compounds	Organic acids and derivatives	Carboxylic acids and derivatives	Amino acids, peptides and analogues	L1	polar metabolites	M	present in GEM	C00188	GC-MS	GC-MS	130.0684@10.15, 219.1104@11.42	-		-	-	-	> 70	-0.59 and 0.79	In-house GC-MS Exact mass library	-	0.21441	0.154965	0.111779	0.155701	0.107306	0.500052	0.220623	0.124424	0.159114	0.0663443	0.139409	0.0968509	0.0754239	0.289083	0.132534	0.176281	0.260649	0.0664181	0.087333	0.563604	0.0931877	0.124845	0.0627448	0.0632247	0.0702296	0.152554	0.152836
Thymine	CC1=CNC(=O)NC1=O	Organic compounds	Organoheterocyclic compounds	Diazines	Pyrimidines and pyrimidine derivatives	L1	polar metabolites	K	novel	C00178	GC-MS	GC-MS	255.0981@11.56	-		-	-	-	> 70	-0.857633	FiehnLib exact mass PCDL	-	0.0118775	0.00963101	0.0112704	0.0147328	0.0146417	0.0125583	0.0126563	0.0123879	0.0146255	0.00908254	0.0108263	0.00865437	0.00467118	0.0105592	0.0123825	0.0053557	0.0087934	0.00967499	0.0111629	0.005093	0.00828761	0.00731495	0.011587	0.00619231	0.00607426	0.0110259	0.0111517
Trehalose	C(C1C(C(C(C(O1)OC2C(C(C(C(O2)CO)O)O)O)O)O)O)O	Organic compounds	Organic oxygen compounds	Organooxygen compounds	Carbohydrates and carbohydrate conjugates	L1	polar metabolites	K	novel	C01083	GC-MS	GC-MS	361.1687@24.63	-		-	-	-	> 70	-0.0405844	In-house GC-MS Exact mass library	-	0.117556	0.147961	0.1362	0.234588	0.154577	0.781207	0.400207	0.192733	0.248311	0.117415	0.19704	0.133284	0.06327	0.349752	0.143033	0.0135498	0.134459	0.00501634	0.0569058	0.0659421	0.0513241	0.0920011	0.0193468	0.0288175	0.0792271	0.247945	0.245178
Tripeptide: Glu-Leu-Pro // Pro-Glu-Ile	undefined	Organic compounds	Organic acids and derivatives	Carboxylic acids and derivatives	Amino acids, peptides and analogues	L3	peptides	-	present in GEM (as generic peptide entry)	C00012	CE-MS	CE-MS	357.1926@9.85	CMM	[M+H]+		357.193	9.85	-	-	-	-	0.00010266	0.000210781	5.31113e-05	0.000199771	0.000123634	0.00119223	0.000649846	0.000166155	0.0003045	8.82709e-05	0.000154534	0.000118503	0.000193118	0.000482226	0.000142491	0.000292044	NaN	NaN	NaN	0.00042247	0.000172615	0.000556431	8.66901e-05	0.000127173	0.000103031	0.000366584	0.000284005
Tripeptide: Glu-Tyr-Leu // Leu-Tyr-Glu	undefined	Organic compounds	Organic acids and derivatives	Carboxylic acids and derivatives	Amino acids, peptides and analogues	L3	peptides	-	present in GEM (as generic peptide entry)	C00012	CE-MS	CE-MS	423.2014@10.19	CMM	[M+H]+		423.201	10.19	-	-	-	-	NaN	8.45132e-05	3.19094e-05	0.000174125	4.17317e-05	0.000965457	0.000675535	0.000142515	0.000261153	4.62654e-05	NaN	1.84942e-05	8.7461e-05	0.000420886	4.99805e-05	0.000164496	5.23967e-06	NaN	NaN	0.000377696	0.000141901	0.000451531	NaN	NaN	6.37382e-05	0.000240716	0.000229041
Tripeptide: His-Pro-Pro	undefined	Organic compounds	Organic acids and derivatives	Carboxylic acids and derivatives	Amino acids, peptides and analogues	L3	peptides	-	present in GEM (as generic peptide entry)	C00012	CE-MS	CE-MS	349.172@9.87	CMM	[M+H]+		349.172	9.87	-	-	-	-	0.000303238	0.000280693	0.000323104	0.000500271	0.000235115	0.00207391	0.00113126	0.00045355	0.000580226	0.000173356	0.000315603	0.000290347	0.000416534	0.00101987	0.000235234	0.000443945	0.00035326	1.97429e-05	0.000127348	7.94301e-05	0.000112634	0.000123078	1.78222e-05	NaN	3.14013e-05	0.000560043	0.000427039
Tripeptide: Leu-Leu-Pro // Leu-Ile-Pro // Ile-Ile-Pro	undefined	Organic compounds	Organic acids and derivatives	Carboxylic acids and derivatives	Amino acids, peptides and analogues	L3	peptides	-	present in GEM (as generic peptide entry)	C00012	CE-MS	CE-MS	341.2311@9.8	CMM	[M+H]+		341.231	9.8	-	-	-	-	2.4289e-05	0.000347941	0.000159561	0.000543548	0.000102803	0.00269886	0.00149148	0.000273036	0.00077151	0.000212337	0.000249865	0.000230842	0.000387762	0.00134321	0.000124693	0.000541764	4.8977e-05	NaN	NaN	0.000975603	0.000572431	0.00144369	NaN	0.000107428	0.00023772	0.000731032	0.000777475
Tripeptide: Pro-Arg-Val	undefined	Organic compounds	Organic acids and derivatives	Carboxylic acids and derivatives	Amino acids, peptides and analogues	L3	peptides	-	present in GEM (as generic peptide entry)	C00012	CE-MS	CE-MS	370.2341@7.72	CMM	[M+H]+		370.234	7.72	-	-	-	-	8.67077e-05	0.00014391	0.000107744	0.000243103	5.61064e-05	0.00102368	0.000611677	0.00016603	0.000278486	0.000153563	0.000218456	9.24987e-05	0.000229577	0.000457014	0.000138869	0.000216013	NaN	NaN	6.22643e-06	0.000410478	0.000169917	0.000588218	3.52131e-05	7.04127e-05	0.00010139	0.000285718	0.00038809
Tripeptide: Pro-Ile-Pro // Pro-Leu-Pro	undefined	Organic compounds	Organic acids and derivatives	Carboxylic acids and derivatives	Amino acids, peptides and analogues	L3	peptides	-	present in GEM (as generic peptide entry)	C00012	CE-MS	CE-MS	325.2015@9.61	CMM	[M+H]+		325.202	9.61	-	-	-	-	NaN	0.00012769	3.8351e-05	0.000154037	0.000101017	0.0007257	0.00050679	0.000144804	0.000164939	6.88239e-05	0.000158931	6.84987e-05	0.000117964	0.000386761	6.78307e-05	0.000154375	5.62714e-05	NaN	1.42045e-05	0.000320736	0.000233192	0.00044285	NaN	6.14334e-05	5.80844e-05	0.000262037	0.000259397
Tripeptide: Pro-Leu-His // His-Pro-Ile	undefined	Organic compounds	Organic acids and derivatives	Carboxylic acids and derivatives	Amino acids, peptides and analogues	L3	peptides	-	present in GEM (as generic peptide entry)	C00012	CE-MS	CE-MS	365.207@7.73	CMM	[M+H]+		365.207	7.73	-	-	-	-	2.38395e-06	0.000150464	0.000101288	0.000231728	0.000115546	0.00133137	0.000787277	0.000159601	0.000270772	8.55421e-05	0.000174797	0.000194883	0.000134742	0.000570833	0.000110917	0.000246936	NaN	NaN	NaN	0.000405136	0.000201853	0.000539299	NaN	NaN	6.19214e-05	0.000268995	0.000389372
Tripeptide: Pro-Pro-Phe // Ile-Met-Pro	undefined	Organic compounds	Organic acids and derivatives	Carboxylic acids and derivatives	Amino acids, peptides and analogues	L3	peptides	-	present in GEM (as generic peptide entry)	C00012	CE-MS	CE-MS	359.1848@9.71	CMM	[M+H]+		359.185	9.71	-	-	-	-	2.14692e-05	0.000104024	4.23326e-05	0.000163272	NaN	0.000912769	0.000569497	0.000166731	0.000292632	7.96154e-05	0.000125181	0.00016362	0.000196607	0.000472681	1.70482e-05	0.000220639	2.07532e-05	NaN	NaN	0.000358048	0.000179957	0.000434141	4.94736e-05	1.52985e-05	3.39774e-05	0.000249555	0.000257994
Tripeptide: Pro-Val-Glu // Ile-Asp-Pro // Leu-Asp-Pro	undefined	Organic compounds	Organic acids and derivatives	Carboxylic acids and derivatives	Amino acids, peptides and analogues	L3	peptides	-	present in GEM (as generic peptide entry)	C00012	CE-MS	CE-MS	343.1759@9.79	CMM	[M+H]+		343.176	9.79	-	-	-	-	NaN	0.000203097	2.962e-05	0.000201019	7.03968e-05	0.00106287	0.000697981	6.48537e-05	0.000224238	6.00203e-05	0.000135508	4.65583e-05	0.000107878	0.000473708	7.21509e-05	0.000214761	NaN	NaN	NaN	0.000457718	0.000156314	0.000592974	NaN	3.8563e-06	NaN	0.000419543	0.000376096
Tripeptide: Pro-Val-Ile // Pro-Val-Leu	undefined	Organic compounds	Organic acids and derivatives	Carboxylic acids and derivatives	Amino acids, peptides and analogues	L3	peptides	-	present in GEM (as generic peptide entry)	C00012	CE-MS	CE-MS	327.2165@9.77	CMM	[M+H]+		327.216	9.77	-	-	-	-	0.000211504	0.000555207	0.000276449	0.000813505	0.00025302	0.00397661	0.00247552	0.00060666	0.00114958	0.000296607	0.000409926	0.000302759	0.000521836	0.00215674	0.000386663	0.000831599	0.000122376	NaN	NaN	0.00142604	0.000726813	0.00197709	1.79196e-05	4.19408e-05	0.000276036	0.0011881	0.00115319
Tripeptide: Ser-Asn-Asn // Tetrapeptide: Gly-Gly-Asn-Ser	undefined	Organic compounds	Organic acids and derivatives	Carboxylic acids and derivatives	Amino acids, peptides and analogues	L3	peptides	-	present in GEM (as generic peptide entry)	C00012	CE-MS	CE-MS	315.1178@9.03	CMM	[M+H]+		315.118	9.03	-	-	-	-	0.000642086	0.000534665	0.000669344	0.000631476	0.000776924	0.000651343	0.000721923	0.000541856	0.00058794	0.000560494	0.000827986	0.000835015	0.000618251	0.000684981	0.000833616	0.00114004	0.000881997	0.000842754	0.00076373	0.00040241	0.000531109	0.000549226	0.000492775	0.000603497	0.000753564	0.00074232	0.000789375
Tripeptide: Ser-Glu-Ala // Gly-Thr-Glu // Gly-Glu-Thr // Glu-Ala-Ser // Thr-Ala-Asp	undefined	Organic compounds	Organic acids and derivatives	Carboxylic acids and derivatives	Amino acids, peptides and analogues	L3	peptides	-	present in GEM (as generic peptide entry)	C00012	CE-MS	CE-MS	305.1223@10.89	CMM	[M+H]+		305.122	10.89	-	-	-	-	0.00306406	0.00232922	0.00230631	0.00264333	0.00261585	0.00334298	0.00263051	0.00216028	0.00255896	0.00225289	0.00235657	0.00201682	0.00182871	0.00214239	0.00223488	0.00270698	0.00214496	0.00232121	0.00225083	0.00168835	0.00219437	0.00214003	0.00230799	0.00183257	0.00222681	0.00267713	0.0028048
Tripeptide: Ser-Val-Leu // Ser-Val-Ile	undefined	Organic compounds	Organic acids and derivatives	Carboxylic acids and derivatives	Amino acids, peptides and analogues	L3	peptides	-	present in GEM (as generic peptide entry)	C00012	CE-MS	CE-MS	317.1955@9.76	CMM	[M+H]+		317.195	9.76	-	-	-	-	0.00031242	0.000795666	0.000297963	0.000945203	0.000196703	0.00452545	0.00242288	0.000724347	0.00118014	0.000372111	0.000393401	0.000316118	0.000588784	0.00217038	0.000354973	0.000995624	0.000438797	NaN	NaN	0.00195761	0.00185015	0.00303642	0.000333265	0.000626691	0.00129261	0.00125682	0.00138027
Tryptophan	C1=CC=C2C(=C1)C(=CN2)CC(C(=O)O)N	Organic compounds	Organoheterocyclic compounds	Indoles and derivatives	Indolyl carboxylic acids and derivatives	L1	polar metabolites	M	present in GEM	C00078	CE-MS and GC-MS	GC-MS	204.09@9.67 // 202.1044@20.38	In-house for ESI+	[M+H]+	0.71	1.4	-	> 70	-0.342298	FiehnLib exact mass PCDL	-	0.0024968	0.00110345	0.00220105	0.00592553	0.00261828	0.0130686	0.0072196	0.00658186	0.00427446	0.00166496	0.00553727	0.00381964	0.00091461	0.00554432	0.0035831	NaN	0.00376575	0.000942344	0.00273554	0.00470792	0.00318632	0.00405245	0.00102303	0.00134583	0.00237339	0.0019416	0.00396954
Tyrosine	C1=CC(=CC=C1CC(C(=O)O)N)O	Organic compounds	Organic acids and derivatives	Carboxylic acids and derivatives	Amino acids, peptides and analogues	L1	polar metabolites	E	present in GEM	C00082	CE-MS and GC-MS	GC-MS	181.0737@9.9 // 218.1027@17.76	In-house for ESI+	[M+H]+	-0.93	1.21	-	> 70	0.11274	In-house GC-MS Exact mass library	-	0.0856121	0.098892	0.116626	0.279195	0.139073	0.779041	0.378813	0.257874	0.260651	0.104771	0.217708	0.144662	0.0609746	0.367287	0.189996	0.135509	0.134986	0.0549868	0.0907753	0.497878	0.163028	0.302538	0.0901731	0.119292	0.141729	0.198069	0.221426
Uracil	C1=CNC(=O)NC1=O	Organic compounds	Organoheterocyclic compounds	Diazines	Pyrimidines and pyrimidine derivatives	L1	polar metabolites	K	present in GEM	C00106	GC-MS	GC-MS	241.0823@10.73	-		-	-	-	> 70	-0.463822	FiehnLib exact mass PCDL	-	0.101048	0.0994709	0.114939	0.159915	0.152532	0.200038	0.142473	0.105913	0.10529	0.0672139	0.112067	0.0892343	0.0429838	0.136978	0.147931	0.0718531	0.113793	0.0488741	0.102718	0.0633844	0.0948052	0.1004	0.0664917	0.0623228	0.0791884	0.111085	0.110596
Urea	C(=O)(N)N	Organic compounds	Organic acids and derivatives	Organic carbonic acids and derivatives	Ureas	L1	polar metabolites	K	present in GEM	C00086	GC-MS	GC-MS	189.0879@9.44	-		-	-	-	> 70	-0.10582	FiehnLib exact mass PCDL	-	0.048025	0.0233373	0.0372536	0.0600475	0.176905	0.188435	0.131995	0.0863378	0.205486	0.0577945	0.0914721	0.0874818	0.0247894	0.128399	0.320313	0.00513431	0.0479856	0.00120634	0.177548	0.010946	0.0225781	0.0265997	0.0105023	0.0141222	0.0074326	0.0600343	0.0604919
Uridine	C1=CN(C(=O)NC1=O)C2C(C(C(O2)CO)O)O	Organic compounds	Nucleosides, nucleotides and analogues	Pyrimidine nucleosides	NaN	L1	polar metabolites	D	present in GEM	C00299	GC-MS	GC-MS	217.1075@22.34	-		-	-	-	< 70*	-0.489978	FiehnLib exact mass PCDL	-	0.00183024	0.0013706	0.00205386	0.00234111	0.00325158	0.00231744	0.00155713	0.00134105	0.00101681	0.00130681	0.00176779	0.00149005	0.00125695	0.00209434	0.00135547	0.00306361	0.00205974	0.00191056	0.0026245	0.00220035	0.00332958	0.00273713	0.0028224	0.00342433	0.000952696	0.00185359	0.00224258
Valine	CC(C)C(C(=O)O)N	Organic compounds	Organic acids and derivatives	Carboxylic acids and derivatives	Amino acids, peptides and analogues	L1	polar metabolites	A	present in GEM	C00183	CE-MS and GC-MS	GC-MS	117.0792@9.08 // 72.0807@7.25, 218.1027@9.04	In-house for ESI+	[M+H]+	2.07	2.34	-	> 70	-0.14 and 0.56	In-house GC-MS Exact mass library	-	0.43741	0.4322	0.262775	0.302266	0.192407	1.39862	0.584261	0.254145	0.515535	0.19182	0.128113	0.0892009	0.155739	0.90971	0.349785	0.609443	0.326293	0.0980342	0.0535694	1.60739	1.03511	1.36476	0.585406	0.783882	1.02104	0.385706	0.457142
Xylitol	C(C(C(C(CO)O)O)O)O	Organic compounds	Organic oxygen compounds	Organooxygen compounds	Carbohydrates and carbohydrate conjugates	L1	polar metabolites	L	novel	C00379	GC-MS	GC-MS	217.1075@15.3	-		-	-	-	> 70	0.0654022	In-house GC-MS Exact mass library	-	0.00125437	0.00036293	0.000903686	0.00121348	0.00115977	0.00217315	0.00207535	0.000830845	0.00137319	0.00242724	0.0018715	0.00117069	0.0002747	0.00235391	0.00231856	0.00116239	0.000631828	0.00054274	0.00159446	0.00144583	0.00157658	0.00130931	0.000906193	0.00129326	0.000876165	0.00094412	0.0012202
γ-Aminobutyric acid	C(CC(=O)O)CN	Organic compounds	Organic acids and derivatives	Carboxylic acids and derivatives	Amino acids, peptides and analogues	L1	polar metabolites	A	novel	C00334	GC-MS	GC-MS	304.1577@13.24	-		-	-	-	> 70	0.0755858	In-house GC-MS Exact mass library	-	0.0128611	0.0120937	0.0120201	0.0131404	0.0117015	0.0201808	0.0133773	0.0120768	0.0158269	0.0145369	0.0112959	0.00928688	0.00772432	0.0161586	0.0144628	0.0111417	0.010822	0.00745195	0.00859051	0.0137901	0.0271331	0.0262936	0.040999	0.0306253	0.0289141	0.01407	0.0138511
For detailed information about confidence levels in the annotation, please refer to: Summer, L. W. et al. Proposed minimum reporting standards for chemical analysis Chemical Analysis Working Group (CAWG) Metabolomics Standards Initiative (MSI). Metabolomics. 2007 Sep;3(3):211-221. doi: 10.1007/s11306-007-0082-2 and Blazenovik I, et al. Software Tools and Approaches for Compound Identification of …
[truncated: 15 more columns]
