# Supplementary material for: Multiplatform Metabolomics Characterization Reveals Novel Metabolites and Phospholipid Compositional Rules of Haemophilus influenzae Rd KW20
Source: Int J Mol Sci. 2023 Jul 6;24(13):11150. doi: 10.3390/ijms241311150 (PMC10342370; doi:10.3390/ijms241311150)
Supplement: Supplementary file 1 [file ijms-24-11150-s001.zip › SUPP_TABLES/Table S10.xlsx]

## Sheet: RRFs
Standard name	Concentration in standard (µg/mL)	Molecular formula	Monoisotopic mass	calculated m/z for [M-H]-	RT ESI(-) (min)	Peak area	Response factor	Relative response factor (relative to PE(15:0-18:1)(d7)
PE(15:0-18:1)(d7)	5.3	C38H67D7NO8P	710.559	709.552	9.09	636414	120078	1
PG(15:0-18:1)(d7)	26.7	C39H68D7O10P	741.554	740.546	6.99	4.39204e+06	164496	1.36991
LPE(18:1)(d7)	4.9	C23H39D7NO7P	486.345	485.338	2,76+2,94	671652	137072	1.14152
