# Supplementary material for: Multiplatform Metabolomics Characterization Reveals Novel Metabolites and Phospholipid Compositional Rules of Haemophilus influenzae Rd KW20
Source: Int J Mol Sci. 2023 Jul 6;24(13):11150. doi: 10.3390/ijms241311150 (PMC10342370; doi:10.3390/ijms241311150)
Supplement: Supplementary file 1 [file ijms-24-11150-s001.zip › SUPP_TABLES/Table S2.xlsx]

## Sheet: Sheet1
ID	polar head	unsaturation number	sum composition	Chain isomer	Predominant regioisomer	High FA chain diagnostic ion intensity	High FA chain	Low FA chain diagnostic ion intensity	High FA chain	sn2-to-sn1-ratio	chain isomer FA chain mz intensity sum	SUM composition FA chain mz sum	Intesity proportion of chain isomer FA chain	Total sum of abundance attributable to series	Area of sum composition	Area attributable to chain isomer	P of chain isomer within series
1	PE	0	PE(26:0)	PE(10:0_16:0)	PE(16:0/10:0)	285.2	10:0	73.9	16:0	3.85927	359.1	2457.1	0.146148	2.54517e+06	61422.6	8976.79	0.00352698
2	PE	0	PE(26:0)	PE(11:0_15:0)	PE(15:0/11:0)	11	11:0	5.8	15:0	1.89655	16.8	2457.1	0.00683733	2.54517e+06	61422.6	419.967	0.000165005
3	PE	0	PE(26:0)	PE(12:0_14:0)	PE(14:0/12:0)	1169	12:0	827.3	14:0	1.41303	1996.3	2457.1	0.812462	2.54517e+06	61422.6	49903.5	0.0196071
4	PE	0	PE(26:0)	PE(13:0_13:0)	PE(13:0/13:0)	84.9	13:0	0	13:0	IDENTICAL ACYL CHAINS	84.9	2408.9	0.0345529	2.54517e+06	61422.6	2122.33	0.000833865
5	PE	0	PE(27:0)	PE(11:0_16:0)	PE(16:0/11:0)	27.7	11:0	6.2	16:0	4.46774	33.9	2324	0.0145869	2.54517e+06	56156.8	819.154	0.000321846
6	PE	0	PE(27:0)	PE(12:0_15:0)	PE(15:0/12:0)	338.3	12:0	135.1	15:0	2.50407	473.4	2324	0.203701	2.54517e+06	56156.8	11439.2	0.00449445
7	PE	0	PE(27:0)	PE(13:0_14:0)	PE(14:0/13:0)	1067	13:0	749.7	14:0	1.42324	1816.7	2324	0.781713	2.54517e+06	56156.8	43898.5	0.0172477
9	PE	0	PE(28:0)	PE(12:0_16:0)	PE(16:0/12:0)	159	12:0	62	16:0	2.56452	221	3828.5	0.057725	2.54517e+06	832568	48060	0.0188828
10	PE	0	PE(28:0)	PE(13:0_15:0)	PE(15:0/13:0)	91.5	13:0	36.2	15:0	2.52762	127.7	3828.5	0.0333551	2.54517e+06	832568	27770.4	0.010911
11	PE	0	PE(28:0)	PE(14:0_14:0)	PE(14:0/14:0)	3479.8	14:0	0	14:0	IDENTICAL ACYL CHAINS	3479.8	3828.5	0.90892	2.54517e+06	832568	756738	0.297323
13	PE	1	PE(28:1)	PE(10:0_18:1)	PE(10:0/18:1)	2.1	18:1	1	10:0	2.1	3.1	2078.81	0.00149123	8.08638e+06	142239	212.112	2.62307e-05
12	PE	1	PE(28:1)	PE(10:1_18:0)	PE(18:0/10:1)	6.4	10:1	2.1	18:0	3.04762	8.5	2078.81	0.00408887	8.08638e+06	142239	581.597	7.1923e-05
14	PE	1	PE(28:1)	PE(12:0_16:1)	PE(12:0/16:1)	166.4	16:1	83.75	12:0	1.98687	250.15	2078.81	0.120333	8.08638e+06	142239	17116	0.00211665
15	PE	1	PE(28:1)	PE(12:1_16:0)	PE(16:0/12:1)	292.5	12:1	84.265	16:0	3.47119	376.765	2078.81	0.18124	8.08638e+06	142239	25779.4	0.00318801
17	PE	1	PE(28:1)	PE(13:0_15:1)	PE(13:0/15:1)	23.9	15:1	10.6	13:0	2.25472	34.5	2078.81	0.016596	8.08638e+06	142239	2360.6	0.000291923
16	PE	1	PE(28:1)	PE(13:1_15:0)	PE(15:0/13:1)	34.9	13:1	13.9	15:0	2.51079	48.8	2078.81	0.0234749	8.08638e+06	142239	3339.05	0.000412923
18	PE	1	PE(28:1)	PE(14:0_14:1)	PE(14:0/14:1)	993.35	14:1	363.65	14:0	2.73161	1357	2078.81	0.652776	8.08638e+06	142239	92850.2	0.0114823
12	PE	0	PE(29:0)	PE(13:0_16:0)	PE(16:0/13:0)	174.4	13:0	54.4	16:0	3.20588	228.8	3182.6	0.0718909	2.54517e+06	355310	25543.5	0.0100361
13	PE	0	PE(29:0)	PE(14:0_15:0)	PE(15:0/14:0)	1974.2	14:0	979.6	15:0	2.01531	2953.8	3182.6	0.928109	2.54517e+06	355310	329766	0.129565
16	PE	1	PE(29:1)	PE(13:0_16:1)	PE(13:0/16:1)	378.45	16:1	176.2	13:0	2.14784	554.65	2008.25	0.276186	8.08638e+06	84690.4	23390.3	0.00289255
18	PE	1	PE(29:1)	PE(14:0_15:1)	PE(14:0/15:1)	593.65	15:1	176.7	14:0	3.35965	770.35	2008.25	0.383593	8.08638e+06	84690.4	32486.6	0.00401745
17	PE	1	PE(29:1)	PE(14:1_15:0)	PE(15:0/14:1)	503.75	14:1	179.5	15:0	2.80641	683.25	2008.25	0.340222	8.08638e+06	84690.4	28813.5	0.00356321
14	PE	0	PE(30:0)	PE(12:0_18:0)	PE(18:0/12:0)	1.2	12:0	1.1	18:0	1.09091	2.3	4331	0.000531055	2.54517e+06	837041	444.515	0.00017465
15	PE	0	PE(30:0)	PE(14:0_16:0)	PE(16:0/14:0)	3189.5	14:0	1050.1	16:0	3.03733	4239.6	4331	0.978896	2.54517e+06	837041	819376	0.321933
16	PE	0	PE(30:0)	PE(15:0_15:0)	PE(15:0/15:0)	89.1	15:0	0	15:0	IDENTICAL ACYL CHAINS	89.1	4331	0.0205726	2.54517e+06	837041	17220.1	0.00676579
17	PE	1	PE(30:1)	PE(12:0_18:1)	PE(18:1/12:0)	4.4	12:0	3	18:1	1.46667	7.4	5190	0.00142582	8.08638e+06	1.68069e+06	2396.36	0.000296345
19	PE	1	PE(30:1)	PE(14:0_16:1)	PE(14:0/16:1)	3331.9	16:1	1459.5	14:0	2.28291	4791.4	5190	0.923198	8.08638e+06	1.68069e+06	1.55161e+06	0.191879
18	PE	1	PE(30:1)	PE(14:1_16:0)	PE(16:0/14:1)	243.8	14:1	93.2	16:0	2.61588	337	5190	0.0649326	8.08638e+06	1.68069e+06	109131	0.0134957
20	PE	1	PE(30:1)	PE(15:0_15:1)	PE(15:0/15:1)	47	15:1	7.2	15:0	6.52778	54.2	5190	0.0104432	8.08638e+06	1.68069e+06	17551.7	0.00217053
21	PE	2	PE(30:2)	PE(14:1_16:1)	PE(14:1/16:1)	785.1	16:1	737.26	14:1	1.06489	1522.36	1543.66	0.986202	397793	22905.7	22589.6	0.0567874
22	PE	2	PE(30:2)	PE(15:1_15:1)	PE(15:1/15:1)	21.3	15:1	0	15:1	IDENTICAL ACYL CHAINS	21.3	1543.66	0.0137984	397793	22905.7	316.061	0.000794537
17	PE	0	PE(31:0)	PE(13:0_18:0)	PE(18:0/13:0)	8.7	13:0	1	18:0	8.7	9.7	1940.1	0.00499974	2.54517e+06	120241	601.174	0.000236202
18	PE	0	PE(31:0)	PE(14:0_17:0)	PE(17:0/14:0)	154	14:0	52.5	17:0	2.93333	206.5	1940.1	0.106438	2.54517e+06	120241	12798.2	0.00502842
19	PE	0	PE(31:0)	PE(15:0_16:0)	PE(16:0/15:0)	1239.3	15:0	484.6	16:0	2.55737	1723.9	1940.1	0.888562	2.54517e+06	120241	106842	0.0419781
20	PE	1	PE(31:1)	PE(14:0_17:1)	PE(14:0/17:1)	60.8	14:0	39.8	17:1	1.52764	100.6	2822.9	0.0356371	8.08638e+06	483603	17234.2	0.00213126
22	PE	1	PE(31:1)	PE(15:0_16:1)	PE(15:0/16:1)	1908.3	16:1	635.7	15:0	3.00189	2544	2822.9	0.901201	8.08638e+06	483603	435823	0.0538959
21	PE	1	PE(31:1)	PE(15:1_16:0)	PE(16:0/15:1)	128.3	15:1	50	16:0	2.566	178.3	2822.9	0.063162	8.08638e+06	483603	30545.3	0.00377738
20	PE	0	PE(32:0)	PE(14:0_18:0)	PE(18:0/14:0)	354.5	14:0	99.2	18:0	3.57359	453.7	1657.6	0.273709	2.54517e+06	187878	51424	0.0202045
21	PE	0	PE(32:0)	PE(15:0_17:0)	PE(17:0/15:0)	4	15:0	3	17:0	1.33333	7	1657.6	0.00422297	2.54517e+06	187878	793.405	0.000311729
22	PE	0	PE(32:0)	PE(16:0_16:0)	PE(16:0/16:0)	1196.9	16:0	0	16:0	IDENTICAL ACYL CHAINS	1196.9	1657.6	0.722068	2.54517e+06	187878	135661	0.0533013
23	PE	1	PE(32:1)	PE(14:0_18:1)	PE(14:0/18:1)	22.7	14:0	5	18:1	4.54	27.7	4490	0.00616927	8.08638e+06	5.22713e+06	32247.6	0.00398789
24	PE	1	PE(32:1)	PE(16:0_16:1)	PE(16:0/16:1)	3459	16:1	1003.3	16:0	3.44762	4462.3	4490	0.993831	8.08638e+06	5.22713e+06	5.19489e+06	0.642424
25	PE	2	PE(32:2) 1	PE(14:1_18:1)	PE(18:1/14:1)	14.9	14:1	4.9	18:1	3.04082	19.8	3825	0.00517647	397793	242763	1256.65	0.00315907
26	PE	2	PE(32:2) 1	PE(16:1_16:1)	PE(16:1/16:1)	2471.1	16:1	0	16:1	IDENTICAL ACYL CHAINS	2471.1	3825	0.646039	397793	242763	156834	0.394261
27	PE	2	PE(32:2) 2	PE(16:1_16:1)	PE(16:1/16:1)	1334.1	16:1	0	16:1	IDENTICAL ACYL CHAINS	1334.1	3825	0.348784	397793	242763	84671.9	0.212854
29	PE	1	PE(33:1)	PE(15:0_18:1)	PE(15:0/18:1)	21.8	18:1	12.8	15:0	1.70312	34.6	1475.3	0.0234529	8.08638e+06	53057.6	1244.35	0.000153883
28	PE	1	PE(33:1)	PE(15:1_18:0)	PE(18:0/15:1)	15	18:0	2.6	15:1	5.76923	17.6	1475.3	0.0119298	8.08638e+06	53057.6	632.966	7.82755e-05
31	PE	1	PE(33:1)	PE(16:0_17:1)	PE(16:0/17:1)	249.6	17:1	90.4	16:0	2.76106	340	1475.3	0.230462	8.08638e+06	53057.6	12227.7	0.00151214
30	PE	1	PE(33:1)	PE(16:1_17:0)	PE(17:0/16:1)	816.6	16:1	266.5	17:0	3.06417	1083.1	1475.3	0.734156	8.08638e+06	53057.6	38952.6	0.00481706
23	PE	0	PE(34:0)	PE(14:0_20:0)	PE(20:0/14:0)	246.2	14:0	56.5	20:0	4.35752	302.7	2825.4	0.107135	2.54517e+06	68819.7	7373.02	0.00289686
25	PE	0	PE(34:0)	PE(16:0_18:0)	PE(18:0/16:0)	1506.5	16:0	1014.2	18:0	1.48541	2520.7	2825.4	0.892157	2.54517e+06	68819.7	61398	0.0241233
26	PE	0	PE(34:0)	PE(17:0_17:0)	PE(17:0/17:0)	2	17:0	0	17:0	IDENTICAL ACYL CHAINS	2	2825.4	0.000707864	2.54517e+06	68819.7	48.715	1.91401e-05
27	PE	1	PE(34:1)	PE(14:0_20:1)	PE(14:0/20:1)	2	14:0	1.4	20:1	1.42857	3.4	2013.6	0.00168852	8.08638e+06	340446	574.849	7.10886e-05
29	PE	1	PE(34:1)	PE(16:0_18:1)	PE(16:0/18:1)	123.7	18:1	58.5	16:0	2.11453	182.2	2013.6	0.0904847	8.08638e+06	340446	30805.2	0.00380951
28	PE	1	PE(34:1)	PE(16:1_18:0)	PE(18:0/16:1)	1394	16:1	434	18:0	3.21198	1828	2013.6	0.907827	8.08638e+06	340446	309066	0.0382206
30	PE	2	PE(34:2)	PE(16:1_18:1)	PE(18:1/16:1)	1292.8	16:1	443.5	18:1	2.91499	1736.3	1736.3	1	397793	84271.4	84271.4	0.211847
32	PE	1	PE(36:1)	PE(16:0_20:1)	PE(16:0/20:1)	23.6	20:1	16.4	16:0	1.43902	40	1888.7	0.0211786	8.08638e+06	52564.9	1113.25	0.00013767
31	PE	1	PE(36:1)	PE(16:1_20:0)	PE(20:0/16:1)	1269.9	16:1	444.1	20:0	2.85949	1714	1888.7	0.907503	8.08638e+06	52564.9	47702.7	0.00589915
33	PE	1	PE(36:1)	PE(18:0_18:1)	PE(18:0/18:1)	87.9	18:1	46.8	18:0	1.87821	134.7	1888.7	0.0713189	8.08638e+06	52564.9	3748.87	0.000463603
34	PE	2	PE(36:2)	PE(16:1_20:1)	PE(20:1/16:1)	610	16:1	277.1	20:1	2.20137	887.1	908	0.976982	397793	31776.7	31045.3	0.0780438
35	PE	2	PE(36:2)	PE(18:1_18:1)	PE(18:1/18:1)	20.9	18:1	0	18:1	IDENTICAL ACYL CHAINS	20.9	908	0.0230176	397793	31776.7	731.423	0.0018387
27	PG	0	PG(28:0)	PE(12:0_16:0)	PE(16:0/12:0)	53.3	12:0	37.2	16:0	1.4328	90.5	2002.2	0.0452003	488289	71807.4	3245.72	0.00664712
28	PG	0	PG(28:0)	PE(13:0_15:0)	PE(15:0/13:0)	65.1	13:0	16.9	15:0	3.85207	82	2002.2	0.0409549	488289	71807.4	2940.87	0.0060228
29	PG	0	PG(28:0)	PG(14:0_14:0)	PG(14:0/14:0)	1829.7	14:0	0	14:0	IDENTICAL ACYL CHAINS	1829.7	2002.2	0.913845	488289	71807.4	65620.9	0.134389
30	PG	0	PG(29:0)	PG(13:0_16:0)	PG(16:0/13:0)	73.9	13:0	17.7	16:0	4.17514	91.6	1718.6	0.0532992	488289	43364.7	2311.3	0.00473347
31	PG	0	PG(29:0)	PG(14:0_15:0)	PG(15:0/14:0)	981.9	14:0	645.1	15:0	1.52209	1627	1718.6	0.946701	488289	43364.7	41053.4	0.084076
32	PG	0	PG(30:0)	PG(12:0_18:0)	PG(12:0/18:0)	7	18:0	2.5	12:0	2.8	9.5	2115.78	0.00449007	488289	272460	1223.37	0.00250541
33	PG	0	PG(30:0)	PG(14:0_16:0)	PG(16:0/14:0)	1465.6	14:0	533.2	16:0	2.74869	1998.8	2115.78	0.944711	488289	272460	257396	0.527139
34	PG	0	PG(30:0)	PG(15:0_15:0)	PG(15:0/15:0)	107.48	15:0	0	15:0	IDENTICAL ACYL CHAINS	107.48	2115.78	0.0507992	488289	272460	13840.8	0.0283455
37	PG	1	PG(30:1)	PG(14:0_16:1)	PG(14:0/16:1)	1505.1	16:1	598.8	14:0	2.51353	2103.9	2279.8	0.922844	3.23711e+06	208125	192067	0.0593328
36	PG	1	PG(30:1)	PG(14:1_16:0)	PG(16:0/14:1)	114.8	14:1	34.1	16:0	3.36657	148.9	2279.8	0.0653127	3.23711e+06	208125	13593.2	0.00419918
38	PG	1	PG(30:1)	PG(15:0_15:1)	PG(15:0/15:1)	23.6	15:1	3.4	15:0	6.94118	27	2279.8	0.0118431	3.23711e+06	208125	2464.85	0.000761436
35	PG	0	PG(31:0)	PG(13:0_18:0)	PG(18:0/13:0)	12.2	13:0	1.5	18:0	8.13333	13.7	1137.8	0.0120408	488289	22528.8	271.264	0.000555539
36	PG	0	PG(31:0)	PG(14:0_17:0)	PG(17:0/14:0)	88.6	14:0	20.4	17:0	4.34314	109	1137.8	0.0957989	488289	22528.8	2158.23	0.00441998
37	PG	0	PG(31:0)	PG(15:0_16:0)	PG(16:0/15:0)	672.2	15:0	342.9	16:0	1.96034	1015.1	1137.8	0.89216	488289	22528.8	20099.3	0.0411626
40	PG	1	PG(31:1)	PG(14:0_17:1)	PG(14:0/17:1)	18	17:1	17.4	14:0	1.03448	35.4	1683	0.0210339	3.23711e+06	98458	2070.95	0.000639753
42	PG	1	PG(31:1)	PG(15:0_16:1)	PG(15:0/16:1)	1156.3	16:1	402.5	15:0	2.8728	1558.8	1683	0.926203	3.23711e+06	98458	91192.1	0.0281708
41	PG	1	PG(31:1)	PG(15:1_16:0)	PG(16:0/15:1)	64.2	15:1	24.6	16:0	2.60976	88.8	1683	0.0527629	3.23711e+06	98458	5194.93	0.00160481
38	PG	0	PG(32:0)	PG(14:0_18:0)	PG(18:0/14:0)	116.3	14:0	54.2	18:0	2.14576	170.5	1236.1	0.137934	488289	63426.3	8748.64	0.0179169
39	PG	0	PG(32:0)	PG(15:0_17:0)	PG(17:0/15:0)	6.3	15:0	3.3	17:0	1.90909	9.6	1236.1	0.00776636	488289	63426.3	492.592	0.00100881
40	PG	0	PG(32:0)	PG(16:0_16:0)	PG(16:0/16:0)	1056	16:0	0	16:0	IDENTICAL ACYL CHAINS	1056	1236.1	0.8543	488289	63426.3	54185.1	0.110969
41	PG	1	PG(32:1)	PG(14:0_18:1)	PG(14:0/18:1)	60.5	14:0	28.4	18:1	2.13028	88.9	3788.8	0.0234639	3.23711e+06	2.74301e+06	64361.8	0.0198825
42	PG	1	PG(32:1)	PG(15:0_17:1)	PG(15:0/17:1)	3	17:1	0.6	15:0	5	3.6	3788.8	0.000950169	3.23711e+06	2.74301e+06	2606.33	0.00080514
43	PG	1	PG(32:1)	PG(16:0_16:1)	PG(16:0/16:1)	2747.3	16:1	949	16:0	2.89494	3696.3	3788.8	0.975586	3.23711e+06	2.74301e+06	2.67605e+06	0.826677
44	PG	2	PG(32:2)	PG(16:1_16:1)	PG(16:1/16:1)	1361.4	16:1	0	16:1	IDENTICAL ACYL CHAINS	1361.4	1361.4	1	397793	44027.3	44027.3	0.110679
45	PG	1	PG(33:1)	PG(15:0_18:1)	PG(15:0/18:1)	39.4	15:0	11.1	18:1	3.54955	50.5	835.7	0.0604284	3.23711e+06	19975.4	1207.08	0.000372889
47	PG	1	PG(33:1)	PG(16:0_17:1)	PG(16:0/17:1)	152.3	17:1	63.2	16:0	2.40981	215.5	835.7	0.257868	3.23711e+06	19975.4	5151.01	0.00159124
46	PG	1	PG(33:1)	PG(16:1_17:0)	PG(17:0/16:1)	453.3	16:1	116.4	17:0	3.89433	569.7	835.7	0.681704	3.23711e+06	19975.4	13617.3	0.00420663
48	PG	2	PG(34:2)	PG(16:1_18:1)	PG(18:1/16:1)	688.1	16:1	273.1	18:1	2.51959	961.2	961.2	1	397793	36559.9	36559.9	0.0919068
50	PG	1	PG(36:1)	PG(16:1_20:0)	PG(20:0/16:1)	371.4	16:1	89.4	20:0	4.15436	460.8	460.8	1	3.23711e+06	14220.4	14220.4	0.00439294
