# Supplementary material for: Multiplatform Metabolomics Characterization Reveals Novel Metabolites and Phospholipid Compositional Rules of Haemophilus influenzae Rd KW20
Source: Int J Mol Sci. 2023 Jul 6;24(13):11150. doi: 10.3390/ijms241311150 (PMC10342370; doi:10.3390/ijms241311150)
Supplement: Supplementary file 1 [file ijms-24-11150-s001.zip › SUPP_TABLES/Table S3.xlsx]

## Sheet: Sheet
Model	Metabolite ID	Metabolite name	KEGG Code Identifier	Direct MS evidence	FLAG: PERIPLASMIC AND REPEATED	FLAG: PROTEIN	FLAG: tRNA	FLAG: IONS	FLAG: OLIGOMER/POLYMER	FLAG: MASS > 1500 Da	LIPID (TYPE)	FLAG: LIPID	FLAG: CHIRALITY	FLAG: UNCOMMON CHIRAL ISOMER	compartment
iCS400	AD_c	Adenine	C00147	yes											cytoplasm
iCS400	ADN_c	Adenosine	C00212	yes											cytoplasm
iCS400	CYTD_c	Cytidine	C00475	yes											cytoplasm
iCS400	DALA_c	D-Alanine	C00133	yes									FLAG	FLAG	cytoplasm
iCS400	DGLU_c	D-Glutamate	C00217	yes									FLAG	FLAG	cytoplasm
iCS400	DHP_c	Dihydroneopterin	C04874	yes											cytoplasm
iCS400	DSER_c	D-Serine	C00740	yes									FLAG	FLAG	cytoplasm
iCS400	DTB_c	Dethiobiotin	C01909	yes											cytoplasm
iCS400	ETH_c	Ethanolamine	C00189	yes											cytoplasm
iCS400	FUM_c	Fumarate	C00122	yes											cytoplasm
iCS400	GLY_c	Glycine	C00037	yes											cytoplasm
iCS400	GN_c	Guanine	C00242	yes											cytoplasm
iCS400	GSN_c	Guanosine	C00387	yes											cytoplasm
iCS400	MLT_c	Maltose	C00208	yes											cytoplasm
iCS400	ORN_c	Ornithine	C00077	yes											cytoplasm
iCS400	PEP_c	Phosphoenolpyruvate	C00074	yes											cytoplasm
iCS400	PI_c	Phosphate	C00009	yes											cytoplasm
iCS400	PTRC_c	Putrescine	C00134	yes											cytoplasm
iCS400	PYR_c	Pyruvate	C00022	yes											cytoplasm
iCS400	SLF_c	Sulfate	C00059	yes											cytoplasm
iCS400	SUCC_c	Succinate	C00042	yes											cytoplasm
iCS400	URA_c	Uracil	C00106	yes											cytoplasm
iCS400	UREA_c	Urea	C00086	yes											cytoplasm
iCS400	URI_c	Uridine	C00299	yes											cytoplasm
iCS400	PE_c	Phosphatidyl ethanolamine	C00350	yes							LIPID (PE)				cytoplasm
iCS400	PG_c	Phosphatidyl glycerol	C00344	yes							LIPID (PG)				cytoplasm
iCS400	3PG_c	3-Phosphoglycerate	C00197	yes											cytoplasm
iCS400	AA_c	D-Alanyl-D-alanine	C00993	yes									FLAG		cytoplasm
iCS400	AKG_c	alpha-Ketoglutarate	C00026	yes											cytoplasm
iCS400	ALA_c	Alanine	C00041	yes											cytoplasm
iCS400	ARG_c	Arginine	C00062	yes											cytoplasm
iCS400	ASP_c	Aspartate	C00049	yes											cytoplasm
iCS400	CYS_c	Cysteine	C00097	yes											cytoplasm
iCS400	DHVAL_c	Dihydroxy-isovalerate	C04272	yes											cytoplasm
iCS400	DIPEP_c	Dipeptide	C00107	yes											cytoplasm
iCS400	FRU_c	Fructose	C00095	yes											cytoplasm
iCS400	G1P_c	Glycerol-1-phosphate	C00623	yes											cytoplasm
iCS400	GLC_c	Glucose	C00031	yes											cytoplasm
iCS400	GLU_c	Glutamate	C00025	yes									FLAG		cytoplasm
iCS400	HIS_c	Histidine	C00135	yes											cytoplasm
iCS400	HPHPYR_c	para-Hydroxy phenyl pyruvate	C01179	yes											cytoplasm
iCS400	HSER_c	Homoserine	C00263	yes											cytoplasm
iCS400	ILE_c	Isoleucine	C00407	yes											cytoplasm
iCS400	LAC_c	Lactate	C00186	yes											cytoplasm
iCS400	LEU_c	Leucine	C00123	yes											cytoplasm
iCS400	LLAC_c	L-Lactic acid	C00186	yes									FLAG		cytoplasm
iCS400	LYS_c	Lysine	C00047	yes											cytoplasm
iCS400	MAL_c	Malate	C00149	yes											cytoplasm
iCS400	MET_c	Methionine	C00073	yes											cytoplasm
iCS400	NAD_c	NAD	C00003	yes											cytoplasm
iCS400	OAHSER_c	O-acetylhomoserine	C01077	yes											cytoplasm
iCS400	OGT_c	Oxidized glutathione	C00127	yes											cytoplasm
iCS400	OICAP_c	2-Oxoisocaproate	C00233	yes											cytoplasm
iCS400	PEPT_c	Peptide	C00012	yes											cytoplasm
iCS400	PHE_c	Phenylalanine	C00079	yes											cytoplasm
iCS400	PNTO_c	Pantothenate	C00864	yes											cytoplasm
iCS400	PRO_c	Proline	C00148	yes											cytoplasm
iCS400	RGT_c	Reduced glutathione	C00051	yes											cytoplasm
iCS400	RIB_c	Ribose	C00121	yes											cytoplasm
iCS400	RL5P_c	Ribulose-5-phosphate	C00199	yes											cytoplasm
iCS400	SAM_c	S-Adenosyl methionine	C00019	yes											cytoplasm
iCS400	SER_c	Serine	C00065	yes									FLAG		cytoplasm
iCS400	THR_c	Threonine	C00188	yes											cytoplasm
iCS400	TRP_c	Tryptophan	C00078	yes											cytoplasm
iCS400	TYR_c	Tyrosine	C00082	yes											cytoplasm
iCS400	VAL_c	Valine	C00183	yes											cytoplasm
iNL638	pe140_c	phosphatidylethanolamine__ditetradecanoyl__n_C140_	C00350	yes							LIPID (PE)	FLAG			cytoplasm
iNL638	pe160_c	phosphatidylethanolamine__dihexadecanoyl__n_C160_	C00350	yes							LIPID (PE)	FLAG			cytoplasm
iNL638	pe161_c	phosphatidylethanolamine__dihexadec_9enoyl__n_C161_	C00350	yes							LIPID (PE)				cytoplasm
iNL638	pe180_c	phosphatidylethanolamine__dioctadecanoyl__n_C180_	C00350	yes							LIPID (PE)	FLAG			cytoplasm
iNL638	pg160_c	Phosphatidylglycerol__dihexadecanoyl__n_C160_	C00344	yes							LIPID (PG)				cytoplasm
iNL638	23dhmb_c	R__2_3_Dihydroxy_3_methylbutanoate	C04272	yes									FLAG		cytoplasm
iNL638	26dap_LL_c	LL_2_6_Diaminoheptanedioate	C00666	yes									FLAG		cytoplasm
iNL638	34hpp_c	3__4_Hydroxyphenyl_pyruvate	C01179	yes											cytoplasm
iNL638	3mop_c	S__3_Methyl_2_oxopentanoate	C00671	yes									FLAG		cytoplasm
iNL638	3pg_c	3_Phospho_D_glycerate	C00197	yes									FLAG		cytoplasm
iNL638	4mop_c	4_Methyl_2_oxopentanoate	C00233	yes											cytoplasm
iNL638	5oxpro_c	5-Oxoproline	C01879	yes											cytoplasm
iNL638	achms_c	O_Acetyl_L_homoserine	C01077	yes									FLAG		cytoplasm
iNL638	acorn_c	N2_Acetyl_L_ornithine	C00437	yes									FLAG		cytoplasm
iNL638	ade_c	Adenine	C00147	yes											cytoplasm
iNL638	adn_c	Adenosine	C00212	yes											cytoplasm
iNL638	adn_p	Adenosine	C00212	yes	FLAG										periplasm
iNL638	akg_c	2_Oxoglutarate	C00026	yes											cytoplasm
iNL638	akg_p	2_Oxoglutarate	C00026	yes	FLAG										periplasm
iNL638	ala__D_c	D-Alanine	C00133	yes									FLAG	FLAG	cytoplasm
iNL638	ala__L_c	L-Alanine	C00041	yes									FLAG		cytoplasm
iNL638	alaala_c	D_Alanyl_D_alanine	C00993	yes									FLAG		cytoplasm
iNL638	alaala_p	D_Alanyl_D_alanine	C00993	yes	FLAG										periplasm
iNL638	amet_c	S_Adenosyl_L_methionine	C00019	yes									FLAG		cytoplasm
iNL638	arg__L_c	L-Arginine	C00062	yes									FLAG		cytoplasm
iNL638	asp__L_c	L-Aspartate	C00049	yes									FLAG		cytoplasm
iNL638	asp__L_p	L-Aspartate	C00049	yes	FLAG										periplasm
iNL638	athr__L_c	L_Allo_threonine	C05519	yes									FLAG		cytoplasm
iNL638	chol_c	Choline	C00114	yes											cytoplasm
iNL638	chol_p	Choline	C00114	yes	FLAG										periplasm
iNL638	cys__D_c	D_Cysteine	C00793	yes									FLAG	FLAG	cytoplasm
iNL638	cys__D_p	D_Cysteine	C00793	yes	FLAG										periplasm
iNL638	cys__L_c	L-Cysteine	C00097	yes									FLAG		cytoplasm
iNL638	cys__L_p	L-Cysteine	C00097	yes	FLAG										periplasm
iNL638	cytd_c	Cytidine	C00475	yes											cytoplasm
iNL638	cytd_p	Cytidine	C00475	yes	FLAG										periplasm
iNL638	dampp_c	1 3 Diaminopropane	C00986	yes											cytoplasm
iNL638	dhnpt_c	Dihydroneopterin	C04874	yes											cytoplasm
iNL638	dtbt_c	Dethiobiotin	C01909	yes											cytoplasm
iNL638	etha_c	Ethanolamine	C00189	yes											cytoplasm
iNL638	etha_p	Ethanolamine	C00189	yes	FLAG										periplasm
iNL638	fru_c	D_Fructose	C00095	yes									FLAG		cytoplasm
iNL638	fru_p	D_Fructose	C00095	yes	FLAG										periplasm
iNL638	fum_c	Fumarate	C00122	yes											cytoplasm
iNL638	fum_p	Fumarate	C00122	yes	FLAG										periplasm
iNL638	g6p_c	D_Glucose_6_phosphate	C00668	yes									FLAG		cytoplasm
iNL638	g6p_p	D_Glucose_6_phosphate	C00668	yes	FLAG										periplasm
iNL638	ggptrc_c	gamma_glutamyl_putrescine	C15699	yes											cytoplasm
iNL638	glc__D_c	D-Glucose	C00031	yes											cytoplasm
iNL638	glc__D_p	D-Glucose	C00031	yes	FLAG										periplasm
iNL638	glcn_c	D_Gluconate	C00257	yes									FLAG		cytoplasm
iNL638	glcn_p	D_Gluconate	C00257	yes	FLAG										periplasm
iNL638	glu__D_c	D-Glutamate	C00217	yes									FLAG	FLAG	cytoplasm
iNL638	glu__L_c	L-Glutamate	C00025	yes									FLAG		cytoplasm
iNL638	gly_c	Glycine	C00037	yes											cytoplasm
iNL638	gly_p	Glycine	C00037	yes	FLAG										periplasm
iNL638	glyc__R_c	R__Glycerate	C00258	yes									FLAG		cytoplasm
iNL638	glyc__R_p	R__Glycerate	C00258	yes	FLAG										periplasm
iNL638	glyc2p_c	Glycerol 2-phosphate	C02979	yes											cytoplasm
iNL638	glyc2p_p	Glycerol 2-phosphate	C02979	yes	FLAG										periplasm
iNL638	gsn_c	Guanosine	C00387	yes											cytoplasm
iNL638	gsn_p	Guanosine	C00387	yes	FLAG										periplasm
iNL638	gthox_c	Oxidized_glutathione	C00127	yes											cytoplasm
iNL638	gthox_p	Oxidized_glutathione	C00127	yes	FLAG										periplasm
iNL638	gthrd_c	Reduced_glutathione	C00051	yes											cytoplasm
iNL638	gthrd_p	Reduced_glutathione	C00051	yes	FLAG										periplasm
iNL638	gua_c	Guanine	C00242	yes											cytoplasm
iNL638	his__L_c	L-Histidine	C00135	yes									FLAG		cytoplasm
iNL638	his__L_p	L-Histidine	C00135	yes	FLAG										periplasm
iNL638	hmgth_c	hydroxymethylglutathione	C14180	yes											cytoplasm
iNL638	hom__L_c	L-Homoserine	C00263	yes									FLAG		cytoplasm
iNL638	ile__L_c	L-Isoleucine	C00407	yes									FLAG		cytoplasm
iNL638	inost_c	myo_Inositol	C00137	yes											cytoplasm
iNL638	inost_p	myo_Inositol	C00137	yes	FLAG										periplasm
iNL638	lac__D_c	D-Lactate	C00256	yes									FLAG	FLAG	cytoplasm
iNL638	lac__L_c	L-Lactate	C00186	yes									FLAG		cytoplasm
iNL638	LalaLglu_c	L_alanine_L_glutamate	C00107	yes									FLAG		cytoplasm
iNL638	leu__L_c	L-Leucine	C00123	yes									FLAG		cytoplasm
iNL638	lys__L_c	L-Lysine	C00047	yes									FLAG		cytoplasm
iNL638	mal__L_c	L-Malate	C00149	yes									FLAG		cytoplasm
iNL638	malt_p	Maltose	C00208	yes											periplasm
iNL638	man6p_c	D_Mannose_6_phosphate	C00275	yes									FLAG		cytoplasm
iNL638	met__D_c	D-Methionine	C00855	yes									FLAG	FLAG	cytoplasm
iNL638	met__D_p	D-Methionine	C00855	yes	FLAG										periplasm
iNL638	met__L_c	L-Methionine	C00073	yes									FLAG		cytoplasm
iNL638	met__L_p	L-Methionine	C00073	yes	FLAG										periplasm
iNL638	metsox__R__L_c	L_methionine_R_sulfoxide	C02989	yes									FLAG	FLAG	cytoplasm
iNL638	metsox__R__L_p	L_methionine_R_sulfoxide	C02989	yes	FLAG										periplasm
iNL638	metsox__S__L_c	L_Methionine_Sulfoxide	C02989	yes									FLAG		cytoplasm
iNL638	metsox__S__L_p	L_Methionine_Sulfoxide	C02989	yes	FLAG										periplasm
iNL638	nad_c	Nicotinamide_adenine_dinucleotide	C00003	yes											cytoplasm
iNL638	nadh_c	Nicotinamide_adenine_dinucleotide___reduced	C00003	yes											cytoplasm
iNL638	ncam_c	Nicotinamide	C00153	yes											cytoplasm
iNL638	orn_c	Ornithine	C00077	yes											cytoplasm
iNL638	orn_p	Ornithine	C00077	yes	FLAG										periplasm
iNL638	pe140_p	phosphatidylethanolamine__ditetradecanoyl__n_C140_	C00350	yes	FLAG										periplasm
iNL638	pe160_p	phosphatidylethanolamine__dihexadecanoyl__n_C160_	C00350	yes	FLAG										periplasm
iNL638	pe161_p	phosphatidylethanolamine__dihexadec_9enoyl__n_C161_	C00350	yes	FLAG										periplasm
iNL638	pe180_p	phosphatidylethanolamine__dioctadecanoyl__n_C180_	C00350	yes	FLAG										periplasm
iNL638	pep_c	Phosphoenolpyruvate	C00074	yes											cytoplasm
iNL638	pg160_p	Phosphatidylglycerol__dihexadecanoyl__n_C160_	C00344	yes	FLAG										periplasm
iNL638	phe__L_c	L-Phenylalanine	C00079	yes									FLAG		cytoplasm
iNL638	pi_c	Phosphate	C00009	yes											cytoplasm
iNL638	pi_p	Phosphate	C00009	yes	FLAG										periplasm
iNL638	pnto__R_c	R__Pantothenate	C00522	yes									FLAG		cytoplasm
iNL638	pnto__R_p	R__Pantothenate	C00522	yes	FLAG										periplasm
iNL638	pro__L_c	L-Proline	C00148	yes									FLAG		cytoplasm
iNL638	progly_c	L_Prolinylglycine	C00107	yes									FLAG		cytoplasm
iNL638	progly_p	L_Prolinylglycine	C00107	yes	FLAG										periplasm
iNL638	ptrc_c	Putrescine	C00134	yes											cytoplasm
iNL638	ptrc_p	Putrescine	C00134	yes	FLAG										periplasm
iNL638	pydxn_c	Pyridoxine	C00314	yes											cytoplasm
iNL638	pyr_c	Pyruvate	C00022	yes											cytoplasm
iNL638	pyr_p	Pyruvate	C00022	yes	FLAG										periplasm
iNL638	rhcys_c	S_Ribosyl_L_homocysteine	C03539	yes									FLAG		cytoplasm
iNL638	rib__D_c	D_Ribose	C00121	yes									FLAG		cytoplasm
iNL638	rib__D_p	D_Ribose	C00121	yes	FLAG										periplasm
iNL638	rnam_c	N Ribosylnicotinamide	C03150	yes											cytoplasm
iNL638	rnam_p	N Ribosylnicotinamide	C03150	yes	FLAG										periplasm
iNL638	ru5p__L_c	L-Ribulose 5-phosphate	C00199	yes									FLAG	FLAG	cytoplasm
iNL638	ser__D_c	D-Serine	C00740	yes									FLAG	FLAG	cytoplasm
iNL638	ser__D_p	D-Serine	C00740	yes	FLAG										periplasm
iNL638	ser__L_c	L_Serine	C00065	yes									FLAG		cytoplasm
iNL638	ser__L_p	L_Serine	C00065	yes	FLAG										periplasm
iNL638	so4_c	Sulfate	C00059	yes											cytoplasm
iNL638	so4_p	Sulfate	C00059	yes	FLAG										periplasm
iNL638	succ_c	Succinate	C00042	yes											cytoplasm
iNL638	succ_p	Succinate	C00042	yes	FLAG										periplasm
iNL638	thr__L_c	L-Threonine	C00188	yes									FLAG		cytoplasm
iNL638	trp__L_c	L_Tryptophan	C00078	yes									FLAG		cytoplasm
iNL638	trp__L_p	L_Tryptophan	C00078	yes	FLAG										periplasm
iNL638	tyr__L_c	L-Tyrosine	C00082	yes									FLAG		cytoplasm
iNL638	ura_c	Uracil	C00106	yes											cytoplasm
iNL638	ura_p	Uracil	C00106	yes	FLAG										periplasm
iNL638	urea_c	Urea	C00086	yes											cytoplasm
iNL638	urea_p	Urea	C00086	yes	FLAG										periplasm
iNL638	uri_c	Uridine	C00299	yes											cytoplasm
iNL638	uri_p	Uridine	C00299	yes	FLAG										periplasm
iNL638	val__L_c	L-Valine	C00183	yes									FLAG		cytoplasm
iNL638	pg180_c	Phosphatidylglycerol__dioctadecanoyl__n_C180_	C00344	yes							LIPID (PG)	FLAG			cytoplasm
iNL638	ala__D_p	D_Alanine	C00133	yes	FLAG										periplasm
iNL638	ala__L_p	L_Alanine	C00041	yes	FLAG										periplasm
iNL638	arg__L_p	L_Arginine	C00062	yes	FLAG										periplasm
iNL638	glu__L_p	L_Glutamate	C00025	yes	FLAG										periplasm
iNL638	hom__L_p	L_Homoserine	C00263	yes	FLAG										periplasm
iNL638	ile__L_p	L_Isoleucine	C00407	yes	FLAG										periplasm
iNL638	lac__D_p	D_Lactate	C00256	yes	FLAG										periplasm
iNL638	lac__L_p	L_Lactate	C00186	yes	FLAG										periplasm
iNL638	leu__L_p	L_Leucine	C00123	yes	FLAG										periplasm
iNL638	lys__L_p	L_Lysine	C00047	yes	FLAG										periplasm
iNL638	mal__L_p	L_Malate	C00149	yes	FLAG										periplasm
iNL638	nad_p	Nicotinamide adenine dinucleotide	C00003	yes	FLAG										periplasm
iNL638	pg180_p	Phosphatidylglycerol__dioctadecanoyl__n_C180_	C00344	yes	FLAG										periplasm
iNL638	phe__L_p	L_Phenylalanine	C00079	yes	FLAG										periplasm
iNL638	pro__L_p	L_Proline	C00148	yes	FLAG										periplasm
iNL638	pydxn_p	pydxn[p]	C00314	yes	FLAG										periplasm
iNL638	ru5p__D_c	D_Ribulose_5_phosphate	C00199	yes									FLAG		cytoplasm
iNL638	thr__L_p	L_Threonine	C00188	yes	FLAG										periplasm
iNL638	tyr__L_p	L_Tyrosine	C00082	yes	FLAG										periplasm
iNL638	val__L_p	L_Valine	C00183	yes	FLAG										periplasm
iCS400	DMK_c	Demethylmenaquinone	C05818	no							LIPID				cytoplasm
iCS400	GPP_c	trans Geranyl pyrophosphate	C00353	no							LIPID				cytoplasm
iCS400	LIPIV_c	Lipid IV(A)	C04919	no							LIPID				cytoplasm
iCS400	LIPX_c	Lipid X	C04824	no							LIPID				cytoplasm
iCS400	MK_c	Menaquinone	C00828	no							LIPID				cytoplasm
iCS400	Q_c	Oxidized ubiquinone	C00399	no							LIPID				cytoplasm
iCS400	UDPG2A_c	UDP-3-O-(3-hydroxytetradecanoyl)glucosamine	C06022	no							LIPID				cytoplasm
iCS400	UDPG2AA_c	UDP-3-O-(3-hydroxytetradecanoyl)-N-acetylglucosamine	C04738	no							LIPID				cytoplasm
iCS400	CDPDG_c	CDP-diacylglycerol	C00269	no							LIPID (CDP-DAG)				cytoplasm
iCS400	AACCOA_c	Acetoacetyl-coA	C00332	no							LIPID (COA)				cytoplasm
iCS400	ACCOA_c	Acetyl-coA	C00024	no							LIPID (COA)				cytoplasm
iCS400	BUTRCOA_c	Butyryl-coA	C00136	no							LIPID (COA)				cytoplasm
iCS400	C120COA_c	C120COA	C01832	no							LIPID (COA)	FLAG			cytoplasm
iCS400	C140COA_c	C140COA	C02593	no							LIPID (COA)	FLAG			cytoplasm
iCS400	C141COA_c	C141COA	C05273	no							LIPID (COA)	FLAG			cytoplasm
iCS400	C160COA_c	C160COA	C00154	no							LIPID (COA)	FLAG			cytoplasm
iCS400	C161COA_c	C161COA	C21072	no							LIPID (COA)				cytoplasm
iCS400	C181COA_c	C181COA	C00510	no							LIPID (COA)	FLAG			cytoplasm
iCS400	CHCOA_c	6-Carboxyhexanoyl-coa	C01063	no							LIPID (COA)				cytoplasm
iCS400	MALCOA_c	Malonyl-CoA	C00083	no							LIPID (COA)				cytoplasm
iCS400	OSBCOA_c	O-Succinylbenzoyl-CoA	C03160	no							LIPID (COA)	FLAG			cytoplasm
iCS400	SUCCOA_c	Succinyl-coA	C00091	no							LIPID (COA)				cytoplasm
iCS400	DGR_c	D-1,2-Diacylglycerol	C00641	no							LIPID (DAG)				cytoplasm
iCS400	C120_c	Lauric acid	C02679	no							LIPID (FFA)				cytoplasm
iCS400	C140_c	Myristic acid	C06424	no							LIPID (FFA)	FLAG			cytoplasm
iCS400	C141_c	Myristoleic acid	C08322	no							LIPID (FFA)	FLAG			cytoplasm
iCS400	C160_c	Palmitic acid	C00249	no							LIPID (FFA)	FLAG			cytoplasm
iCS400	C161_c	Palmitoleic acid	C08362	no							LIPID (FFA)	FLAG			cytoplasm
iCS400	C181_c	Oleic acid	C00712	no							LIPID (FFA)	FLAG			cytoplasm
iCS400	DMPP_c	Dimethylallyl pyrophosphate	C00235	no							LIPID (ISOPR)	FLAG			cytoplasm
iCS400	FPP_c	trans, trans Farnesyl pyrophosphate	C00448	no							LIPID (ISOPR)	FLAG			cytoplasm
iCS400	IPPP_c	Isopentyl pyrophosphate	C00129	no							LIPID (ISOPR)				cytoplasm
iCS400	OPP_c	trans Octaprenyl pyrophosphate	C04146	no							LIPID (ISOPR)	FLAG			cytoplasm
iCS400	UDPP_c	Undecaprenyl pyrophosphate	C04574	no							LIPID (ISOPR)	FLAG			cytoplasm
iCS400	PA_c	Phosphatidyl acid	C00416	no							LIPID (PA)				cytoplasm
iCS400	PGP_c	L-1-Phoshatidyl-glycerol-phosphate	C03892	no							LIPID (PGP)				cytoplasm
iCS400	BUTRAT_c	Butyric acid	C00246	no							LIPID (SCFA)				cytoplasm
iCS400	13DPG_c	1,3-bis-Phosphoglycerate	C00236	no											cytoplasm
iCS400	2KD6PG_c	2-keto-3-deoxy-6-phospho-gluconate	C04442	no											cytoplasm
iCS400	2PG_c	2-Phosphoglycerate	C00631	no											cytoplasm
iCS400	3DDAH7P_c	3-Deoxy-d-arabino heptulosonate-7-phosphate	C04691	no									FLAG		cytoplasm
iCS400	3PSER_c	3-Phosphoserine	C01005	no											cytoplasm
iCS400	3PSME_c	3-Phosphate-shikimate	C03175	no											cytoplasm
iCS400	4PPNCYS_c	4'-Phosphopantothenoylcysteine	C04352	no											cytoplasm
iCS400	4PPNTE_c	4'-Phosphopantetheine	C01134	no											cytoplasm
iCS400	4PPNTO_c	4'-Phosphopantothenate	C03492	no											cytoplasm
iCS400	A5P_c	D-Arabinose 5-phosphate	C01112	no									FLAG		cytoplasm
iCS400	A6RP_c	5-Amino-6-ribitylamino-2,4(1H,3H)-pyrimidinedione	C04454	no											cytoplasm
iCS400	A6RP5P_c	5-Amino-6-(ribosylamino)-2,4-(1H,3H)-pyrimidinedione 5'-phosphate	C01268	no											cytoplasm
iCS400	A6RP5P2_c	5-Amino-2,6-dioxy-4-(5'-phosphoribitylamino)pyrimidine	C04454	no											cytoplasm
iCS400	ABUT_c	2-Aceto-2-hydroxy butyrate	C05984	no											cytoplasm
iCS400	AC_c	Acetate	C00033	no											cytoplasm
iCS400	ACACP_c	Acetyl-ACP	C03939	no		FLAG									cytoplasm
iCS400	ACAL_c	Acetaldehyde	C00084	no											cytoplasm
iCS400	ACLAC_c	Acetolactate	C06010	no											cytoplasm
iCS400	ACP_c	acyl_carrier_protein	C00229	no		FLAG									cytoplasm
iCS400	ACP_c	acyl-carrier protein	C00229	no		FLAG									cytoplasm
iCS400	ACTOAC_c	Acetoacetate	C00164	no											cytoplasm
iCS400	ACTP_c	Acetylphosphate	C00227	no											cytoplasm
iCS400	ADCHOR_c	4-Amino-4-deoxychorismate	C11355	no											cytoplasm
iCS400	ADP_c	ADP	C00008	no											cytoplasm
iCS400	ADPGLC_c	ADP-glucose	C00498	no											cytoplasm
iCS400	ADPHEP_c	ADP-Mannoheptose	C06398	no											cytoplasm
iCS400	AHHMD_c	2-Amino-4-hydroxy-6-hydroxymethyl dihydropteridine-pp	C04807	no											cytoplasm
iCS400	AHHMP_c	2-Amino-4-hydroxy-6-hydroxymethyl dihydropteridine	C01300	no											cytoplasm
iCS400	AHMP_c	4-Amino-5-hydroxymethyl-2-methylpyrimidine-phosphate	C04556	no											cytoplasm
iCS400	AHMPP_c	4-Amino-5-hydroxymethyl-2-methylpyrimidine-pyrophosphate	C01279	no											cytoplasm
iCS400	AHTD_c	2-Amino-4-hydroxy-6-(erythro-1-2-3-trihydroxypropyl) dihydropteridine-p	C05925	no									FLAG		cytoplasm
iCS400	AICAR_c	5-Phosphate-ribosyl-5-amino-4-imidazole carboxamide	C04677	no											cytoplasm
iCS400	AIR_c	5-Phosphoribosyl-5-aminoimidazole	C03373	no											cytoplasm
iCS400	ALTRNT_c	Altronate	C00817	no											cytoplasm
iCS400	AMP_c	AMP	C00020	no											cytoplasm
iCS400	AN_c	Antranilate	C00108	no											cytoplasm
iCS400	AONA_c	8-Amino-7-oxononanoate	C01092	no											cytoplasm
iCS400	ARGSUCC_c	Argininosuccinic acid	C03406	no											cytoplasm
iCS400	ASER_c	O-Acetylserine	C00979	no											cytoplasm
iCS400	ASN_c	Asparagine	C00152	no											cytoplasm
iCS400	ASPSA_c	Aspartic beta-semialdehyde	C00441	no											cytoplasm
iCS400	ASUC_c	Adenilsuccinate	C03794	no											cytoplasm
iCS400	ATP_c	ATP	C00002	no											cytoplasm
iCS400	BASP_c	b-Aspartyl phosphate	C03082	no											cytoplasm
iCS400	bDGLC_c	beta-deoxyglucose	C00586	no											cytoplasm
iCS400	BT_c	Biotin	C00120	no											cytoplasm
iCS400	BUTNOL_c	Butanol	C06142	no											cytoplasm
iCS400	C120ACP_c	Dodecanoyl-[acyl-carrier protein]	C05223	no		FLAG									cytoplasm
iCS400	C140ACP_c	C140ACP	C05761	no		FLAG									cytoplasm
iCS400	C141ACP_c	C141ACP	NaN	no		FLAG									cytoplasm
iCS400	C160ACP_c	C160ACP	C05764	no		FLAG									cytoplasm
iCS400	C161ACP_c	C161ACP	C16520	no		FLAG									cytoplasm
iCS400	C181ACP_c	C181ACP	C01203	no		FLAG									cytoplasm
iCS400	CAIR_c	5-Phosphoribosyl-5-aminoimidazole-4-carboxylate	C04751	no											cytoplasm
iCS400	CAP_c	Carbamoyl phosphate	C00169	no											cytoplasm
iCS400	CBHCAP_c	3-Carboxy-3-hydroxy-isocaproate	C02504	no											cytoplasm
iCS400	CDP_c	CDP	C00112	no											cytoplasm
iCS400	CDPETN_c	CDP-ethanolamine	C00570	no											cytoplasm
iCS400	CHOR_c	Chorismate	C00251	no											cytoplasm
iCS400	CIT_c	Citrate	C00158	no											cytoplasm
iCS400	CITR_c	Citrulline	C00327	no											cytoplasm
iCS400	CMP_c	CMP	C00055	no											cytoplasm
iCS400	CMPKDO_c	CMP-2-keto-3-deoxyoctanoate	C04121	no											cytoplasm
iCS400	CO2_c	CO2	C00011	no											cytoplasm
iCS400	COA_c	Coenzyme-A	C00010	no											cytoplasm
iCS400	CPAD5P_c	1-O-Carboxyphenylamino 1-deoxyribulose-5-phosphate	C01302	no											cytoplasm
iCS400	CTP_c	CTP	C00063	no											cytoplasm
iCS400	D23PIC_c	2,3-Dihydro dipicolinate	C03340	no											cytoplasm
iCS400	D26PIM_c	L,l-2,6-Diamino pimelate	C04421	no									FLAG		cytoplasm
iCS400	D6PGC_c	D-6-Phosphate-gluconate	C00345	no									FLAG		cytoplasm
iCS400	D6PGL_c	D-6-Phosphate-glucono-delta-lactone	C01236	no									FLAG		cytoplasm
iCS400	D6RP5P_c	2,5-Diamino-6-(ribosylamino)-4-(3H)-pyrimidinone 5'-phosphate	C01304	no											cytoplasm
iCS400	D8RL_c	6,7-Dimethyl-8-(1-D-ribityl)lumazine	C04332	no									FLAG		cytoplasm
iCS400	DA_c	Deoxyadenosine	C00559	no											cytoplasm
iCS400	DADP_c	dADP	C00206	no											cytoplasm
iCS400	DAMP_c	Deoxyadenosine monophosphate	C00360	no											cytoplasm
iCS400	DANNA_c	7,8-Diaminononanoate	C01037	no											cytoplasm
iCS400	DATP_c	dATP	C00131	no											cytoplasm
iCS400	DB4P_c	3,4-Dihydroxy-2-butanone-4-phosphate	C15556	no											cytoplasm
iCS400	DC_c	Deoxycytidine	C00881	no											cytoplasm
iCS400	DCDP_c	dCDP	C00705	no											cytoplasm
iCS400	DCMP_c	Deoxycytidine monophosphate	C00239	no											cytoplasm
iCS400	DCTP_c	dCTP	C00458	no											cytoplasm
iCS400	DG_c	Deoxyguanosine	C00330	no											cytoplasm
iCS400	DGDP_c	DGDP_c	C00361	no											cytoplasm
iCS400	DGMP_c	2-Deoxy-guanosine-5-phosphate	C00286	no											cytoplasm
iCS400	DGTP_c	DGTP_c	C00286	no											cytoplasm
iCS400	DHF_c	Dihydrofolate	C00415	no											cytoplasm
iCS400	DHMVA_c	2,3-Dihydroxy-3-methyl-valerate	C04104	no											cytoplasm
iCS400	DHNA_c	1,4-Dihydroxy-2-naphthoic acid	C03657	no											cytoplasm
iCS400	DHPP_c	Dihydroneopterin phosphate	C05925	no											cytoplasm
iCS400	DHPT_c	7,8-Dihydropteroate	C00921	no											cytoplasm
iCS400	DHSK_c	Dehydroshikimate	C02637	no											cytoplasm
iCS400	DIMGP_c	D-Erythro imidazoleglycerol-phosphate	C04666	no									FLAG		cytoplasm
iCS400	DIN_c	Deoxyinosine	C05512	no											cytoplasm
iCS400	DISAC1P_c	2,3-bis(3-hydroxytetradecanoyl)-D-glucosaminyl-1,6-beta-D-2,3-bis(3-hydroxytetradecanoyl)-beta-D-glucosaminyl 1-phosphate or dissacharide 1-P	C04932	no									FLAG		cytoplasm
iCS400	DOROA_c	Dihydroorotic acid	C00337	no											cytoplasm
iCS400	DPCOA_c	Dephosphocoenzyme A	C00882	no											cytoplasm
iCS400	DQT_c	3-Dehydroquinate	C00944	no											cytoplasm
iCS400	DR1P_c	Deoxyribose 1-Phosphate	C00672	no											cytoplasm
iCS400	DR5P_c	Deoxyribose-5-phosphate	C00673	no											cytoplasm
iCS400	DT_c	Deoxythimidine	C00214	no											cytoplasm
iCS400	DTDP_c	DTDP_c	C00363	no											cytoplasm
iCS400	DTMP_c	DTMP_c	C00364	no											cytoplasm
iCS400	DTTP_c	DTTP_c	C00459	no											cytoplasm
iCS400	DU_c	Deoxyuridine	C00526	no											cytoplasm
iCS400	DUDP_c	DUDP_c	C01346	no											cytoplasm
iCS400	DUMP_c	DUMP_c	C00365	no											cytoplasm
iCS400	DUTP_c	DUTP_c	C00460	no											cytoplasm
iCS400	E4P_c	Erythrose-4-phosphate	C00279	no											cytoplasm
iCS400	F1P_c	Fructose-1-phosphate	C01094	no											cytoplasm
iCS400	F6P_c	Fructose-6-phosphate	C00085	no											cytoplasm
iCS400	FAD_c	FAD	C00016	no											cytoplasm
iCS400	FADH_c	FADH2	C01352	no											cytoplasm
iCS400	FCL_c	Fuculose	C01099	no											cytoplasm
iCS400	FCL1P_c	Fuculose-1-phosphate	C01099	no											cytoplasm
iCS400	FDP_c	Fructose-diphosphate	C05378	no											cytoplasm
iCS400	FGAM_c	5-Phosphoribosyl-n-formylgycineamidine	C04376	no											cytoplasm
iCS400	FGAR_c	5-Phosphoribosyl-n-formylglycineamide	C04376	no											cytoplasm
iCS400	FMN_c	flavin mononucleotide	C00061	no											cytoplasm
iCS400	FOR_c	Formate	C00058	no											cytoplasm
iCS400	FTHF_c	10-Formyltetrahydrofolate	C00234	no											cytoplasm
iCS400	FUC_c	Fucose	C01019	no											cytoplasm
iCS400	G6P_c	Glucose-6-phosphate	C00092	no											cytoplasm
iCS400	GA1P_c	Glucosamine 1-phosphate	C06156	no											cytoplasm
iCS400	GA6P_c	Glucosamine-6-phosphate	C00352	no											cytoplasm
iCS400	GAL1P_c	Galactose-1-phosphate	C00446	no											cytoplasm
iCS400	GAR_c	5-Phosphate-ribosyl glycineamide	C03838	no											cytoplasm
iCS400	GDP_c	GDP	C00035	no											cytoplasm
iCS400	GL_c	Glycerol	C00116	no											cytoplasm
iCS400	GL3P_c	Glycerol-3-phosphate	C00093	no											cytoplasm
iCS400	GLAC_c	Galactose	C00124	no											cytoplasm
iCS400	GLAL_c	D-glyceraldehyde	C00577	no									FLAG		cytoplasm
iCS400	GLCN_c	Glucosamine	C00329	no											cytoplasm
iCS400	GLN_c	Glutamine	C00064	no											cytoplasm
iCS400	GLUGSAL_c	L-Glutamate g-semialdehyde	C01165	no									FLAG		cytoplasm
iCS400	GLUP_c	Glutamyl phosphate	C03287	no											cytoplasm
iCS400	GLYCOGEN_c	Glycogen	C00369	no					FLAG						cytoplasm
iCS400	GMP_c	GMP	C00144	no											cytoplasm
iCS400	GTP_c	GTP	C00044	no											cytoplasm
iCS400	GTRNA_c	L-Glutamyl-tRNA(glu)	C02987	no			FLAG								cytoplasm
iCS400	H2S_c	Hydrogen sulfide	C00283	no											cytoplasm
iCS400	HCYS_c	Homocysteine	C00155	no											cytoplasm
iCS400	HEMEO_c	Heme O	C00032	no											cytoplasm
iCS400	HEXT_c	Proton	C00080	no											cytoplasm
iCS400	HISOL_c	Histidinol	C00860	no											cytoplasm
iCS400	HISOLP_c	L-Histidinol-phosphate	C01100	no									FLAG		cytoplasm
iCS400	HYXN_c	Hypoxanthine	C00262	no											cytoplasm
iCS400	ICHOR_c	Isochorismate	C00885	no											cytoplasm
iCS400	IGP_c	Indole glycerol phosphate	C03506	no											cytoplasm
iCS400	IMACP_c	Imidazole acetyl-phosphate	C01267	no											cytoplasm
iCS400	IMP_c	IMP	C00130	no											cytoplasm
iCS400	INS_c	Inosine	C00294	no											cytoplasm
iCS400	IPPMAL_c	3-Isopropylmalate	C04411	no											cytoplasm
iCS400	K_c	Potassium	C00238	no											cytoplasm
iCS400	KDG_c	2-dehydro-3-deoxy-D-gluconate	C00204	no									FLAG		cytoplasm
iCS400	KDO_c	2-Dehydro-3-deoxy-D-octonate	C01187	no									FLAG		cytoplasm
iCS400	KDOLIPIV_c	(KDO)-lipid IV(A)	C06024	no						FLAG					cytoplasm
iCS400	KDOLIPIVP_c	(KDO)-lipid IV(A) phosphate	C19877	no						FLAG					cytoplasm
iCS400	KDOP_c	2-Dehydro-3-deoxy-D-octonate 8-phosphate	C04478	no									FLAG		cytoplasm
iCS400	LACAL_c	Lactaldehyde	C00424	no											cytoplasm
iCS400	LCTGT_c	Lactoylglutathione	C03451	no											cytoplasm
iCS400	LIPA_c	(KDO(2))-lipid A (Endotoxin)	C06025	no						FLAG					cytoplasm
iCS400	LLCT_c	L-Cystathionine	C02291	no									FLAG		cytoplasm
iCS400	LRL5P_c	L-Ribulose-5-phosphate	C01101	no											cytoplasm
iCS400	MALACP_c	Malonyl-ACP	C01209	no		FLAG									cytoplasm
iCS400	MANNAT_c	Mannonate	C00514	no											cytoplasm
iCS400	MDAP_c	Meso-diaminopimelate	C00680	no											cytoplasm
iCS400	METHF_c	5,10-Methenyl tetrahydrofolate	C00445	no											cytoplasm
iCS400	METTHF_c	5,10-Methylene tetrahydrofolate	C00143	no											cytoplasm
iCS400	MTHF_c	Methylenetetrahydrofolate	C00143	no											cytoplasm
iCS400	MTHGXL_c	Methylglyoxal	C00546	no											cytoplasm
iCS400	NA_c	Sodium	C01330	no											cytoplasm
iCS400	NADH_c	NADH	C00004	no											cytoplasm
iCS400	NADP_c	NADP	C00006	no											cytoplasm
iCS400	NADPH_c	NADPH	C00005	no											cytoplasm
iCS400	NAGP_c	N-acetylglucosamine-6-phosphate	C00357	no											cytoplasm
iCS400	NAMAN_c	N-acetylmannosamine	C04257	no											cytoplasm
iCS400	NCAIR_c	5'-Phosphoribosyl-5-carboxyaminoimidazole	C15667	no											cytoplasm
iCS400	NH3_c	Ammonia	C00014	no											cytoplasm
iCS400	NMN_c	Nicotinamide mononucleotide	C00455	no											cytoplasm
iCS400	NO2_c	Nitrite	C00088	no											cytoplasm
iCS400	NO3_c	Nitrate	C00244	no											cytoplasm
iCS400	NPRAN_c	N-5-phosphoribosyl-antranilate	C04302	no											cytoplasm
iCS400	NS26DP_c	N-Succinyl-l,l-2,6-diaminopimelate	C04421	no									FLAG		cytoplasm
iCS400	NS2A6O_c	N-Succinyl-2-amino-6-ketopimelate	C04462	no											cytoplasm
iCS400	O2_c	Oxygen	C00007	no											cytoplasm
iCS400	OA_c	Oxalacetate	C00036	no											cytoplasm
iCS400	OBUT_c	Oxobutyrate or 2-ketobutyrate	C00109	no											cytoplasm
iCS400	OIVAL_c	Oxoisovalerate	C00141	no											cytoplasm
iCS400	OMP_c	OMP	C01103	no											cytoplasm
iCS400	OMVAL_c	Oxomethylvalerate	C00671	no											cytoplasm
iCS400	OPEP_c	Oligopeptide	C00098	no					FLAG						cytoplasm
iCS400	OROA_c	Orotic acid	C00295	no											cytoplasm
iCS400	OSB_c	O-Succinylbenzoic acid	C02730	no											cytoplasm
iCS400	OSLHSER_c	O-succinylhomoserine	C01118	no											cytoplasm
iCS400	OTHIO_c	Thioredoxin (oxidized form)	C00343	no		FLAG									cytoplasm
iCS400	PABA_c	para-aminobenzoate	C00568	no											cytoplasm
iCS400	PAP_c	Adenosine-3',5'-diphosphate	C00054	no											cytoplasm
iCS400	PC2_c	Percorrin 2	NaN	no											cytoplasm
iCS400	PEPTIDO_c	Peptidoglycan	C05896	no					FLAG						cytoplasm
iCS400	PHEN_c	Prephenate	C00254	no											cytoplasm
iCS400	PHP_c	3-Phosphohydroxypyruvate	C03232	no											cytoplasm
iCS400	PHPYR_c	Phenyl pyruvate	C00166	no											cytoplasm
iCS400	PHSER_c	O-Phospho-l-homoserine	C01102	no									FLAG		cytoplasm
iCS400	PIP26DX_c	Delta-piperidine-2,6-dicarboxylate	C03972	no											cytoplasm
iCS400	PPI_c	Pyrophosphate	C00013	no											cytoplasm
iCS400	PPIX_c	Protoporphyrin IX	C02191	no											cytoplasm
iCS400	PRAM_c	5-Phosphate-b-D-ribosyl amine	C03090	no									FLAG		cytoplasm
iCS400	PRBAMP_c	Phosphoribosyl -AMP	C00119	no											cytoplasm
iCS400	PRBATP_c	Phosphoribosyl-ATP	C02739	no											cytoplasm
iCS400	PRFICA_c	5-Phosphate-ribosyl-formamido-4-imidazole carboxamide	C04734	no											cytoplasm
iCS400	PRFP_c	Phosphoribosyl-formimino-AICAR-phosphate	C04896	no											cytoplasm
iCS400	PRLP_c	Phosphoribulosyl- formimino-AICAR-phosphate	C04916	no											cytoplasm
iCS400	PRPP_c	Phosphoribosylpyrophosphate	C00119	no											cytoplasm
iCS400	PS_c	Phosphatidylserine	C02737	no											cytoplasm
iCS400	PTH_c	Protoheme	C00032	no											cytoplasm
iCS400	QH2_c	Reduced ubiquinone	C00390	no											cytoplasm
iCS400	R1P_c	Ribose 1-phosphate	C00620	no											cytoplasm
iCS400	R5P_c	Ribose-5-phosphate	C00117	no											cytoplasm
iCS400	RIBFLV_c	Riboflavin	C00255	no											cytoplasm
iCS400	RTHIO_c	Thioredoxin (reduced form)	C00342	no		FLAG									cytoplasm
iCS400	S7P_c	Sedoheptulose-7-phosphate	C05382	no											cytoplasm
iCS400	SAH_c	S-adenosylhomocysteine	C00021	no											cytoplasm
iCS400	SAICAR_c	5-Phosphoribosyl-4-(N-succinocarboxyamide)-5-amino-imidazole	C04823	no											cytoplasm
iCS400	SAMOB_c	S-Adenosyl-4-methylthio-2-oxobutanoate	C04425	no											cytoplasm
iCS400	SHCHC_c	2-Succinyl-6-hydroxy-2,4-cyclohexadiene-1-carboxylate	C05817	no											cytoplasm
iCS400	SLA_c	Sialic acid	C00270	no											cytoplasm
iCS400	SME_c	Shikimate	C00493	no											cytoplasm
iCS400	SME5P_c	Shikimate-5-phosphate	C03175	no											cytoplasm
iCS400	SPMD_c	Spermidine	C00315	no											cytoplasm
iCS400	SSALTPP_c	Succinate semialdehyde - thiamine pyrophosphate	C05381	no											cytoplasm
iCS400	T3P1_c	Glyceraldehyde 3-phosphate	C00118	no											cytoplasm
iCS400	T3P2_c	Dihydroxyacetone phosphate or glycerone phosphate	C00111	no											cytoplasm
iCS400	THF_c	Tetrahydrofolate	C00101	no											cytoplasm
iCS400	THIAMIN_c	Thiamine	C00378	no											cytoplasm
iCS400	THMP_c	Thiamine-phosphate	C01081	no											cytoplasm
iCS400	THZ_c	4-Methyl-5-(beta-hydroxyethyl)thiazole	C04294	no											cytoplasm
iCS400	THZP_c	4-Methyl-5-(beta-hydroxyethyl)thiazole phosphate	C04327	no											cytoplasm
iCS400	TPP_c	Thiamine-pyrophosphate	C00068	no											cytoplasm
iCS400	UDP_c	UDP	C00015	no											cytoplasm
iCS400	UDPG_c	UDP-Glucose	C00029	no											cytoplasm
iCS400	UDPG23A_c	UDP-2,3-bis(3-hydroxytetradecanoyl)glucosamine	C04652	no											cytoplasm
iCS400	UDPGAL_c	UDP-Galactose	C00052	no											cytoplasm
iCS400	UDPNAG_c	UDP N-acetyl glucosamine	C00043	no											cytoplasm
iCS400	UDPNAGEP_c	UDP-N-acetyl-3-O-(1-carboxyvinyl)-D-glucosamine	C04631	no									FLAG		cytoplasm
iCS400	UDPNAM_c	UDP-N-acetyl-D-muramate	C01050	no									FLAG		cytoplasm
iCS400	UDPNAMA_c	UDP-N-acetylmuramoyl-L-alanine	C01212	no									FLAG		cytoplasm
iCS400	UDPNAMAG_c	UDP-N-acetylmuramoyl-L-alanyl-D-glutamate	C00692	no									FLAG		cytoplasm
iCS400	UMP_c	UMP	C00105	no											cytoplasm
iCS400	UNAGD_c	UDP-N-acetylmuramoyl-L-alanyl-D-glutamyl-meso-2,6-diaminoheptanedioate	C04877	no									FLAG		cytoplasm
iCS400	UNAGDA_c	UDP-N-acetylmuramoyl-L-alanyl-D-glutamyl-meso-2,6-diaminoheptanedioate- D-alanyl-D-alanine	C04882	no									FLAG		cytoplasm
iCS400	UNPTDO_c	UDP-N-acetylmuramoyl-L-alanyl-D-glutamyl-meso-2,6-diaminoheptanedioate- D-alanyl-D-alanine- diphosphoundecaprenol	C05898	no						FLAG					cytoplasm
iCS400	UPRG_c	Uroporphyrinogen III	C01051	no											cytoplasm
iCS400	UTP_c	UTP	C00075	no											cytoplasm
iCS400	X5P_c	Xylulose-5-phosphate	C00231	no											cytoplasm
iCS400	XAN_c	Xanthine	C00385	no											cytoplasm
iCS400	XMP_c	XMP	C00655	no											cytoplasm
iCS400	XTSN_c	Xanthosine	C01762	no											cytoplasm
iCS400	XUL_c	Xylulose	C00310	no											cytoplasm
iCS400	XYL_c	Xylose	C00181	no											cytoplasm
iNL638	2dmmq8_c	2_Demethylmenaquinone_8	C05818	no							LIPID				cytoplasm
iNL638	2dmmql8_c	2_Demethylmenaquinol_8	C19847	no							LIPID				cytoplasm
iNL638	lipidA_c	2_3_2_3__Tetrakis_beta_hydroxymyristoyl__D_glucosaminyl_1_6_beta_D_glucosamine_1_4__bisphosphate	C04919	no							LIPID				cytoplasm
iNL638	ppe161_c	Pyrophosphoethanolamine C161	NaN	no							LIPID				cytoplasm
iNL638	4pkdolipid4_c	4-O-phospho-alpha-Kdo-(2-6)-lipid IVA	C19877	no						FLAG	LIPID				cytoplasm
iNL638	kdolipid4_c	KDO_lipid_IV_A_	C06024	no						FLAG	LIPID				cytoplasm
iNL638	lipidAds_c	Lipid_A_Disaccharide	C04932	no							LIPID				cytoplasm
iNL638	lipidX_c	2_3_Bis_3_hydroxytetradecanoyl__beta_D_glucosaminyl_1_phosphate	C04824	no							LIPID				cytoplasm
iNL638	u23ga_c	UDP_2_3_bis_3_hydroxytetradecanoyl_glucosamine	C04652	no							LIPID				cytoplasm
iNL638	u3aga_c	UDP_3_O__3_hydroxytetradecanoyl__N_acetylglucosamine	C04738	no							LIPID				cytoplasm
iNL638	u3hga_c	UDP_3_O__3_hydroxytetradecanoyl__D_glucosamine	C06022	no							LIPID				cytoplasm
iNL638	uaagmda_c	Undecaprenyl_diphospho_N_acetylmuramoyl__N_acetylglucosamine__L_ala_D_glu_meso_2_6_diaminopimeloyl_D_ala_D_ala	C05898	no						FLAG	LIPID				cytoplasm
iNL638	unaga_c	Undecaprenyl_diphospho_N_acetyl_glucosamine	NaN	no							LIPID				cytoplasm
iNL638	cdpdhdec9eg_c	CDP_1_2_dihexadec_9_enoylglycerol	C00269	no							LIPID (CDP-DAG)				cytoplasm
iNL638	cdpdhdecg_c	CDP_1_2_dihexadecanoylglycerol	C00269	no							LIPID (CDP-DAG)	FLAG			cytoplasm
iNL638	cdpdodec11eg_c	CDP_1_2_dioctadec_11_enoylglycerol	C00269	no							LIPID (CDP-DAG)	FLAG			cytoplasm
iNL638	cdpdodecg_c	CDP_1_2_dioctadecanoylglycerol	C00269	no							LIPID (CDP-DAG)	FLAG			cytoplasm
iNL638	cdpdtdecg_c	CDP_1_2_ditetradecanoylglycerol	C00269	no							LIPID (CDP-DAG)	FLAG			cytoplasm
iNL638	14dhncoa_c	1,4-dihydroxy-2-napthoyl-CoA	C15547	no							LIPID (COA)	FLAG			cytoplasm
iNL638	aacoa_c	Acetoacetyl_CoA	C00332	no							LIPID (COA)				cytoplasm
iNL638	accoa_c	Acetyl_CoA	C00024	no							LIPID (COA)				cytoplasm
iNL638	btcoa_c	Butanoyl_CoA	C00136	no							LIPID (COA)				cytoplasm
iNL638	dcacoa_c	Decanoyl_CoA__n_C100CoA_	C05274	no							LIPID (COA)	FLAG			cytoplasm
iNL638	ddcacoa_c	Dodecanoyl_CoA__n_C120CoA_	C01832	no							LIPID (COA)	FLAG			cytoplasm
iNL638	hdcoa_c	Hexadecenoyl_CoA__n_C161CoA_	C05272	no							LIPID (COA)	FLAG			cytoplasm
iNL638	hxcoa_c	Hexanoyl_CoA__n_C60CoA_	C05270	no							LIPID (COA)	FLAG			cytoplasm
iNL638	malcoa_c	Malonyl_CoA	C00083	no							LIPID (COA)				cytoplasm
iNL638	malcoame_c	malonyl-CoA methyl ester	NaN	no							LIPID (COA)	FLAG			cytoplasm
iNL638	occoa_c	Octanoyl_CoA__n_C80CoA_	C01944	no							LIPID (COA)	FLAG			cytoplasm
iNL638	odecoa_c	Octadecenoyl_CoA__n_C181CoA_	C00510	no							LIPID (COA)	FLAG			cytoplasm
iNL638	pmtcoa_c	Palmitoyl_CoA__n_C160CoA_	C00154	no							LIPID (COA)	FLAG			cytoplasm
iNL638	ppcoa_c	Propanoyl_CoA	C00100	no							LIPID (COA)				cytoplasm
iNL638	sbzcoa_c	O_Succinylbenzoyl_CoA	C03160	no							LIPID (COA)	FLAG			cytoplasm
iNL638	stcoa_c	Stearoyl_CoA__n_C180CoA_	C00412	no							LIPID (COA)	FLAG			cytoplasm
iNL638	succoa_c	Succinyl_CoA	C00091	no							LIPID (COA)				cytoplasm
iNL638	tdcoa_c	Tetradecanoyl_CoA__n_C140CoA_	C02593	no							LIPID (COA)	FLAG			cytoplasm
iNL638	tdecoa_c	Tetradecenoyl_CoA__n_C141CoA_	C05273	no							LIPID (COA)	FLAG			cytoplasm
iNL638	12dgr120_c	1_2_Diacyl_sn_glycerol__didodecanoyl__n_C120_	C00165	no							LIPID (DAG)				cytoplasm
iNL638	12dgr140_c	1_2_Diacyl_sn_glycerol__ditetradecanoyl__n_C140_	C00165	no							LIPID (DAG)	FLAG			cytoplasm
iNL638	12dgr141_c	1_2_Diacyl_sn_glycerol__ditetradec_7_enoyl__n_C141_	C00165	no							LIPID (DAG)	FLAG			cytoplasm
iNL638	12dgr160_c	1_2_Diacyl_sn_glycerol__dihexadecanoyl__n_C160_	C00165	no							LIPID (DAG)	FLAG			cytoplasm
iNL638	12dgr161_c	1_2_Diacyl_sn_glycerol__dihexadec_9_enoyl__n_C161_	C00165	no							LIPID (DAG)	FLAG			cytoplasm
iNL638	12dgr180_c	1_2_Diacyl_sn_glycerol__dioctadecanoyl__n_C180_	C00165	no							LIPID (DAG)	FLAG			cytoplasm
iNL638	12dgr181_c	1_2_Diacyl_sn_glycerol__dioctadec_11_enoyl__n_C181_	C00165	no							LIPID (DAG)	FLAG			cytoplasm
iNL638	hdcap_c	Hexadecanoyl-phosphate (n-C16:0)	C02133	no							LIPID (FAP)				cytoplasm
iNL638	hdceap_c	Hexadecanoyl-phosphate (n-C16:1)	C02133	no							LIPID (FAP)	FLAG			cytoplasm
iNL638	ocdcap_c	Octadecanoyl-phosphate (n-C18:0)	C02133	no							LIPID (FAP)	FLAG			cytoplasm
iNL638	ocdceap_c	Octadecanoyl-phosphate (n-C18:1)	C02133	no							LIPID (FAP)	FLAG			cytoplasm
iNL638	ttdcap_c	Tetradecanoyl-phosphate (n-C14:0)	C02133	no							LIPID (FAP)	FLAG			cytoplasm
iNL638	but_c	Butyrate__n_C40_	C00246	no							LIPID (FFA)				cytoplasm
iNL638	dca_c	Decanoate__n_C100_	C01571	no							LIPID (FFA)	FLAG			cytoplasm
iNL638	ddca_c	Dodecanoate__n_C120_	C02679	no							LIPID (FFA)	FLAG			cytoplasm
iNL638	hdca_c	Hexadecanoate__n_C160_	C00249	no							LIPID (FFA)	FLAG			cytoplasm
iNL638	hdcea_c	Hexadecenoate__n_C161_	C08362	no							LIPID (FFA)	FLAG			cytoplasm
iNL638	hxa_c	Hexanoate__n_C60_	C01585	no							LIPID (FFA)	FLAG			cytoplasm
iNL638	ocdca_c	octadecanoate__n_C180_	C01530	no							LIPID (FFA)	FLAG			cytoplasm
iNL638	ocdcea_c	octadecenoate__n_C181_	C00712	no							LIPID (FFA)	FLAG			cytoplasm
iNL638	octa_c	octanoate__n_C80_	C06423	no							LIPID (FFA)	FLAG			cytoplasm
iNL638	ttdca_c	tetradecanoate__n_C140_	C06424	no							LIPID (FFA)	FLAG			cytoplasm
iNL638	ttdcea_c	tetradecenoate__n_C141_	C08322	no							LIPID (FFA)	FLAG			cytoplasm
iNL638	frdp_c	Farnesyl_diphosphate	C00448	no							LIPID (ISOPR)	FLAG			cytoplasm
iNL638	grdp_c	Geranyl_diphosphate	C00341	no							LIPID (ISOPR)				cytoplasm
iNL638	ipdp_c	Isopentenyl_diphosphate	C00129	no							LIPID (ISOPR)		FLAG		cytoplasm
iNL638	octdp_c	all_trans_Octaprenyl_diphosphate	C04146	no							LIPID (ISOPR)	FLAG			cytoplasm
iNL638	udcpdp_c	Undecaprenyl_diphosphate	C04574	no							LIPID (ISOPR)	FLAG			cytoplasm
iNL638	udcpp_c	Undecaprenyl_phosphate	C17556	no							LIPID (ISOPR)	FLAG			cytoplasm
iNL638	1agpc140_c	1-14:0-2-lysophosphatidylcholine	C04230	no							LIPID (LPC)				cytoplasm
iNL638	1agpc160_c	1-16:0-2-lysophosphatidylcholine	C04230	no							LIPID (LPC)	FLAG			cytoplasm
iNL638	1agpc161_c	1-16:1(9Z)-2-lysophosphatidylcholine	C04230	no							LIPID (LPC)	FLAG			cytoplasm
iNL638	1agpc180_c	1-18:0-2-lysophosphatidylcholine	C04230	no							LIPID (LPC)	FLAG			cytoplasm
iNL638	1ddecg3p_c	1_dodecanoyl_sn_glycerol_3_phosphate	C00681	no							LIPID (MAG)				cytoplasm
iNL638	1hdec9eg3p_c	1_hexadec_9_enoyl_sn_glycerol_3_phosphate	C00681	no							LIPID (MAG)	FLAG			cytoplasm
iNL638	1hdecg3p_c	1_hexadecanoyl_sn_glycerol_3_phosphate	C00681	no							LIPID (MAG)	FLAG			cytoplasm
iNL638	1odec11eg3p_c	1_octadec_11_enoyl_sn_glycerol_3_phosphate	C00681	no							LIPID (MAG)	FLAG			cytoplasm
iNL638	1odecg3p_c	1_octadecanoyl_sn_glycerol_3_phosphate	C00681	no							LIPID (MAG)	FLAG			cytoplasm
iNL638	1tdec7eg3p_c	1_tetradec_7_enoyl_sn_glycerol_3_phosphate	C00681	no							LIPID (MAG)	FLAG			cytoplasm
iNL638	1tdecg3p_c	1_tetradecanoyl_sn_glycerol_3_phosphate	C00681	no							LIPID (MAG)	FLAG			cytoplasm
iNL638	pa120_c	1_2_didodecanoyl_sn_glycerol_3_phosphate	C00416	no							LIPID (PA)				cytoplasm
iNL638	pa140_c	1_2_ditetradecanoyl_sn_glycerol_3_phosphate	C00416	no							LIPID (PA)	FLAG			cytoplasm
iNL638	pa141_c	1_2_ditetradec_7_enoyl_sn_glycerol_3_phosphate	C00416	no							LIPID (PA)	FLAG			cytoplasm
iNL638	pa160_c	1_2_dihexadecanoyl_sn_glycerol_3_phosphate	C00416	no							LIPID (PA)	FLAG			cytoplasm
iNL638	pa161_c	1_2_dihexadec_9_enoyl_sn_glycerol_3_phosphate	C00416	no							LIPID (PA)	FLAG			cytoplasm
iNL638	pa180_c	1_2_dioctadecanoyl_sn_glycerol_3_phosphate	C00416	no							LIPID (PA)	FLAG			cytoplasm
iNL638	pa181_c	1_2_dioctadec_11_enoyl_sn_glycerol_3_phosphate	C00416	no							LIPID (PA)	FLAG			cytoplasm
iNL638	pgp160_c	Phosphatidylglycerophosphate__dihexadecanoyl__n_C160_	C03892	no							LIPID (PGP)				cytoplasm
iNL638	pgp180_c	Phosphatidylglycerophosphate__dioctadecanoyl__n_C180_	C03892	no							LIPID (PGP)	FLAG			cytoplasm
iNL638	ps140_c	phosphatidylserine__ditetradecanoyl__n_C140_	C02737	no							LIPID (PS)	FLAG			cytoplasm
iNL638	ps160_c	phosphatidylserine__dihexadecanoyl__n_C160_	C02737	no							LIPID (PS)	FLAG			cytoplasm
iNL638	ps161_c	phosphatidylserine__dihexadec_9_enoyl__n_C161_	C02737	no							LIPID (PS)				cytoplasm
iNL638	ps180_c	phosphatidylserine__dioctadecanoyl__n_C180_	C02737	no							LIPID (PS)	FLAG			cytoplasm
iNL638	10fthf_c	10_Formyltetrahydrofolate	C00234	no											cytoplasm
iNL638	12dgr120_p	1_2_Diacyl_sn_glycerol__didodecanoyl__n_C120_	C00165	no	FLAG										periplasm
iNL638	12dgr140_p	1_2_Diacyl_sn_glycerol__ditetradecanoyl__n_C140_	C00165	no	FLAG										periplasm
iNL638	12dgr141_p	1_2_Diacyl_sn_glycerol__ditetradec_7_enoyl__n_C141_	C00165	no	FLAG										periplasm
iNL638	12dgr160_p	1_2_Diacyl_sn_glycerol__dihexadecanoyl__n_C160_	C00165	no	FLAG										periplasm
iNL638	12dgr161_p	1_2_Diacyl_sn_glycerol__dihexadec_9_enoyl__n_C161_	C00165	no	FLAG										periplasm
iNL638	12dgr180_p	1_2_Diacyl_sn_glycerol__dioctadecanoyl__n_C180_	C00165	no	FLAG										periplasm
iNL638	12dgr181_p	1_2_Diacyl_sn_glycerol__dioctadec_11_enoyl__n_C181_	C00165	no	FLAG										periplasm
iNL638	13dpg_c	3_Phospho_D_glyceroyl_phosphate	C00236	no									FLAG		cytoplasm
iNL638	1pyr5c_c	1_Pyrroline_5_carboxylate	C03912	no											cytoplasm
iNL638	23camp_p	2__3__Cyclic_AMP	C02353	no											periplasm
iNL638	23ccmp_p	2__3__Cyclic_CMP	C02354	no											periplasm
iNL638	23cgmp_p	2__3__Cyclic_GMP	C06194	no											periplasm
iNL638	23cump_p	2__3__Cyclic_UMP	C02355	no											periplasm
iNL638	23dhdp_c	2_3_Dihydrodipicolinate	C03340	no											cytoplasm
iNL638	23dhmp_c	R__2_3_Dihydroxy_3_methylpentanoate	C06007	no									FLAG		cytoplasm
iNL638	23doguln_c	2_3_Dioxo_L_gulonate	C04575	no									FLAG		cytoplasm
iNL638	24dab_c	L_2_4_Diaminobutanoate	C03283	no									FLAG		cytoplasm
iNL638	25aics_c	S__2_5_Amino_1__5_phospho_D_ribosyl_imidazole_4_carboxamidosuccinate	C04751	no									FLAG		cytoplasm
iNL638	25drapp_c	2_5_Diamino_6__ribosylamino__4__3H__pyrimidinone_5__phosphate	C01304	no											cytoplasm
iNL638	26dap_M_c	meso_2_6_Diaminoheptanedioate	C00680	no											cytoplasm
iNL638	26dap_M_p	meso_2_6_Diaminoheptanedioate	C00680	no	FLAG										periplasm
iNL638	2ahbut_c	S__2_Aceto_2_hydroxybutanoate	C06006	no									FLAG		cytoplasm
iNL638	2amsa_c	2_Aminomalonate_semialdehyde	C11822	no											cytoplasm
iNL638	2aobut_c	L_2_Amino_3_oxobutanoate	C03508	no									FLAG		cytoplasm
iNL638	2cpr5p_c	1__2_Carboxyphenylamino__1_deoxy_D_ribulose_5_phosphate	C01302	no									FLAG		cytoplasm
iNL638	2dda7p_c	2_Dehydro_3_deoxy_D_arabino_heptonate_7_phosphate	C04691	no									FLAG		cytoplasm
iNL638	2ddg6p_c	2_Dehydro_3_deoxy_D_gluconate_6_phosphate	C04442	no									FLAG		cytoplasm
iNL638	2ddglcn_c	2_Dehydro_3_deoxy_D_gluconate	C00204	no									FLAG		cytoplasm
iNL638	2ddglcn_p	2_Dehydro_3_deoxy_D_gluconate	C00204	no	FLAG										periplasm
iNL638	2dhp_c	2_Dehydropantoate	C00966	no											cytoplasm
iNL638	2dr1p_c	2_Deoxy_D_ribose_1_phosphate	C00672	no									FLAG		cytoplasm
iNL638	2dr5p_c	2_Deoxy_D_ribose_5_phosphate	C00673	no									FLAG		cytoplasm
iNL638	2fe1s_c	[2Fe-1S] desulfurated iron-sulfur cluster	NaN	no		FLAG									cytoplasm
iNL638	2fe2s_c	[2Fe-2S] iron-sulfur cluster	NaN	no		FLAG									cytoplasm
iNL638	2ippm_c	2_Isopropylmaleate	C02631	no											cytoplasm
iNL638	2mahmp_c	2_Methyl_4_amino_5_hydroxymethylpyrimidine_diphosphate	C04752	no											cytoplasm
iNL638	2me4p_c	2_C_methyl_D_erythritol_4_phosphate	C11434	no									FLAG		cytoplasm
iNL638	2mecdp_c	2_C_methyl_D_erythritol_2_4_cyclodiphosphate	C11453	no									FLAG		cytoplasm
iNL638	2obut_c	2_Oxobutanoate	C00109	no											cytoplasm
iNL638	2p4c2me_c	2_phospho_4__cytidine_5__diphospho__2_C_methyl_D_erythritol	C11436	no									FLAG		cytoplasm
iNL638	2pg_c	D_Glycerate_2_phosphate	C00631	no									FLAG		cytoplasm
iNL638	2pglyc_c	2_Phosphoglycolate	C00988	no											cytoplasm
iNL638	2sephchc_c	2-succinyl-5-enolpyruvyl-6-hydroxy-3-cyclohexene-1-carboxylate	C16519	no											cytoplasm
iNL638	2shchc_c	2_Succinyl_6_hydroxy_2_4_cyclohexadiene_1_carboxylate	C05817	no											cytoplasm
iNL638	38ch2gtp_c	(8S)-3',8-cyclo-7,8-dihydroguanosine 5'-triphosphate	C21310	no											cytoplasm
iNL638	3amp_p	3__AMP	C01367	no											periplasm
iNL638	3c2hmp_c	3_Carboxy_2_hydroxy_4_methylpentanoate	C04411	no											cytoplasm
iNL638	3c3hmp_c	3_Carboxy_3_hydroxy_4_methylpentanoate	C02504	no											cytoplasm
iNL638	3c4mop_c	3_Carboxy_4_methyl_2_oxopentanoate	C04236	no											cytoplasm
iNL638	3cmp_p	3__cmp	C05822	no											periplasm
iNL638	3dhguln_c	3_Dehydro_L_gulonate	C00618	no									FLAG		cytoplasm
iNL638	3dhgulnp_c	3_keto_L_gulonate_6_phosphate	C14899	no									FLAG		cytoplasm
iNL638	3dhq_c	3_Dehydroquinate	C00944	no											cytoplasm
iNL638	3dhsk_c	3_Dehydroshikimate	C02637	no											cytoplasm
iNL638	3fe4s_c	[3Fe-4S] damaged iron-sulfur cluster	NaN	no		FLAG									cytoplasm
iNL638	3gmp_p	3__GMP	C06193	no											periplasm
iNL638	3haACP_c	3R__3_Hydroxyacyl_acyl_carrier_protein	C01271	no		FLAG									cytoplasm
iNL638	3hcddec5eACP_c	R__3_hydroxy_cis_dodec_5_enoyl_acyl_carrier_protein	NaN	no		FLAG									cytoplasm
iNL638	3hcmrs7eACP_c	R__3_hydroxy_cis_myristol_7_eoyl_acyl_carrier_protein	NaN	no		FLAG									cytoplasm
iNL638	3hcpalm9eACP_c	R__3_hydroxy_cis_palm_9_eoyl_acyl_carrier_protein	NaN	no		FLAG									cytoplasm
iNL638	3hcvac11eACP_c	R__3_hydroxy_cis_vacc_11_enoyl_acyl_carrier_protein	NaN	no		FLAG									cytoplasm
iNL638	3hddecACP_c	R__3_Hydroxydodecanoyl_acyl_carrier_protein	C05757	no		FLAG									cytoplasm
iNL638	3hdecACP_c	R__3_Hydroxydecanoyl_acyl_carrier_protein	C04619	no		FLAG									cytoplasm
iNL638	3hhexACP_c	R__3_Hydroxyhexanoyl_acyl_carrier_protein	C05747	no		FLAG									cytoplasm
iNL638	3hmrsACP_c	R__3_Hydroxytetradecanoyl_acyl_carrier_protein	C04688	no		FLAG									cytoplasm
iNL638	3hoctaACP_c	R__3_Hydroxyoctadecanoyl_acyl_carrier_protein	C16220	no		FLAG									cytoplasm
iNL638	3hoctACP_c	R__3_Hydroxyoctanoyl_acyl_carrier_protein	C04620	no		FLAG									cytoplasm
iNL638	3hpalmACP_c	R_3_hydroxypalmitoyl_acyl_carrier_protein	C04633	no		FLAG									cytoplasm
iNL638	3ig3p_c	C___3_Indolyl__glycerol_3_phosphate	C03506	no											cytoplasm
iNL638	3mob_c	3_Methyl_2_oxobutanoate	C00141	no											cytoplasm
iNL638	3ocddec5eACP_c	3_oxo_cis_dodec_5_enoyl_acyl_carrier_protein	NaN	no		FLAG									cytoplasm
iNL638	3ocmrs7eACP_c	3_oxo_cis_myristol_7_eoyl_acyl_carrier_protein	NaN	no		FLAG									cytoplasm
iNL638	3ocpalm9eACP_c	3_oxo_cis_palm_9_eoyl_acyl_carrier_protein	NaN	no		FLAG									cytoplasm
iNL638	3ocvac11eACP_c	3_oxo_cis_vacc_11_enoyl_acyl_carrier_protein	NaN	no		FLAG									cytoplasm
iNL638	3oddecACP_c	3_Oxododecanoyl_acyl_carrier_protein	C05756	no		FLAG									cytoplasm
iNL638	3odecACP_c	3_Oxodecanoyl_acyl_carrier_protein	C05753	no		FLAG									cytoplasm
iNL638	3ohexACP_c	3_Oxohexanoyl_acyl_carrier_protein	C05746	no		FLAG									cytoplasm
iNL638	3omrsACP_c	3_Oxotetradecanoyl_acyl_carrier_protein	C05759	no		FLAG									cytoplasm
iNL638	3ooctACP_c	3_Oxooctanoyl_acyl_carrier_protein	C05750	no		FLAG									cytoplasm
iNL638	3ooctdACP_c	3_Oxooctadecanoyl_acyl_carrier_protein	C16219	no		FLAG									cytoplasm
iNL638	3opalmACP_c	3_Oxohexadecanoyl_acyl_carrier_protein	C05746	no		FLAG									cytoplasm
iNL638	3php_c	3_Phosphohydroxypyruvate	C03232	no											cytoplasm
iNL638	3psme_c	5_O__1_Carboxyvinyl__3_phosphoshikimate	C01269	no											cytoplasm
iNL638	3ump_p	3__UMP	C01368	no											periplasm
iNL638	4aammp_c	4-Amino-5-aminomethyl-2-methylpyrimidine	C19872	no											cytoplasm
iNL638	4abz_c	4_Aminobenzoate	C00568	no											cytoplasm
iNL638	4abz_p	4_Aminobenzoate	C00568	no	FLAG										periplasm
iNL638	4adcho_c	4_amino_4_deoxychorismate	C11355	no											cytoplasm
iNL638	4ahmmp_c	4_Amino_5_hydroxymethyl_2_methylpyrimidine	C01279	no											cytoplasm
iNL638	4ahmmp_p	4_Amino_5_hydroxymethyl_2_methylpyrimidine	C01279	no	FLAG										periplasm
iNL638	4ampm_c	4_Amino_2_methyl_5_phosphomethylpyrimidine	C04556	no											cytoplasm
iNL638	4c2me_c	4__cytidine_5__diphospho__2_C_methyl_D_erythritol	C11435	no									FLAG		cytoplasm
iNL638	4fe4s_c	[4Fe-4S] iron-sulfur cluster	NaN	no		FLAG									cytoplasm
iNL638	4hpro_DC_c	Cis 4 Hydroxy D proline	C03440	no									FLAG		cytoplasm
iNL638	4hpro_DC_p	Cis 4 Hydroxy D proline	C03440	no	FLAG										periplasm
iNL638	4hthr_c	4_Hydroxy_L_threonine	C06056	no									FLAG		cytoplasm
iNL638	4mhetz_c	4_Methyl_5__2_hydroxyethyl__thiazole	C04327	no											cytoplasm
iNL638	4mpetz_c	4_Methyl_5__2_phosphoethyl__thiazole	C04327	no											cytoplasm
iNL638	4pasp_c	4_Phospho_L_aspartate	C03082	no									FLAG		cytoplasm
iNL638	4pkdolipid4_p	4-O-phospho-alpha-Kdo-(2-6)-lipid IVA	C19877	no	FLAG										periplasm
iNL638	4pkdolipid4M_c	4-O-phospho-alpha-Kdo-(2-6)-lipid IVA with myristyc	NaN	no						FLAG					cytoplasm
iNL638	4ppan_c	D_4__Phosphopantothenate	C03492	no									FLAG		cytoplasm
iNL638	4ppcys_c	N___R__4_Phosphopantothenoyl__L_cysteine	C04352	no									FLAG		cytoplasm
iNL638	4r5au_c	4__1_D_Ribitylamino__5_aminouracil	C04732	no									FLAG		cytoplasm
iNL638	5aizc_c	5_amino_1__5_phospho_D_ribosyl_imidazole_4_carboxylate	C04751	no									FLAG		cytoplasm
iNL638	5aprbu_c	5_Amino_6__5__phosphoribitylamino_uracil	C04454	no											cytoplasm
iNL638	5apru_c	5_Amino_6__5__phosphoribosylamino_uracil	C04454	no											cytoplasm
iNL638	5caiz_c	5_phosphoribosyl_5_carboxyaminoimidazole	C15667	no											cytoplasm
iNL638	5drib_c	5__deoxyribose	C01801	no											cytoplasm
iNL638	5fthf_c	5-Formyltetrahydrofolate	C03479	no											cytoplasm
iNL638	5mthf_c	5_Methyltetrahydrofolate	C00440	no											cytoplasm
iNL638	6hmhpt_c	6_hydroxymethyl_dihydropterin	NaN	no											cytoplasm
iNL638	6hmhptpp_c	6_hydroxymethyl_dihydropterin_pyrophosphate	C04807	no											cytoplasm
iNL638	6pgc_c	6_Phospho_D_gluconate	C00345	no									FLAG		cytoplasm
iNL638	6pgl_c	6_phospho_D_glucono_1_5_lactone	C01236	no									FLAG		cytoplasm
iNL638	8aonn_c	8_Amino_7_oxononanoate	C01092	no											cytoplasm
iNL638	aact_c	Aminoacetone	C01888	no											cytoplasm
iNL638	ac_c	Acetate	C00033	no											cytoplasm
iNL638	ac_p	Acetate	C00033	no	FLAG										periplasm
iNL638	acac_c	Acetoacetate	C00164	no											cytoplasm
iNL638	acac_p	Acetoacetate	C00164	no	FLAG										periplasm
iNL638	acACP_c	Acetyl_ACP	C03939	no		FLAG									cytoplasm
iNL638	acald_c	Acetaldehyde	C00084	no											cytoplasm
iNL638	acald_p	Acetaldehyde	C00084	no	FLAG										periplasm
iNL638	acg5p_c	N_Acetyl_L_glutamyl_5_phosphate	C04133	no									FLAG		cytoplasm
iNL638	acg5sa_c	N_Acetyl_L_glutamate_5_semialdehyde	C01250	no									FLAG		cytoplasm
iNL638	acgal_p	N_Acetyl_D_galactosamine	NaN	no									FLAG		periplasm
iNL638	acgal1p_c	N_Acetyl_D_galactosamine_1_phosphate	C18060	no									FLAG		cytoplasm
iNL638	acgal1p_p	N_Acetyl_D_galactosamine_1_phosphate	C18060	no	FLAG										periplasm
iNL638	acgam_c	N_Acetyl_D_glucosamine	C00140	no									FLAG		cytoplasm
iNL638	acgam_p	N_Acetyl_D_glucosamine	C00140	no	FLAG										periplasm
iNL638	acgam1p_c	N_Acetyl_D_glucosamine_1_phosphate	C04256	no									FLAG		cytoplasm
iNL638	acgam1p_p	N_Acetyl_D_glucosamine_1_phosphate	C04256	no	FLAG										periplasm
iNL638	acgam6p_c	N_Acetyl_D_glucosamine_6_phosphate	C00357	no									FLAG		cytoplasm
iNL638	acglu_c	N_Acetyl_L_glutamate	C00624	no									FLAG		cytoplasm
iNL638	acmana_c	N_Acetyl_D_mannosamine	NaN	no									FLAG		cytoplasm
iNL638	acmana_p	N_Acetyl_D_mannosamine	NaN	no	FLAG										periplasm
iNL638	acmanap_c	N_Acetyl_D_mannosamine_6_phosphate	C04257	no									FLAG		cytoplasm
iNL638	acmum_p	N_Acetylmuramate	C02713	no											periplasm
iNL638	acmum6p_c	N_acetylmuramate_6_phosphate	C16698	no											cytoplasm
iNL638	acnam_c	N_Acetylneuraminate	C00270	no											cytoplasm
iNL638	acnam_p	N_Acetylneuraminate	C00270	no	FLAG										periplasm
iNL638	acon_C_c	cis_Aconitate	C00417	no											cytoplasm
iNL638	acon_T_c	trans_Aconitate	C02341	no											cytoplasm
iNL638	ACP_c	acyl_carrier_protein	C00229	no		FLAG
iNL638	acser_c	O_Acetyl_L_serine	C00979	no									FLAG		cytoplasm
iNL638	acser_p	O_Acetyl_L_serine	C00979	no	FLAG										periplasm
iNL638	actACP_c	Acetoacetyl_ACP	C05744	no		FLAG									cytoplasm
iNL638	actp_c	Acetyl_phosphate	C00227	no											cytoplasm
iNL638	adp_c	ADP	C00008	no											cytoplasm
iNL638	adpglc_c	ADPglucose	C00498	no											cytoplasm
iNL638	adphep_DD_c	ADP_D_glycero_D_manno_heptose	C06397	no									FLAG		cytoplasm
iNL638	adphep_LD_c	ADP_L_glycero_D_manno_heptose	C06398	no									FLAG		cytoplasm
iNL638	adprib_c	ADPribose	C00301	no											cytoplasm
iNL638	ahcys_c	S_Adenosyl_L_homocysteine	C00021	no									FLAG		cytoplasm
iNL638	ahdt_c	2_Amino_4_hydroxy_6__erythro_1_2_3_trihydroxypropyl_dihydropteridine_triphosphate	C04895	no											cytoplasm
iNL638	aicar_c	5_Amino_1__5_Phospho_D_ribosyl_imidazole_4_carboxamide	C04677	no									FLAG		cytoplasm
iNL638	air_c	5_amino_1__5_phospho_D_ribosyl_imidazole	C03373	no									FLAG		cytoplasm
iNL638	alac__S_c	S__2_Acetolactate	C06010	no									FLAG		cytoplasm
iNL638	alatrna_c	L_Alanyl_tRNA_Ala_	C00886	no			FLAG								cytoplasm
iNL638	alltt_c	Allantoate	C00499	no											cytoplasm
iNL638	amob_c	S_Adenosyl_4_methylthio_2_oxobutanoate	C04425	no									FLAG		cytoplasm
iNL638	amp_c	AMP	C00020	no											cytoplasm
iNL638	amp_p	AMP	C00020	no	FLAG										periplasm
iNL638	anhgm_c	N_Acetyl_D_glucosamine_anhydrous_N_Acetylmuramic_acid	NaN	no									FLAG		cytoplasm
iNL638	anhgm_p	N_Acetyl_D_glucosamine_anhydrous_N_Acetylmuramic_acid	NaN	no	FLAG										periplasm
iNL638	anhgm3p_c	N_Acetyl_D_glucosamine_anhydrous_N_Acetylmuramyl_tripeptide	NaN	no					FLAG						cytoplasm
iNL638	anhgm3p_p	N_Acetyl_D_glucosamine_anhydrous_N_Acetylmuramyl_tripeptide	NaN	no	FLAG										periplasm
iNL638	anhgm4p_c	N_Acetyl_D_glucosamine_anhydrous_N_Acetylmuramyl_tetrapeptide	NaN	no					FLAG						cytoplasm
iNL638	anhgm4p_p	N_Acetyl_D_glucosamine_anhydrous_N_Acetylmuramyl_tetrapeptide	NaN	no	FLAG										periplasm
iNL638	anhm_c	1_6_anhydrous_N_Acetylmuramate	C19769	no											cytoplasm
iNL638	anhm3p_c	1_6_anhydrous_N_Acetylmuramyl_tripeptide	NaN	no					FLAG						cytoplasm
iNL638	anhm4p_c	1_6_anhydrous_N_Acetylmuramyl_tetrapeptide	NaN	no					FLAG						cytoplasm
iNL638	anth_c	Anthranilate	C00108	no											cytoplasm
iNL638	ap4a_c	P1_P4_Bis_5__adenosyl__tetraphosphate	C01260	no											cytoplasm
iNL638	apoACP_c	apoprotein_acyl_carrier_protein	C03688	no		FLAG									cytoplasm
iNL638	aps_c	Adenosine_5__phosphosulfate	C00224	no											cytoplasm
iNL638	ara5p_c	D_Arabinose_5_phosphate	C01112	no									FLAG		cytoplasm
iNL638	arab__L_c	L_Arabinose	C00259	no									FLAG		cytoplasm
iNL638	arab__L_p	L_Arabinose	C00259	no	FLAG										periplasm
iNL638	argsuc_c	N_omega___L_Arginino_succinate	C03406	no									FLAG		cytoplasm
iNL638	argtrna_c	L_Arginyl_tRNA_Arg_	C02163	no			FLAG								cytoplasm
iNL638	asn__L_c	L_Asparagine	C00152	no									FLAG		cytoplasm
iNL638	asn__L_p	L_Asparagine	C00152	no	FLAG										periplasm
iNL638	asntrna_c	L_Asparaginyl_tRNA_Asn_	C03402	no			FLAG								cytoplasm
iNL638	aspsa_c	L_Aspartate_4_semialdehyde	C00441	no									FLAG		cytoplasm
iNL638	asptrna_c	L_Aspartyl_tRNA_Asp_	C02984	no			FLAG								cytoplasm
iNL638	atp_c	ATP	C00002	no											cytoplasm
iNL638	bccplys_l_c	[biotin carboxyl-carrier protein]-L-lysine	C06249	no		FLAG									cytoplasm
iNL638	bccpnblys_l_c	[biotin carboxyl-carrier protein]-N6-biotinyl-L-lysine	C06250	no		FLAG									cytoplasm
iNL638	bglycogen_c	branching_glycogen	C00369	no					FLAG						cytoplasm
iNL638	bmoco_c	bis-molybdenum cofactor	NaN	no											cytoplasm
iNL638	bmoco1gdp_c	bis-molybdopterin mono-guanine dinucleotide	NaN	no											cytoplasm
iNL638	bmocogdp_c	bis-molybdopterin guanine dinucleotide	NaN	no											cytoplasm
iNL638	btn_c	Biotin	C00120	no											cytoplasm
iNL638	btn_p	Biotin	C00120	no	FLAG										periplasm
iNL638	but_p	Butyrate__n_C40_	C00246	no	FLAG										periplasm
iNL638	but2eACP_c	But_2_enoyl_acyl_carrier_protein	C04246	no		FLAG									cytoplasm
iNL638	butACP_c	Butyryl_ACP__n_C40ACP_	C05745	no		FLAG									cytoplasm
iNL638	bwco_c	tungsten bispterin cofactor	NaN	no											cytoplasm
iNL638	bwco1gdp_c	tungsten bispterin cofactor mono-guanine dinucleotide	NaN	no											cytoplasm
iNL638	bwcogdp_c	tungsten bispterin cofactor guanine dinucleotide	NaN	no											cytoplasm
iNL638	ca2_c	Calcium	C00076	no				FLAG							cytoplasm
iNL638	ca2_p	Calcium	C00076	no	FLAG										periplasm
iNL638	camp_c	cAMP	C00575	no											cytoplasm
iNL638	cbp_c	Carbamoyl_phosphate	C00169	no											cytoplasm
iNL638	cddec5eACP_c	cis_dodec_5_enoyl_acyl_carrier_protein__n_C121_	NaN	no		FLAG									cytoplasm
iNL638	cdec3eACP_c	cis_dec_3_enoyl_acyl_carrier_protein__n_C101_	C04180	no		FLAG									cytoplasm
iNL638	cdg_c	7-deaza-7-carboxyguanine	C20248	no											cytoplasm
iNL638	cdp_c	CDP	C00112	no											cytoplasm
iNL638	cgly_c	Cys_Gly	C01419	no											cytoplasm
iNL638	cgly_p	Cys_Gly	C01419	no	FLAG										periplasm
iNL638	cholp_c	Choline phosphate	C00588	no											cytoplasm
iNL638	chor_c	chorismate	C00251	no											cytoplasm
iNL638	cit_c	Citrate	C00158	no											cytoplasm
iNL638	citr__L_c	L_Citrulline	C00327	no									FLAG		cytoplasm
iNL638	ckdo_c	CMP_3_deoxy_D_manno_octulosonate	C04121	no									FLAG		cytoplasm
iNL638	cl_c	Chloride	C00698	no				FLAG							cytoplasm
iNL638	cl_p	Chloride	C00698	no	FLAG										periplasm
iNL638	cmp_c	CMP	C00055	no											cytoplasm
iNL638	cmp_p	CMP	C00055	no	FLAG										periplasm
iNL638	cmpacna_c	CMP-N-acetylneuraminate	C00270	no											cytoplasm
iNL638	co2_c	CO2	C00011	no											cytoplasm
iNL638	co2_p	CO2	C00175	no	FLAG										periplasm
iNL638	coa_c	Coenzyme_A	C00010	no											cytoplasm
iNL638	cobalt2_c	Co2	C00175	no				FLAG							cytoplasm
iNL638	cobalt2_p	Co2	C00175	no	FLAG										periplasm
iNL638	corelipahinf_c	N-acetylgalactosyl_galactosyl_galactosyl_glucosyl_heptosyl_phospho_heptosyl_glucosyl_heptosyl_4-O-phospho-alpha-Kdo-lipid (A)	NaN	no					FLAG						cytoplasm
iNL638	cph4_c	6-carboxy-5,6,7,8-tetrahydropterin	C20239	no											cytoplasm
iNL638	cpmp_c	cyclic pyranopterin monophosphate	C18239	no											cytoplasm
iNL638	ctp_c	CTP	C00063	no											cytoplasm
iNL638	cu2_c	Cu2	C22424	no				FLAG							cytoplasm
iNL638	cu2_p	Cu2	C22424	no	FLAG										periplasm
iNL638	cyan_c	Hydrogen_cyanide	C01326	no											cytoplasm
iNL638	cyan_p	Hydrogen_cyanide	C01326	no	FLAG										periplasm
iNL638	cyst__L_c	L_Cystathionine	C02291	no									FLAG		cytoplasm
iNL638	cystrna_c	L_Cysteinyl_tRNA_Cys_	C03125	no			FLAG								cytoplasm
iNL638	dad_2_c	Deoxyadenosine	C00559	no											cytoplasm
iNL638	dad_2_p	Deoxyadenosine	C00559	no	FLAG										periplasm
iNL638	dad_5_c	5__Deoxyadenosine	C05198	no											cytoplasm
iNL638	dadp_c	dADP	C00206	no											cytoplasm
iNL638	damp_c	dAMP	C00360	no											cytoplasm
iNL638	damp_p	dAMP	C00360	no	FLAG										periplasm
iNL638	dann_c	7_8_Diaminononanoate	C01037	no											cytoplasm
iNL638	datp_c	dATP	C00131	no											cytoplasm
iNL638	db4p_c	3_4_dihydroxy_2_butanone_4_phosphate	C15556	no											cytoplasm
iNL638	dca_p	Decanoate__n_C100_	C01571	no	FLAG										periplasm
iNL638	dcaACP_c	Decanoyl_ACP__n_C100ACP_	C05755	no		FLAG									cytoplasm
iNL638	dcamp_c	N6__1_2_Dicarboxyethyl__AMP	C03794	no											cytoplasm
iNL638	dcdp_c	dCDP	C00705	no											cytoplasm
iNL638	dcmp_c	dCMP	C00239	no											cytoplasm
iNL638	dcmp_p	dCMP	C00239	no	FLAG										periplasm
iNL638	dctp_c	dCTP	C00458	no											cytoplasm
iNL638	dcyt_c	Deoxycytidine	C00881	no											cytoplasm
iNL638	dcyt_p	Deoxycytidine	C00881	no	FLAG										periplasm
iNL638	ddca_p	Dodecanoate__n_C120_	C02679	no	FLAG										periplasm
iNL638	ddcaACP_c	Dodecanoyl_ACP__n_C120ACP_	C05223	no		FLAG									cytoplasm
iNL638	dgdp_c	dGDP	C00361	no											cytoplasm
iNL638	dgmp_c	dGMP	C00362	no											cytoplasm
iNL638	dgmp_p	dGMP	C00362	no	FLAG										periplasm
iNL638	dgsn_c	Deoxyguanosine	C00330	no											cytoplasm
iNL638	dgsn_p	Deoxyguanosine	C00330	no	FLAG										periplasm
iNL638	dgtp_c	dGTP	C00286	no											cytoplasm
iNL638	dhap_c	Dihydroxyacetone_phosphate	C00111	no											cytoplasm
iNL638	dhf_c	7_8_Dihydrofolate	C00415	no											cytoplasm
iNL638	dhf_p	7_8_Dihydrofolate	C00415	no	FLAG										periplasm
iNL638	dhna_c	1_4_Dihydroxy_2_naphthoate	C03657	no											cytoplasm
iNL638	dhor__S_c	S__Dihydroorotate	C00337	no											cytoplasm
iNL638	dhpmp_c	Dihydroneopterin_monophosphate	C05925	no											cytoplasm
iNL638	dhpt_c	Dihydropteroate	C00921	no											cytoplasm
iNL638	dhptd_c	4_5_dihydroxy_2_3_pentanedione	C11838	no											cytoplasm
iNL638	dimp_c	dIMP	C06196	no											cytoplasm
iNL638	dimp_p	dIMP	C06196	no	FLAG										periplasm
iNL638	din_c	Deoxyinosine	C05512	no											cytoplasm
iNL638	din_p	Deoxyinosine	C05512	no	FLAG										periplasm
iNL638	ditp_c	dITP	C01345	no											cytoplasm
iNL638	dmlz_c	6_7_Dimethyl_8__1_D_ribityl_lumazine	C04332	no									FLAG		cytoplasm
iNL638	dmpp_c	Dimethylallyl_diphosphate	C00235	no											cytoplasm
iNL638	dms_c	Dimethyl_sulfide	C00580	no											cytoplasm
iNL638	dms_p	Dimethyl_sulfide	C00580	no	FLAG										periplasm
iNL638	dmso_c	Dimethyl_sulfoxide	C11143	no											cytoplasm
iNL638	dmso_p	Dimethyl_sulfoxide	C11143	no	FLAG										periplasm
iNL638	dpcoa_c	Dephospho_CoA	C00882	no											cytoplasm
iNL638	dsbcox_p	protein disulfide isomerase II (oxidized)	NaN	no		FLAG									periplasm
iNL638	dsbcrd_p	protein disulfide isomerase II (reduced)	NaN	no		FLAG									periplasm
iNL638	dsbdox_c	fused thiol:disulfide interchange protein (oxidized)	C02582	no		FLAG									cytoplasm
iNL638	dsbdrd_c	fused thiol:disulfide interchange protein (reduced)	C02315	no		FLAG									cytoplasm
iNL638	dsbgox_p	periplasmic disulfide isomerase/thiol-disulphide oxidase (oxidized)	NaN	no		FLAG									periplasm
iNL638	dsbgrd_p	periplasmic disulfide isomerase/thiol-disulphide oxidase (reduced)	NaN	no		FLAG									periplasm
iNL638	dscl_c	dihydrosirohydrochlorin	C02463	no											cytoplasm
iNL638	dtdp_c	dTDP	C00842	no											cytoplasm
iNL638	dtdp4d6dg_c	dTDP_4_dehydro_6_deoxy_D_glucose	C11907	no									FLAG		cytoplasm
iNL638	dtdpglu_c	dTDPglucose	C00842	no											cytoplasm
iNL638	dtmp_c	dTMP	C00364	no											cytoplasm
iNL638	dtmp_p	dTMP	C00364	no	FLAG										periplasm
iNL638	dttp_c	dTTP	C00459	no											cytoplasm
iNL638	dudp_c	dUDP	C01346	no											cytoplasm
iNL638	dump_c	dUMP	C00365	no											cytoplasm
iNL638	dump_p	dUMP	C00365	no	FLAG										periplasm
iNL638	duri_c	Deoxyuridine	C00526	no											cytoplasm
iNL638	duri_p	Deoxyuridine	C00526	no	FLAG										periplasm
iNL638	dutp_c	dUTP	C00460	no											cytoplasm
iNL638	dxyl5p_c	1_deoxy_D_xylulose_5_phosphate	C11437	no									FLAG		cytoplasm
iNL638	e4p_c	D_Erythrose_4_phosphate	C00279	no									FLAG		cytoplasm
iNL638	egmeACP_c	Enoylglutaryl-[acyl-carrier protein] methyl ester	C20374	no		FLAG									cytoplasm
iNL638	eig3p_c	D_erythro_1__Imidazol_4_yl_glycerol_3_phosphate	C04666	no									FLAG		cytoplasm
iNL638	epmeACP_c	Enoylpimeloyl-[acyl-carrier protein] methyl ester	C20378	no		FLAG									cytoplasm
iNL638	etoh_c	Ethanol	C00469	no											cytoplasm
iNL638	etoh_p	Ethanol	C00469	no	FLAG										periplasm
iNL638	f1p_c	D_Fructose_1_phosphate	C01094	no									FLAG		cytoplasm
iNL638	f6p_c	D_Fructose_6_phosphate	C00085	no									FLAG		cytoplasm
iNL638	f6p_p	D_Fructose_6_phosphate	C00085	no	FLAG										periplasm
iNL638	fad_c	Flavin_adenine_dinucleotide_oxidized	C00016	no											cytoplasm
iNL638	fald_c	Formaldehyde	C00067	no											cytoplasm
iNL638	fald_p	Formaldehyde	C00067	no	FLAG										periplasm
iNL638	fc1p_c	L_Fuculose_1_phosphate	C01099	no									FLAG		cytoplasm
iNL638	fcl__L_c	L-fuculose	C01721	no									FLAG		cytoplasm
iNL638	fdp_c	D_Fructose_1_6_bisphosphate	C05378	no									FLAG		cytoplasm
iNL638	fdxo_22_c	ferredoxin__oxided_form_2Fe_2S_	C00139	no		FLAG									cytoplasm
iNL638	fdxo_42_c	ferredoxin__oxidized_form_42_	C00139	no		FLAG									cytoplasm
iNL638	fdxr_22_c	ferredoxin__oxided_form_2Fe_2S	C00139	no		FLAG									cytoplasm
iNL638	fdxr_42_c	ferredoxin__reduced_form_42_	C00138	no		FLAG									cytoplasm
iNL638	fe2_c	Fe2	C14818	no				FLAG							cytoplasm
iNL638	fe2_p	Fe2	C14818	no	FLAG										periplasm
iNL638	fe3_c	Fe3	C14819	no				FLAG							cytoplasm
iNL638	fe3_p	Fe3	C14819	no	FLAG										periplasm
iNL638	fgam_c	N2_Formyl_N1__5_phospho_D_ribosyl_glycinamide	C04376	no									FLAG		cytoplasm
iNL638	flxr_c	Flavodoxin reduced	C02745	no		FLAG									cytoplasm
iNL638	flxso_c	flavodoxin semi oxidized	NaN	no		FLAG									cytoplasm
iNL638	fmettrna_c	N_Formylmethionyl_tRNA	C03294	no			FLAG								cytoplasm
iNL638	fmn_c	FMN	C00061	no											cytoplasm
iNL638	for_c	Formate	C00058	no											cytoplasm
iNL638	for_p	Formate	C00058	no	FLAG										periplasm
iNL638	fpram_c	2__Formamido__N1__5_phospho_D_ribosyl_acetamidine	C04640	no									FLAG		cytoplasm
iNL638	fprica_c	5_Formamido_1__5_phospho_D_ribosyl_imidazole_4_carboxamide	C04734	no									FLAG		cytoplasm
iNL638	fuc__L_c	L-Fucose	C01019	no									FLAG		cytoplasm
iNL638	fuc__L_p	L_Fucose	C01019	no	FLAG										periplasm
iNL638	g1p_c	D_Glucose_1_phosphate	C00103	no									FLAG		cytoplasm
iNL638	g1p_p	D_Glucose_1_phosphate	C00103	no	FLAG										periplasm
iNL638	g3p_c	Glyceraldehyde_3_phosphate	C00118	no											cytoplasm
iNL638	g3pc_c	sn_Glycero_3_phosphocholine	C00670	no											cytoplasm
iNL638	g3pc_p	sn_Glycero_3_phosphocholine	C00670	no	FLAG										periplasm
iNL638	g3pe_p	sn_Glycero_3_phosphoethanolamine	C01233	no											periplasm
iNL638	g3pg_p	Glycerophosphoglycerol	C03274	no											periplasm
iNL638	g3pi_p	sn_Glycero_3_phospho_1_inositol	C01225	no											periplasm
iNL638	g3ps_p	Glycerophosphoserine	C22237	no											periplasm
iNL638	gagaghphghlipa_c	galactosyl_galactosyl_glucosyl_heptosyl_phospho_heptosyl_glucosyl_heptosyl_4-O-phospho-alpha-Kdo-lipid (A)	NaN	no					FLAG						cytoplasm
iNL638	gaghphghlipa_c	galactosyl_glucosyl_heptosyl_phospho_heptosyl_glucosyl_heptosyl_4-O-phospho-alpha-Kdo-lipid (A)	NaN	no					FLAG						cytoplasm
iNL638	gal_bD_p	beta_D_Galactose	C00124	no	FLAG										periplasm
iNL638	gal_c	D_Galactose	C00124	no									FLAG		cytoplasm
iNL638	gal_p	D_Galactose	C00124	no	FLAG										periplasm
iNL638	gal1p_c	alpha_D_Galactose_1_phosphate	C00446	no									FLAG		cytoplasm
iNL638	gal1p_p	alpha_D_Galactose_1_phosphate	C00446	no	FLAG										periplasm
iNL638	gam_p	D_Glucosamine	C00329	no									FLAG		periplasm
iNL638	gam1p_c	D_Glucosamine_1_phosphate	C06156	no									FLAG		cytoplasm
iNL638	gam6p_c	D_Glucosamine_6_phosphate	C00352	no											cytoplasm
iNL638	gam6p_p	D_Glucosamine_6_phosphate	C00352	no	FLAG										periplasm
iNL638	gar_c	N1__5_Phospho_D_ribosyl_glycinamide	C03838	no									FLAG		cytoplasm
iNL638	gcald_c	Glycoaldehyde	C00266	no											cytoplasm
iNL638	gdp_c	GDP	C00035	no											cytoplasm
iNL638	gdp_p	GDP	C00035	no	FLAG										periplasm
iNL638	gdptp_c	Guanosine_3__diphosphate_5__triphosphate	C04494	no											cytoplasm
iNL638	ggbutal_c	gamma_glutamyl_gamma_butyraldehyde	C15700	no											cytoplasm
iNL638	ghlipa_c	glucosyl_heptosyl_4-O-phospho-alpha-Kdo-lipid (A)	NaN	no						FLAG					cytoplasm
iNL638	ghphghlipa_c	glucosyl_heptosyl_phospho_heptosyl_glucosyl_heptosyl_4-O-phospho-alpha-Kdo-lipid (A)	NaN	no					FLAG						cytoplasm
iNL638	gln__L_c	L-Glutamine	C00064	no									FLAG		cytoplasm
iNL638	gln__L_p	L_Glutamine	C00064	no	FLAG										periplasm
iNL638	glntrna_c	L_Glutaminyl_tRNA_Gln_	C02282	no			FLAG								cytoplasm
iNL638	glu5p_c	L_Glutamate_5_phosphate	C03287	no									FLAG		cytoplasm
iNL638	glu5sa_c	L_Glutamate_5_semialdehyde	C01165	no									FLAG		cytoplasm
iNL638	glutrna_c	L_Glutamyl_tRNA_Glu_	C02987	no			FLAG								cytoplasm
iNL638	glx_c	Glyoxylate	C00048	no											cytoplasm
iNL638	glyald_c	D_Glyceraldehyde	C00577	no									FLAG		cytoplasm
iNL638	glyald_p	D_Glyceraldehyde	C00577	no	FLAG										periplasm
iNL638	glyc_c	Glycerol	C00116	no											cytoplasm
iNL638	glyc_p	Glycerol	C00116	no	FLAG										periplasm
iNL638	glyc3p_c	Glycerol_3_phosphate	C00093	no											cytoplasm
iNL638	glyc3p_p	Glycerol_3_phosphate	C00093	no	FLAG										periplasm
iNL638	glyclt_c	Glycolate	C00160	no											cytoplasm
iNL638	glyclt_p	Glycolate	C00160	no	FLAG										periplasm
iNL638	glycogen_c	glycogen	C00369	no					FLAG						cytoplasm
iNL638	glytrna_c	Glycyl_tRNA_Gly_	C02412	no			FLAG								cytoplasm
iNL638	gmeACP_c	Glutaryl-[acyl-carrier protein] methyl ester	C20375	no		FLAG									cytoplasm
iNL638	gmhep17bp_c	D_Glycero_D_manno_heptose_1_7_bisphosphate	C11472	no									FLAG		cytoplasm
iNL638	gmhep1p_c	D_Glycero_D_manno_heptose_1_phosphate	C07838	no									FLAG		cytoplasm
iNL638	gmhep7p_c	D_Glycero_D_manno_heptose_7_phosphate	C19882	no									FLAG		cytoplasm
iNL638	gmp_c	GMP	C00144	no											cytoplasm
iNL638	gmp_p	GMP	C00144	no	FLAG										periplasm
iNL638	gp4g_c	P1_P4_Bis_5__guanosyl__tetraphosphate	C01261	no											cytoplasm
iNL638	grxox_c	glutaredoxin__oxidized_	C07293	no		FLAG									cytoplasm
iNL638	grxrd_c	glutaredoxin__reduced_	C07292	no		FLAG									cytoplasm
iNL638	gtp_c	GTP	C00044	no											cytoplasm
iNL638	gtp_p	GTP	C00044	no	FLAG										periplasm
iNL638	h_c	H	C00080	no											cytoplasm
iNL638	h_p	H	C00080	no	FLAG										periplasm
iNL638	h2mb4p_c	1_hydroxy_2_methyl_2__E__butenyl_4_diphosphate	C11811	no									FLAG		cytoplasm
iNL638	h2o_c	H2O	C00001	no											cytoplasm
iNL638	h2o_p	H2O	C00001	no	FLAG										periplasm
iNL638	h2o2_c	Hydrogen_peroxide	C00027	no											cytoplasm
iNL638	h2o2_p	Hydrogen_peroxide	C00027	no	FLAG										periplasm
iNL638	h2s_c	Hydrogen_sulfide	C00283	no											cytoplasm
iNL638	h2s_p	Hydrogen_sulfide	C00283	no	FLAG										periplasm
iNL638	hco3_c	Bicarbonate	C00288	no											cytoplasm
iNL638	hcys__L_c	L_Homocysteine	C00155	no									FLAG		cytoplasm
iNL638	hdca_p	Hexadecanoate__n_C160_	C00249	no	FLAG										periplasm
iNL638	hdcea_p	Hexadecenoate__n_C161_	C08362	no	FLAG										periplasm
iNL638	hdeACP_c	cis_hexadec_9_enoyl_acyl_carrier_protein__n_C161_	C08362	no		FLAG									cytoplasm
iNL638	hexACP_c	Hexanoyl_ACP__n_C60ACP_	C05749	no		FLAG									cytoplasm
iNL638	hghlipa_c	heptosyl_glucosyl_heptosyl_4-O-phospho-alpha-Kdo-lipid (A)	NaN	no					FLAG	FLAG					cytoplasm
iNL638	hgmeACP_c	3-Hydroxyglutaryl-[acyl-carrier protein] methyl ester	C20373	no		FLAG									cytoplasm
iNL638	hisp_c	L_Histidinol_phosphate	C01100	no									FLAG		cytoplasm
iNL638	histd_c	L_Histidinol	C00860	no									FLAG		cytoplasm
iNL638	histrna_c	L_Histidyl_tRNA_His_	C02988	no			FLAG								cytoplasm
iNL638	hlipa_c	heptosyl_4-O-phospho-alpha-Kdo-lipid (A)	NaN	no						FLAG					cytoplasm
iNL638	hphghlipa_c	heptosyl_phospho_heptosyl_glucosyl_heptosyl_4-O-phospho-alpha-Kdo-lipid (A)	NaN	no					FLAG						cytoplasm
iNL638	hpmeACP_c	3-Hydroxypimeloyl-[acyl-carrier protein] methyl ester	C20377	no		FLAG									cytoplasm
iNL638	hpyr_c	Hydroxypyruvate	C00168	no											cytoplasm
iNL638	hxa_p	Hexanoate__n_C60_	C01585	no	FLAG										periplasm
iNL638	hxan_c	Hypoxanthine	C00262	no											cytoplasm
iNL638	hxan_p	Hypoxanthine	C00262	no	FLAG										periplasm
iNL638	ichor_c	Isochorismate	C00885	no											cytoplasm
iNL638	idp_c	IDP	C00104	no											cytoplasm
iNL638	imacp_c	3__Imidazol_4_yl__2_oxopropyl_phosphate	C01267	no											cytoplasm
iNL638	imp_c	IMP	C00130	no											cytoplasm
iNL638	imp_p	IMP	C00130	no	FLAG										periplasm
iNL638	indole_c	Indole	C00463	no											cytoplasm
iNL638	indole_p	Indole	C00463	no	FLAG										periplasm
iNL638	ins_c	Inosine	C00294	no											cytoplasm
iNL638	ins_p	Inosine	C00294	no	FLAG										periplasm
iNL638	iscs_c	IscS sulfur acceptor protein	NaN	no		FLAG									cytoplasm
iNL638	iscssh_c	IscS with bound sulfur	NaN	no		FLAG									cytoplasm
iNL638	iscu_2fe2s_c	IscU with bound [2Fe-2S] cluster	NaN	no		FLAG									cytoplasm
iNL638	iscu_2fe2s2_c	IscU with two bound [2Fe-2S] clusters	NaN	no		FLAG									cytoplasm
iNL638	iscu_4fe4s_c	IscU with bound [4Fe-4S] cluster	NaN	no		FLAG									cytoplasm
iNL638	iscu_c	IscU scaffold protein	NaN	no		FLAG									cytoplasm
iNL638	itp_c	ITP	C00081	no											cytoplasm
iNL638	k_c	potassium	C00238	no				FLAG							cytoplasm
iNL638	k_p	potassium	C00238	no	FLAG										periplasm
iNL638	kdo_c	3_Deoxy_D_manno_2_octulosonate	C01187	no									FLAG		cytoplasm
iNL638	kdo8p_c	3_Deoxy_D_manno_octulosonate_8_phosphate	C04478	no									FLAG		cytoplasm
iNL638	LalaDgluMdap_c	L_alanine_D_glutamate_meso_2_6_diaminoheptanedioate	C20925	no									FLAG		cytoplasm
iNL638	LalaDgluMdap_p	L_alanine_D_glutamate_meso_2_6_diaminoheptanedioate	C20925	no	FLAG										periplasm
iNL638	LalaDgluMdapDala_c	L_alanine_D_glutamate_meso_2_6_diaminoheptanedioate_D_alanine	NaN	no									FLAG		cytoplasm
iNL638	LalaDgluMdapDala_p	L_alanine_D_glutamate_meso_2_6_diaminoheptanedioate_D_alanine	NaN	no	FLAG										periplasm
iNL638	lald__L_c	L-Lactaldehyde	C00424	no									FLAG		cytoplasm
iNL638	leutrna_c	L_Leucyl_tRNA_Leu_	C02047	no			FLAG								cytoplasm
iNL638	lgt__S_c	(R)-S-Lactoylglutathione	C03451	no									FLAG		cytoplasm
iNL638	lipa_c	4-O-phospho-alpha-Kdo-lipid (A)	NaN	no						FLAG					cytoplasm
iNL638	lipa_p	4-O-phospho-alpha-Kdo-lipid (A)	NaN	no	FLAG										periplasm
iNL638	lipopb_c	lipoate (protein bound)	C16240	no		FLAG									cytoplasm
iNL638	loshinf_c	Lipooligosacharide LOS from H influenzae Rd KW20	C19596	no					FLAG						cytoplasm
iNL638	loshinf_p	Lipooligosacharide LOS from H influenzae Rd KW20	C19596	no	FLAG										periplasm
iNL638	lystrna_c	L_Lysine_tRNA__Lys_	C01931	no			FLAG								cytoplasm
iNL638	malACP_c	Malonyl_acyl_carrier_protein	C01209	no		FLAG									cytoplasm
iNL638	malt6p_c	Maltose_6__phosphate	C02995	no											cytoplasm
iNL638	man1p_c	D_Mannose_1_phosphate	C00636	no									FLAG		cytoplasm
iNL638	mana_c	D_Mannonate	C00514	no									FLAG		cytoplasm
iNL638	mdhdhf_c	(2R,4S)-2-methyl-2,4-dihydroxydihydrofuran-3-one	NaN	no											cytoplasm
iNL638	meoh_c	Methanol	C00132	no											cytoplasm
iNL638	meoh_p	Methanol	C00132	no	FLAG										periplasm
iNL638	methf_c	5_10_Methenyltetrahydrofolate	C00143	no											cytoplasm
iNL638	mettrna_c	L_Methionyl_tRNA__Met_	C02430	no			FLAG								cytoplasm
iNL638	mg2_c	magnesium	C00305	no				FLAG							cytoplasm
iNL638	mg2_p	magnesium	C00305	no	FLAG										periplasm
iNL638	mi1p__D_c	1D_myo_Inositol_1_phosphate	C01177	no									FLAG		cytoplasm
iNL638	mlthf_c	5_10_Methylenetetrahydrofolate	C00143	no											cytoplasm
iNL638	mn2_c	Mn2	C19610	no				FLAG							cytoplasm
iNL638	mn2_p	Mn2	C19610	no	FLAG										periplasm
iNL638	moadamp_c	MoaD Protein with bound AMP	C15813	no		FLAG									cytoplasm
iNL638	moadcoo_c	MoaD Protein with carboxylate	NaN	no		FLAG									cytoplasm
iNL638	moadcosh_c	MoaD Protein with thiocarboxylate	C15814	no		FLAG									cytoplasm
iNL638	mobd_c	Molybdate	C06232	no											cytoplasm
iNL638	mobd_p	Molybdate	C06232	no	FLAG										periplasm
iNL638	moco_c	molybdenum cofactor	C18237	no											cytoplasm
iNL638	mocogdp_c	molybdopterin guanine dinucleotide	C19871	no											cytoplasm
iNL638	mpt_c	molybdopterin	C05924	no											cytoplasm
iNL638	mptamp_c	adenylated molybdopterin	C19848	no											cytoplasm
iNL638	mthgxl_c	Methylglyoxal	C00546	no											cytoplasm
iNL638	mththf_c	(2R,4S)-2-methyl-2,3,3,4-tetrahydroxytetrahydrofuran	C21382	no											cytoplasm
iNL638	murein3p3p_p	two_linked_disacharide_tripeptide_murein_units__uncrosslinked__middle_of_chain_	NaN	no					FLAG						periplasm
iNL638	murein3px3p_p	two_disacharide_linked_murein_units__tripeptide_crosslinked_tripeptide__A2pm_A2pm___middle_of_chain_	NaN	no					FLAG						periplasm
iNL638	murein3px4p_p	two_disacharide_linked_murein_units__tripeptide_crosslinked_tetrapeptide__A2pm_D_ala___middle_of_chain_	NaN	no					FLAG						periplasm
iNL638	murein4p3p_p	two_linked_disacharide_tetrapeptide_and_tripeptide_murein_units__uncrosslinked__middle_of_chain_	NaN	no					FLAG						periplasm
iNL638	murein4p4p_p	two_linked_disacharide_tetrapeptide_murein_units__uncrosslinked__middle_of_chain_	NaN	no					FLAG						periplasm
iNL638	murein4px4p_p	two_disacharide_linked_murein_units__tetrapeptide_corsslinked_tetrapeptide__A2pm_D_ala___middle_of_chain_	NaN	no					FLAG						periplasm
iNL638	murein4px4p4p_p	three_disacharide_linked_murein_units__tetrapeptide_crosslinked_tetrapeptide__A2pm_D_ala___one_uncrosslinked_tetrapaptide___middle_of_chain_	NaN	no					FLAG						periplasm
iNL638	murein4px4px4p_p	three_disacharide_linked_murein_units__tetrapeptide_crosslinked_tetrapeptide__A2pm_D_ala___tetrapeptide_corsslinked_tetrapeptide__A2pm_D_ala____middle_of_chain_	NaN	no					FLAG						periplasm
iNL638	murein5p3p_p	two_linked_disacharide_pentapeptide_and_tripeptide_murein_units__uncrosslinked__middle_of_chain_	NaN	no					FLAG						periplasm
iNL638	murein5p4p_p	two_linked_disacharide_pentapeptide_and_tetrapeptide_murein_units__uncrosslinked__middle_of_chain_	NaN	no					FLAG						periplasm
iNL638	murein5p5p_p	two_linked_disacharide_pentapeptide_murein_units__uncrosslinked__middle_of_chain_	NaN	no					FLAG						periplasm
iNL638	murein5p5p5p_p	three_linked_disacharide_pentapeptide_murein_units__uncrosslinked__middle_of_chain_	NaN	no					FLAG						periplasm
iNL638	murein5px3p_p	two_disacharide_linked_murein_units__pentapeptide_corsslinked_tripeptide__A2pm_A2pm___middle_of_chain_	NaN	no					FLAG						periplasm
iNL638	murein5px4p_p	two_disacharide_linked_murein_units__pentapeptide_crosslinked_tetrapeptide__A2pm_D_ala___middle_of_chain_	NaN	no					FLAG						periplasm
iNL638	murein5px4px4p_p	three_disacharide_linked_murein_units__pentapeptide_crosslinked_tetrapeptide__A2pm_D_ala__tetrapeptide_corsslinked_tetrapeptide__A2pm_D_ala____middle_of_chain_	NaN	no					FLAG						periplasm
iNL638	myrsACP_c	Myristoyl_ACP__n_C140ACP_	C05761	no		FLAG									cytoplasm
iNL638	n2o_c	Nitrous oxide	C00887	no											cytoplasm
iNL638	n2o_p	Nitrous oxide	C00887	no	FLAG										periplasm
iNL638	na1_c	Sodium	C01330	no				FLAG							cytoplasm
iNL638	na1_p	Sodium	C01330	no	FLAG										periplasm
iNL638	nadp_c	Nicotinamide_adenine_dinucleotide_phosphate	C00006	no											cytoplasm
iNL638	nadph_c	Nicotinamide_adenine_dinucleotide_phosphate___reduced	C00005	no											cytoplasm
iNL638	nh4_c	Ammonium	C00014	no											cytoplasm
iNL638	nh4_p	Ammonium	C00014	no	FLAG										periplasm
iNL638	ni2_c	nickel	C00291	no				FLAG							cytoplasm
iNL638	ni2_p	nickel	C00291	no	FLAG										periplasm
iNL638	nmn_c	NMN	C00455	no											cytoplasm
iNL638	nmn_p	NMN	C00455	no	FLAG										periplasm
iNL638	no_c	Nitric_oxide	C00533	no											cytoplasm
iNL638	no_p	Nitric_oxide	C00533	no	FLAG										periplasm
iNL638	no2_p	Nitrite	C00088	no											periplasm
iNL638	no3_p	Nitrate	C00244	no											periplasm
iNL638	o2_c	O2	C00007	no											cytoplasm
iNL638	o2_p	O2	C00007	no	FLAG										periplasm
iNL638	o2s_c	Superoxide_anion	C00704	no											cytoplasm
iNL638	oaa_c	Oxaloacetate	C00036	no											cytoplasm
iNL638	ocACP_c	Octanoyl_ACP__n_C80ACP_	C05752	no		FLAG									cytoplasm
iNL638	ocdca_p	octadecanoate__n_C180_	C01530	no	FLAG										periplasm
iNL638	ocdcaACP_c	Octadecanoyl_ACP__n_C180ACP_	C04088	no		FLAG									cytoplasm
iNL638	ocdcea_p	octadecenoate__n_C181_	C00712	no	FLAG										periplasm
iNL638	octa_p	octanoate__n_C80_	C06423	no	FLAG										periplasm
iNL638	octapb_c	octanoate (protein bound)	NaN	no		FLAG									cytoplasm
iNL638	octeACP_c	cis_octadec_11_enoyl_acyl_carrier_protein__n_C181_	NaN	no		FLAG									cytoplasm
iNL638	ogmeACP_c	3-Oxo-glutaryl-[acyl-carrier protein] methyl ester	NaN	no		FLAG									cytoplasm
iNL638	ohpb_c	2_Oxo_3_hydroxy_4_phosphobutanoate	C06054	no									FLAG		cytoplasm
iNL638	opmeACP_c	3-Oxo-pimeloyl-[acyl-carrier protein] methyl ester	NaN	no		FLAG									cytoplasm
iNL638	orot_c	Orotate	C00295	no											cytoplasm
iNL638	orot_p	Orotate	C00295	no	FLAG										periplasm
iNL638	orot5p_c	Orotidine_5__phosphate	C01103	no											cytoplasm
iNL638	pa120_p	1_2_didodecanoyl_sn_glycerol_3_phosphate	C00416	no	FLAG										periplasm
iNL638	pa140_p	1_2_ditetradecanoyl_sn_glycerol_3_phosphate	C00416	no	FLAG										periplasm
iNL638	pa141_p	1_2_ditetradec_7_enoyl_sn_glycerol_3_phosphate	C00416	no	FLAG										periplasm
iNL638	pa160_p	1_2_dihexadecanoyl_sn_glycerol_3_phosphate	C00416	no	FLAG										periplasm
iNL638	pa161_p	1_2_dihexadec_9_enoyl_sn_glycerol_3_phosphate	C00416	no	FLAG										periplasm
iNL638	pa180_p	1_2_dioctadecanoyl_sn_glycerol_3_phosphate	C00416	no	FLAG										periplasm
iNL638	pa181_p	1_2_dioctadec_11_enoyl_sn_glycerol_3_phosphate	C00416	no	FLAG										periplasm
iNL638	palmACP_c	Palmitoyl_ACP__n_C160ACP_	C05764	no		FLAG									cytoplasm
iNL638	pan4p_c	Pantetheine_4__phosphate	C01134	no											cytoplasm
iNL638	pant__R_c	R__Pantoate	C00522	no									FLAG		cytoplasm
iNL638	pap_c	Adenosine_3__5__bisphosphate	C00054	no											cytoplasm
iNL638	paps_c	3__Phosphoadenylyl_sulfate	C00053	no											cytoplasm
iNL638	pdx5p_c	Pyridoxine_5__phosphate	C00627	no											cytoplasm
iNL638	pgp160_p	Phosphatidylglycerophosphate__dihexadecanoyl__n_C160_	C03892	no	FLAG										periplasm
iNL638	pgp180_p	Phosphatidylglycerophosphate__dioctadecanoyl__n_C180_	C03892	no	FLAG										periplasm
iNL638	pheme_c	Protoheme	C00032	no											cytoplasm
iNL638	pheme_p	Protoheme	C00032	no	FLAG										periplasm
iNL638	phetrna_c	L_Phenylalanyl_tRNA_Phe_	C03511	no			FLAG								cytoplasm
iNL638	phghlipa_c	phospho_heptosyl_glucosyl_heptosyl_4-O-phospho-alpha-Kdo-lipid (A)	NaN	no					FLAG						cytoplasm
iNL638	phom_c	O_Phospho_L_homoserine	C01102	no									FLAG		cytoplasm
iNL638	phpyr_c	Phenylpyruvate	C00166	no											cytoplasm
iNL638	phthr_c	O_Phospho_4_hydroxy_L_threonine	C06055	no									FLAG		cytoplasm
iNL638	pimACP_c	Pimeloyl-[acyl-carrier protein]	C19845	no		FLAG									cytoplasm
iNL638	pmeACP_c	Pimeloyl-[acyl-carrier protein] methyl ester	C19846	no		FLAG									cytoplasm
iNL638	ppap_c	Propanoyl_phosphate	C02876	no											cytoplasm
iNL638	ppgpp_c	Guanosine_3__5__bis_diphosphate_	C01228	no											cytoplasm
iNL638	pphn_c	Prephenate	C00254	no											cytoplasm
iNL638	ppi_c	Diphosphate	C00013	no											cytoplasm
iNL638	ppp9_c	Protoporphyrin	C02191	no											cytoplasm
iNL638	ppp9_p	Protoporphyrin	C02191	no	FLAG										periplasm
iNL638	pppi_c	Inorganic_triphosphate	C00536	no											cytoplasm
iNL638	pram_c	5_Phospho_beta_D_ribosylamine	C03090	no									FLAG		cytoplasm
iNL638	pran_c	N__5_Phospho_D_ribosyl_anthranilate	C04302	no									FLAG		cytoplasm
iNL638	prbamp_c	1__5_Phosphoribosyl__AMP	C02741	no											cytoplasm
iNL638	prbatp_c	1__5_Phosphoribosyl__ATP	C02739	no											cytoplasm
iNL638	preq0_c	7-cyano-7-carbaguanine	C15996	no											cytoplasm
iNL638	preq1_c	7-aminomethyl-7-deazaguanine	C16675	no											cytoplasm
iNL638	prfp_c	1__5_Phosphoribosyl__5__5_phosphoribosylamino_methylideneaminoimidazole_4_carboxamide	C04896	no											cytoplasm
iNL638	prlp_c	5__5_phospho_1_deoxyribulos_1_ylamino_methylideneamino_1__5_phosphoribosyl_imidazole_4_carboxamide	C04916	no											cytoplasm
iNL638	protrna_c	L_Prolyl_tRNA_Pro_	C02702	no			FLAG								cytoplasm
iNL638	prpp_c	5_Phospho_alpha_D_ribose_1_diphosphate	C01151	no									FLAG		cytoplasm
iNL638	pser__L_c	O_Phospho_L_serine	C01005	no									FLAG		cytoplasm
iNL638	pser__L_p	O_Phospho_L_serine	C01005	no	FLAG										periplasm
iNL638	pyam5p_c	Pyridoxamine_5__phosphate	C00647	no											cytoplasm
iNL638	pydam_c	Pyridoxamine	C00534	no											cytoplasm
iNL638	pydx_c	Pyridoxal	C00250	no											cytoplasm
iNL638	pydx5p_c	Pyridoxal_5__phosphate	C00018	no											cytoplasm
iNL638	r1p_c	alpha_D_Ribose_1_phosphate	C00620	no									FLAG		cytoplasm
iNL638	r5p_c	alpha_D_Ribose_5_phosphate	C03736	no									FLAG		cytoplasm
iNL638	r5p_p	alpha_D_Ribose_5_phosphate	C03736	no	FLAG										periplasm
iNL638	ribflv_c	Riboflavin	C00255	no											cytoplasm
iNL638	ribflv_p	Riboflavin	C00255	no	FLAG										periplasm
iNL638	s7p_c	Sedoheptulose_7_phosphate	C05382	no											cytoplasm
iNL638	sectrna_c	L_Selenocysteinyl_tRNA_Sec_	C06482	no			FLAG								cytoplasm
iNL638	seln_c	Selenide	C01528	no				FLAG							cytoplasm
iNL638	selnp_c	Selenophosphate	C05172	no											cytoplasm
iNL638	sertrna_c	L_Seryl_tRNA_Ser_	C02553	no			FLAG								cytoplasm
iNL638	sertrna_sec_c	L_Seryl_tRNA_Sec_	C06481	no			FLAG								cytoplasm
iNL638	Sfglutth_c	S_Formylglutathione	C01031	no											cytoplasm
iNL638	skm_c	Shikimate	C00493	no											cytoplasm
iNL638	skm_p	Shikimate	C00493	no	FLAG										periplasm
iNL638	skm5p_c	Shikimate_5_phosphate	C03175	no											cytoplasm
iNL638	sl26da_c	N_Succinyl_LL_2_6_diaminoheptanedioate	C04421	no									FLAG		cytoplasm
iNL638	sl2a6o_c	N_Succinyl_2_L_amino_6_oxoheptanedioate	C04462	no									FLAG		cytoplasm
iNL638	sloshinf_c	Sialic lipooligosacharide LOS from H influenzae Rd KW20	C19596	no					FLAG						cytoplasm
iNL638	so2_c	sulfur_dioxide	C09306	no											cytoplasm
iNL638	so2_p	sulfur_dioxide	C09306	no	FLAG										periplasm
iNL638	so3_c	Sulfite	C00094	no											cytoplasm
iNL638	so3_p	Sulfite	C00094	no	FLAG										periplasm
iNL638	spmd_c	Spermidine	C00315	no											cytoplasm
iNL638	spmd_p	Spermidine	C00315	no	FLAG										periplasm
iNL638	suc6p_c	Sucrose_6_phosphate	C16688	no											cytoplasm
iNL638	sucbz_c	o_Succinylbenzoate	C02730	no											cytoplasm
iNL638	suchms_c	O_Succinyl_L_homoserine	C01118	no									FLAG		cytoplasm
iNL638	sucsal_c	Succinic_semialdehyde	C00232	no											cytoplasm
iNL638	t3c11vaceACP_c	trans_3_cis_11_vacceoyl_acyl_carrier_protein	NaN	no		FLAG									cytoplasm
iNL638	t3c5ddeceACP_c	trans_3_cis_5_dodecenoyl_acyl_carrier_protein	NaN	no		FLAG									cytoplasm
iNL638	t3c7mrseACP_c	trans_3_cis_7_myristoleoyl_acyl_carrier_protein	NaN	no		FLAG									cytoplasm
iNL638	t3c9palmeACP_c	trans_3_cis_9_palmitoleoyl_acyl_carrier_protein	NaN	no		FLAG									cytoplasm
iNL638	tag6p__D_c	D_Tagatose_6_phosphate	C01097	no									FLAG		cytoplasm
iNL638	tagdp__D_c	D_Tagatose_1_6_biphosphate	C03785	no									FLAG		cytoplasm
iNL638	tcynt_c	Thiocyanate	C01755	no											cytoplasm
iNL638	tcynt_p	Thiocyanate	C01755	no	FLAG										periplasm
iNL638	tddec2eACP_c	trans_Dodec_2_enoyl_acyl_carrier_protein	C05754	no		FLAG									cytoplasm
iNL638	tdeACP_c	cis_tetradec_7_enoyl_acyl_carrier_protein__n_C141_	NaN	no		FLAG									cytoplasm
iNL638	tdec2eACP_c	trans_Dec_2_enoyl_acyl_carrier_protein	C05754	no		FLAG									cytoplasm
iNL638	thdp_c	2_3_4_5_Tetrahydrodipicolinate	C03972	no											cytoplasm
iNL638	thex2eACP_c	trans_Hex_2_enoyl_acyl_carrier_protein	C05748	no		FLAG									cytoplasm
iNL638	thf_c	5_6_7_8_Tetrahydrofolate	C00101	no											cytoplasm
iNL638	thm_c	Thiamin	C00378	no											cytoplasm
iNL638	thm_p	Thiamin	C00378	no	FLAG										periplasm
iNL638	thmmp_c	Thiamin_monophosphate	C01081	no											cytoplasm
iNL638	thmpp_c	THIAMIN PYROPHOSPHATE	C00068	no											cytoplasm
iNL638	thrp_p	L-Threonine O-3-phosphate	C12147	no									FLAG		periplasm
iNL638	thrtrna_c	L_Threonyl_tRNA_Thr_	C02992	no			FLAG								cytoplasm
iNL638	thymd_c	Thymidine	C00214	no											cytoplasm
iNL638	thymd_p	Thymidine	C00214	no	FLAG										periplasm
iNL638	tma_c	trimethylamine	C00565	no											cytoplasm
iNL638	tma_p	trimethylamine	C00565	no	FLAG										periplasm
iNL638	tmao_c	Trimethylamine_N_oxide	C01104	no											cytoplasm
iNL638	tmao_p	Trimethylamine_N_oxide	C01104	no	FLAG										periplasm
iNL638	tmrs2eACP_c	trans_Tetradec_2_enoyl_acyl_carrier_protein	C05760	no		FLAG									cytoplasm
iNL638	toct2eACP_c	trans_Oct_2_enoyl_acyl_carrier_protein	C05751	no		FLAG									cytoplasm
iNL638	toctd2eACP_c	trans_octadec_2_enoyl_acyl_carrier_protein	C16221	no		FLAG									cytoplasm
iNL638	tpalm2eACP_c	trans_Hexadec_2_enoyl_acyl_carrier_protein	C05763	no		FLAG									cytoplasm
iNL638	trdox_c	Oxidized_thioredoxin	C00343	no		FLAG									cytoplasm
iNL638	trdrd_c	Reduced_thioredoxin	C00342	no		FLAG									cytoplasm
iNL638	trnaala_c	tRNA_Ala_	C01635	no			FLAG								cytoplasm
iNL638	trnaarg_c	tRNA_Arg_	C01636	no			FLAG								cytoplasm
iNL638	trnaasn_c	tRNA_Asn_	C01637	no			FLAG								cytoplasm
iNL638	trnaasp_c	tRNA_Asp_	C01638	no			FLAG								cytoplasm
iNL638	trnacys_c	tRNA_Cys_	C01639	no			FLAG								cytoplasm
iNL638	trnagln_c	tRNA_Gln_	C01640	no			FLAG								cytoplasm
iNL638	trnaglu_c	tRNA__Glu_	C01641	no			FLAG								cytoplasm
iNL638	trnagly_c	tRNA_Gly_	C01642	no			FLAG								cytoplasm
iNL638	trnahis_c	tRNA_His_	C01643	no			FLAG								cytoplasm
iNL638	trnaleu_c	tRNA_Leu_	C01645	no			FLAG								cytoplasm
iNL638	trnalys_c	tRNA_Lys_	C01646	no			FLAG								cytoplasm
iNL638	trnamet_c	tRNA_Met_	C01647	no			FLAG								cytoplasm
iNL638	trnaphe_c	tRNA_Phe_	C01648	no			FLAG								cytoplasm
iNL638	trnapro_c	tRNA_Pro_	C01649	no			FLAG								cytoplasm
iNL638	trnasecys_c	tRNA_SeCys_	C16636	no			FLAG								cytoplasm
iNL638	trnaser_c	tRNA_Ser_	C01650	no			FLAG								cytoplasm
iNL638	trnathr_c	tRNA_Thr_	C01651	no			FLAG								cytoplasm
iNL638	trnatrp_c	tRNA_Trp_	C01652	no			FLAG								cytoplasm
iNL638	trnatyr_c	tRNA_Tyr_	C00787	no			FLAG								cytoplasm
iNL638	trnaval_c	tRNA_Val_	C01653	no			FLAG								cytoplasm
iNL638	trptrna_c	L_Tryptophanyl_tRNA_Trp_	C03512	no			FLAG								cytoplasm
iNL638	tsul_c	Thiosulfate	C00320	no											cytoplasm
iNL638	tsul_p	Thiosulfate	C00320	no	FLAG										periplasm
iNL638	ttdca_p	tetradecanoate__n_C140_	C06424	no	FLAG										periplasm
iNL638	ttdcea_p	tetradecenoate__n_C141_	C08322	no	FLAG										periplasm
iNL638	tungs_c	tungstate	C20679	no											cytoplasm
iNL638	tungs_p	tungstate	C20679	no	FLAG										periplasm
iNL638	tyrp_p	Phosphotyrosine	C06501	no											periplasm
iNL638	tyrtrna_c	L_Tyrosyl_tRNA_Tyr_	C02839	no			FLAG								cytoplasm
iNL638	uaccg_c	UDP_N_acetyl_3_O__1_carboxyvinyl__D_glucosamine	C04631	no									FLAG		cytoplasm
iNL638	uacgam_c	UDP_N_acetyl_D_glucosamine	C00043	no									FLAG		cytoplasm
iNL638	uacgam_p	UDP_N_acetyl_D_glucosamine	C00043	no	FLAG										periplasm
iNL638	uagmda_c	Undecaprenyl_diphospho_N_acetylmuramoyl_L_alanyl_D_glutamyl_meso_2_6_diaminopimeloyl_D_alanyl_D_alanine	C05897	no						FLAG					cytoplasm
iNL638	uama_c	UDP_N_acetylmuramoyl_L_alanine	C01212	no									FLAG		cytoplasm
iNL638	uamag_c	UDP_N_acetylmuramoyl_L_alanyl_D_glutamate	C00692	no											cytoplasm
iNL638	uamr_c	UDP_N_acetylmuramate	C01050	no											cytoplasm
iNL638	udcpp_p	Undecaprenyl_phosphate	C17556	no	FLAG										periplasm
iNL638	udp_c	UDP	C00015	no											cytoplasm
iNL638	udpacgal_c	UDP_N_acetyl_D_galactosamine	C00203	no									FLAG		cytoplasm
iNL638	udpacgal_p	UDP_N_acetyl_D_galactosamine	C00203	no	FLAG										periplasm
iNL638	udpg_c	UDPglucose	C00029	no									FLAG		cytoplasm
iNL638	udpg_p	UDPglucose	C00029	no	FLAG										periplasm
iNL638	udpgal_c	UDPgalactose	C00052	no											cytoplasm
iNL638	udpgal_p	UDPgalactose	C00052	no	FLAG										periplasm
iNL638	ugmd_c	UDP_N_acetylmuramoyl_L_alanyl_D_gamma_glutamyl_meso_2_6_diaminopimelate	C04877	no									FLAG		cytoplasm
iNL638	ugmda_c	UDP_N_acetylmuramoyl_L_alanyl_D_glutamyl_meso_2_6_diaminopimeloyl_D_alanyl_D_alanine	C04882	no									FLAG		cytoplasm
iNL638	um4p_c	UDP_N_acetylmuramoyl_L_alanyl_D_gamma_glutamyl_meso_2_6_diaminopimelate_D_alanine	C04804	no									FLAG		cytoplasm
iNL638	ump_c	UMP	C00105	no											cytoplasm
iNL638	ump_p	UMP	C00105	no	FLAG										periplasm
iNL638	uppg3_c	Uroporphyrinogen_III	C01051	no											cytoplasm
iNL638	urdglyc_c	___Ureidoglycolate	C00603	no											cytoplasm
iNL638	utp_c	UTP	C00075	no											cytoplasm
iNL638	valtrna_c	L_Valyl_tRNA_Val_	C02554	no			FLAG								cytoplasm
iNL638	wco_c	tungsten binding cofactor	NaN	no											cytoplasm
iNL638	xan_c	Xanthine	C00385	no											cytoplasm
iNL638	xan_p	Xanthine	C00385	no	FLAG										periplasm
iNL638	xmp_c	Xanthosine_5__phosphate	C00655	no											cytoplasm
iNL638	xmp_p	Xanthosine_5__phosphate	C00655	no	FLAG										periplasm
iNL638	xtp_c	XTP	C00700	no											cytoplasm
iNL638	xtsn_c	Xanthosine	C01762	no											cytoplasm
iNL638	xtsn_p	Xanthosine	C01762	no	FLAG										periplasm
iNL638	xu5p__D_c	D_Xylulose_5_phosphate	C00231	no									FLAG		cytoplasm
iNL638	xu5p__L_c	L-Xylulose 5-phosphate	C03291	no									FLAG		cytoplasm
iNL638	xyl__D_c	D_Xylose	C00181	no									FLAG		cytoplasm
iNL638	xyl__D_p	D_Xylose	C00181	no	FLAG										periplasm
iNL638	xylu__D_c	D_Xylulose	C00310	no									FLAG		cytoplasm
iNL638	xylu__L_c	L_Xylulose	C03291	no									FLAG		cytoplasm
iNL638	xylu__L_p	L_Xylulose	C03291	no	FLAG										periplasm
iNL638	zn2_c	Zinc	C00038	no				FLAG							cytoplasm
iNL638	zn2_p	Zinc	C00038	no	FLAG										periplasm
