# Supplementary material for: Multiplatform Metabolomics Characterization Reveals Novel Metabolites and Phospholipid Compositional Rules of Haemophilus influenzae Rd KW20
Source: Int J Mol Sci. 2023 Jul 6;24(13):11150. doi: 10.3390/ijms241311150 (PMC10342370; doi:10.3390/ijms241311150)
Supplement: Supplementary file 1 [file ijms-24-11150-s001.zip › SUPP_TABLES/Table S4.xlsx]

## Sheet: Table S4
	Methionine sulfoxi	2,3-Dihydroxyisova	Sorbitol	4-Aminobutyrate	2,6-diaminopimelic	Glutamic acid	Valine	Isoleucine	Pseudouridine	Serine	Sulfate	N-Ribosylnicotinam	Glyceric acid	Mannose-6-phosphat	Glucose-6-phosphat	Hydroxymethylgluta	Glutathione disulf	S-Adenosylmethioni	Glycerol-2-phospha	Glycerol-1-phospha	Phosphoenolpyruvat	3-Phosphoglycerate	Uridine	Heptanoic acid	Arginine	Histidine	Dethiobiotin	gamma-Glutamylputr	myo-Inositol	Fructose	Lysine	Tyrosine	Phenylalanine	n-Acetylornithine	Choline	Pyroglutamate	Glucose	Mannose	Putrescine	Reduced Glutathion	Gluconic acid	Ribitol	Ophtalmic acid	Phosphoric acid mo	5'-Methylthioadeno	Allo-Threonine	O-Acetylhomoserine	NAD	Dihydroneopterin
Methionine sulfoxi	1	0.60397	0.52011	0.39284	0.66756	0.64025	0.55906	0.56252	0.28126	0.45424	0.48634	0.16997	0.16224	0.18982	0.13967	0.4444	0.39015	0.32705	0.050221	0.052328	0.031935	0.23163	0.51712	0.18217	0.68065	0.62716	0.55051	0.59222	0.65602	0.54622	0.54329	0.56252	0.58638	0.61831	0.58715	0.57638	0.27087	0.31435	0.14929	0.10158	-0.070027	-0.05948	0.050019	-0.063101	-0.24009	-0.0069271	-0.03232	-0.090419	-0.046556
2,3-Dihydroxyisova	0.60397	1	0.67257	0.53503	0.74673	0.75751	0.69169	0.66936	0.43803	0.56012	0.62702	0.21259	0.44705	0.51209	0.47113	0.61239	0.66243	0.63125	0.52955	0.42379	0.27098	0.50269	0.51347	0.21268	0.45381	0.36567	0.32839	0.38636	0.4642	0.45409	0.33872	0.36836	0.43457	0.53156	0.61624	0.56582	0.58661	0.62279	0.25828	0.23865	0.26828	0.43019	0.54157	0.35797	-0.21517	-0.10087	-0.10662	0.028099	-0.040416
Sorbitol	0.52011	0.67257	1	0.58319	0.54934	0.70129	0.60973	0.59973	0.46701	0.61217	0.55895	0.3514	0.26746	0.55341	0.51741	0.48702	0.57973	0.54703	0.34706	0.21773	0.13003	0.28352	0.37046	0.14902	0.37623	0.32852	0.28588	0.36035	0.28429	0.3453	0.31314	0.24774	0.28736	0.37546	0.59435	0.47086	0.54164	0.57857	0.23197	0.24466	0.3543	0.17167	0.37738	0.23889	-0.12041	-0.079646	-0.12618	0.035776	-0.065397
4-Aminobutyrate	0.39284	0.53503	0.58319	1	0.75538	0.79923	0.77077	0.76154	0.68538	0.79668	0.65462	0.39982	0.28896	0.37172	0.30692	0.40154	0.50769	0.50923	0.38815	0.32	0.19077	0.28923	0.18077	0.068912	0.37154	0.33	0.36776	0.41724	0.37462	0.39802	0.49538	0.38385	0.48385	0.49154	0.35615	0.68615	0.29	0.33	-0.077692	-0.10462	0.11	0.33519	0.27385	0.17077	-0.41308	-0.27659	-0.39846	0.085385	0.12846
2,6-diaminopimelic	0.66756	0.74673	0.54934	0.75538	1	0.87769	0.86769	0.84923	0.54	0.69239	0.79923	0.34855	0.43517	0.4176	0.40077	0.56	0.57077	0.55385	0.45855	0.38385	0.20462	0.41385	0.47077	0.19095	0.66231	0.58308	0.61781	0.602	0.58308	0.55715	0.60154	0.57615	0.69	0.71308	0.66077	0.80385	0.43308	0.48769	0.093077	0.069231	0.12308	0.39061	0.29923	0.23769	-0.43385	-0.25159	-0.28692	0.075385	0.010769
Glutamic acid	0.64025	0.75751	0.70129	0.79923	0.87769	1	0.94769	0.94462	0.63077	0.79175	0.81692	0.43519	0.38977	0.52491	0.48538	0.64308	0.65923	0.66615	0.52087	0.36692	0.25538	0.42769	0.37077	0.1078	0.55692	0.49769	0.55203	0.57891	0.63615	0.55989	0.54615	0.52	0.66615	0.64769	0.58846	0.84615	0.57538	0.57769	0.12	0.25538	0.26769	0.43371	0.32846	0.21846	-0.32846	-0.091941	-0.14077	0.054615	-0.11
Valine	0.55906	0.69169	0.60973	0.77077	0.86769	0.94769	1	0.99231	0.54462	0.75192	0.78231	0.40498	0.36553	0.50781	0.43231	0.58692	0.62308	0.64231	0.51664	0.34538	0.093846	0.30923	0.31769	0.0050048	0.56	0.53462	0.58627	0.57429	0.60692	0.45002	0.54769	0.51462	0.68692	0.64923	0.58923	0.83846	0.59538	0.56462	0.10462	0.34462	0.24769	0.47527	0.30077	0.22538	-0.19692	0.005001	-0.029231	0.14385	-0.076154
Isoleucine	0.56252	0.66936	0.59973	0.76154	0.84923	0.94462	0.99231	1	0.51769	0.74521	0.74923	0.39465	0.2905	0.48448	0.42	0.57154	0.59769	0.62462	0.48355	0.29846	0.05	0.26	0.26385	-0.018479	0.59077	0.57154	0.63358	0.6251	0.60769	0.44885	0.55692	0.53231	0.70154	0.66462	0.58231	0.84615	0.56923	0.54385	0.056923	0.34462	0.21385	0.46027	0.25231	0.16154	-0.16692	0.035007	-0.016154	0.15385	-0.042308
Pseudouridine	0.28126	0.43803	0.46701	0.68538	0.54	0.63077	0.54462	0.51769	1	0.75237	0.68077	0.22296	0.46749	0.49381	0.42	0.52462	0.69923	0.68308	0.40508	0.34692	0.44	0.43077	0.37385	0.37652	0.10308	-0.014615	0.053472	0.029253	0.23538	0.26821	0.41769	0.32846	0.36846	0.30923	0.14846	0.50385	0.37923	0.34692	-0.058462	-0.019231	0.30462	0.2767	0.39692	0.26385	-0.61769	-0.30891	-0.46	-0.12615	-0.025385
Serine	0.45424	0.56012	0.61217	0.79668	0.69239	0.79175	0.75192	0.74521	0.75237	1	0.78638	0.37091	0.39043	0.54387	0.41937	0.7282	0.65211	0.62033	0.53853	0.52948	0.30211	0.41087	0.33568	0.16867	0.26049	0.17321	0.23547	0.2589	0.29719	0.24524	0.36611	0.29629	0.38402	0.35761	0.21797	0.59706	0.37596	0.36343	-0.15755	0.046547	0.17411	0.040976	0.18261	0.074297	-0.4695	-0.29232	-0.38044	-0.15889	-0.2493
Sulfate	0.48634	0.62702	0.55895	0.65462	0.79923	0.81692	0.78231	0.74923	0.68077	0.78638	1	0.35531	0.56791	0.58402	0.49308	0.74385	0.68462	0.67385	0.67321	0.60615	0.50692	0.69385	0.38846	0.12551	0.35462	0.23769	0.28082	0.27406	0.45692	0.35775	0.40308	0.39692	0.49154	0.45154	0.41615	0.69462	0.50692	0.48923	0.17462	0.16231	0.35	0.27477	0.35538	0.36769	-0.48846	-0.42816	-0.41	-0.27154	-0.33
N-Ribosylnicotinam	0.16997	0.21259	0.3514	0.39982	0.34855	0.43519	0.40498	0.39465	0.22296	0.37091	0.35531	1	0.22364	0.24388	0.27383	0.33981	0.33027	0.37478	0.19716	0.31159	0.010333	0.1399	-0.0051666	-0.2914	0.15699	0.11645	0.17967	0.13125	0.1395	0.24322	-0.056833	-0.032589	0.098961	0.029013	0.1554	0.20508	0.35769	0.17129	-0.013115	0.13354	0.064384	0.13063	0.14745	0.066371	-0.23727	-0.24765	-0.1709	0.060807	-0.25754
Glyceric acid	0.16224	0.44705	0.26746	0.28896	0.43517	0.38977	0.36553	0.2905	0.46749	0.39043	0.56791	0.22364	1	0.67759	0.6314	0.51712	0.58138	0.55945	0.62959	0.56753	0.5102	0.69257	0.31089	0.35663	-0.014236	-0.19508	-0.14258	-0.21794	0.10235	0.11441	0.023471	0.02424	0.078107	0.029627	0.22701	0.18507	0.55098	0.57753	0.31358	0.23009	0.52097	0.3232	0.40092	0.47287	-0.37861	-0.32981	-0.18392	-0.14275	-0.21662
Mannose-6-phosphat	0.18982	0.51209	0.55341	0.37172	0.4176	0.52491	0.50781	0.48448	0.49381	0.54387	0.58402	0.24388	0.67759	1	0.92385	0.73021	0.75277	0.78854	0.55924	0.44015	0.37327	0.54902	0.21541	0.26505	0.097206	-0.0046659	-0.0073891	-0.04903	0.076987	-0.011463	0.034994	0.041216	0.10187	0.087875	0.34917	0.25351	0.82042	0.89508	0.38727	0.53891	0.77687	0.36882	0.49225	0.39271	-0.069211	-0.12328	0.00077765	-0.16642	-0.17419
Glucose-6-phosphat	0.13967	0.47113	0.51741	0.30692	0.40077	0.48538	0.43231	0.42	0.42	0.41937	0.49308	0.27383	0.6314	0.92385	1	0.60308	0.61923	0.66923	0.46778	0.32077	0.46	0.51077	0.17462	0.26834	0.17615	0.035385	0.078477	0.0030793	0.072308	0.07546	0.085385	0.10692	0.16077	0.15846	0.39923	0.26231	0.77154	0.89154	0.35231	0.56231	0.79154	0.43102	0.43615	0.40154	-0.1	-0.090787	0.0023077	-0.11154	-0.056154
Hydroxymethylgluta	0.4444	0.61239	0.48702	0.40154	0.56	0.64308	0.58692	0.57154	0.52462	0.7282	0.74385	0.33981	0.51712	0.73021	0.60308	1	0.76615	0.74231	0.51856	0.50769	0.38385	0.51692	0.44154	0.15553	0.19615	0.11769	0.11848	0.097768	0.34308	0.27682	0.12154	0.17231	0.26692	0.21846	0.28769	0.41231	0.62923	0.59231	0.22	0.35462	0.40462	0.10121	0.41231	0.25308	-0.23308	-0.25428	-0.15231	-0.37077	-0.52
Glutathione disulf	0.39015	0.66243	0.57973	0.50769	0.57077	0.65923	0.62308	0.59769	0.69923	0.65211	0.68462	0.33027	0.58138	0.75277	0.61923	0.76615	1	0.97846	0.56319	0.45462	0.23462	0.49308	0.49	0.33763	0.11308	0.024615	0.055011	0.034642	0.30769	0.2299	0.18615	0.17692	0.25308	0.23	0.30077	0.42231	0.73462	0.64769	0.26692	0.34692	0.49	0.37599	0.73385	0.43538	-0.24846	-0.17965	-0.17154	-0.030769	-0.15077
S-Adenosylmethioni	0.32705	0.63125	0.54703	0.50923	0.55385	0.66615	0.64231	0.62462	0.68308	0.62033	0.67385	0.37478	0.55945	0.78854	0.66923	0.74231	0.97846	1	0.55049	0.43385	0.22538	0.48615	0.38846	0.26603	0.13154	0.050769	0.094249	0.056967	0.29077	0.19979	0.16769	0.18462	0.26846	0.23385	0.31077	0.43385	0.78615	0.70385	0.27615	0.40769	0.54077	0.47373	0.73769	0.46923	-0.21077	-0.17465	-0.15	-0.013077	-0.090769
Glycerol-2-phospha	0.050221	0.52955	0.34706	0.38815	0.45855	0.52087	0.51664	0.48355	0.40508	0.53853	0.67321	0.19716	0.62959	0.55924	0.46778	0.51856	0.56319	0.55049	1	0.8744	0.42508	0.71591	0.27005	0.16673	-0.17003	-0.28236	-0.19642	-0.16285	0.006155	-0.089943	-0.14041	-0.15503	-0.040392	-0.077323	0.021927	0.22466	0.3843	0.41239	0.036161	0.14272	0.29967	0.24673	0.29275	0.20773	-0.39854	-0.29319	-0.24158	-0.082324	-0.41123
Glycerol-1-phospha	0.052328	0.42379	0.21773	0.32	0.38385	0.36692	0.34538	0.29846	0.34692	0.52948	0.60615	0.31159	0.56753	0.44015	0.32077	0.50769	0.45462	0.43385	0.8744	1	0.45154	0.73615	0.32462	0.18056	-0.24538	-0.37231	-0.31968	-0.26867	-0.16462	-0.21973	-0.30462	-0.28462	-0.21154	-0.24769	-0.17077	0.037692	0.19308	0.23923	-0.11538	-0.063077	0.12769	-0.02386	0.21692	0.13231	-0.52462	-0.49586	-0.39	-0.14615	-0.46769
Phosphoenolpyruvat	0.031935	0.27098	0.13003	0.19077	0.20462	0.25538	0.093846	0.05	0.44	0.30211	0.50692	0.010333	0.5102	0.37327	0.46	0.38385	0.23462	0.22538	0.42508	0.45154	1	0.81462	0.25	0.19134	-0.11846	-0.29	-0.25236	-0.24557	-0.0038462	0.034797	0.019231	0.036923	0.043846	0.031538	-0.082308	0.16	0.13846	0.28231	0.11308	-0.037692	0.41077	0.10968	0.25308	0.42	-0.5	-0.44509	-0.39231	-0.48077	-0.30846
3-Phosphoglycerate	0.23163	0.50269	0.28352	0.28923	0.41385	0.42769	0.30923	0.26	0.43077	0.41087	0.69385	0.1399	0.69257	0.54902	0.51077	0.51692	0.49308	0.48615	0.71591	0.73615	0.81462	1	0.30308	0.1744	-0.043077	-0.22	-0.19196	-0.16551	0.054615	-0.041835	-0.061538	-0.012308	0.028462	0.017692	0.045385	0.21154	0.31462	0.44462	0.16308	-0.01	0.37077	0.17703	0.38308	0.45385	-0.53769	-0.57588	-0.45154	-0.41923	-0.33846
Uridine	0.51712	0.51347	0.37046	0.18077	0.47077	0.37077	0.31769	0.26385	0.37385	0.33568	0.38846	-0.0051666	0.31089	0.21541	0.17462	0.44154	0.49	0.38846	0.27005	0.32462	0.25	0.30308	1	0.53629	0.045385	0.0023077	-0.041931	-0.034642	0.15923	0.23068	0.090769	0.051538	0.11	0.15769	0.17462	0.16154	0.18615	0.25308	0.13769	0.0092308	0.038462	-0.053877	0.39923	0.16077	-0.38462	-0.08617	-0.085385	-0.0069231	-0.25923
Heptanoic acid	0.18217	0.21268	0.14902	0.068912	0.19095	0.1078	0.0050048	-0.018479	0.37652	0.16867	0.12551	-0.2914	0.35663	0.26505	0.26834	0.15553	0.33763	0.26603	0.16673	0.18056	0.19134	0.1744	0.53629	1	-0.055823	-0.15746	-0.14286	-0.079753	-0.032724	0.16476	0.075842	0.013859	-0.080462	-0.011935	0.059288	-0.014244	0.10472	0.23253	0.10395	-0.046968	0.25756	-0.0034669	0.23754	-0.043118	-0.25987	-0.0073161	-0.042733	0.17979	0.20905
Arginine	0.68065	0.45381	0.37623	0.37154	0.66231	0.55692	0.56	0.59077	0.10308	0.26049	0.35462	0.15699	-0.014236	0.097206	0.17615	0.19615	0.11308	0.13154	-0.17003	-0.24538	-0.11846	-0.043077	0.045385	-0.055823	1	0.94923	0.9398	0.91686	0.66615	0.61228	0.78538	0.85692	0.85308	0.89385	0.82231	0.76231	0.26308	0.34077	0.11769	0.22538	0.033077	0.29402	-0.025385	0.10154	0.058462	0.10425	0.05	0.19462	0.35385
Histidine	0.62716	0.36567	0.32852	0.33	0.58308	0.49769	0.53462	0.57154	-0.014615	0.17321	0.23769	0.11645	-0.19508	-0.0046659	0.035385	0.11769	0.024615	0.050769	-0.28236	-0.37231	-0.29	-0.22	0.0023077	-0.15746	0.94923	1	0.94826	0.9361	0.68154	0.59742	0.74692	0.78077	0.80462	0.85846	0.80385	0.70846	0.23462	0.25	0.13077	0.19462	-0.063846	0.25938	-0.055385	0.0092308	0.19615	0.20542	0.16	0.21154	0.32846
Dethiobiotin	0.55051	0.32839	0.28588	0.36776	0.61781	0.55203	0.58627	0.63358	0.053472	0.23547	0.28082	0.17967	-0.14258	-0.0073891	0.078477	0.11848	0.055011	0.094249	-0.19642	-0.31968	-0.25236	-0.19196	-0.041931	-0.14286	0.9398	0.94826	1	0.95399	0.6582	0.59578	0.74822	0.79862	0.85324	0.86671	0.72899	0.77015	0.20196	0.22697	-0.022312	0.18042	-0.085786	0.32871	-0.069629	0.027313	0.095018	0.14736	0.072706	0.2689	0.35661
gamma-Glutamylputr	0.59222	0.38636	0.36035	0.41724	0.602	0.57891	0.57429	0.6251	0.029253	0.2589	0.27406	0.13125	-0.21794	-0.04903	0.0030793	0.097768	0.034642	0.056967	-0.16285	-0.26867	-0.24557	-0.16551	-0.034642	-0.079753	0.91686	0.9361	0.95399	1	0.66128	0.61784	0.71901	0.76136	0.7883	0.83911	0.70901	0.76828	0.13395	0.19246	0.0069284	0.11239	-0.10162	0.27922	-0.073903	-0.038491	0.13934	0.17748	0.093918	0.31794	0.3572
myo-Inositol	0.65602	0.4642	0.28429	0.37462	0.58308	0.63615	0.60692	0.60769	0.23538	0.29719	0.45692	0.1395	0.10235	0.076987	0.072308	0.34308	0.30769	0.29077	0.006155	-0.16462	-0.0038462	0.054615	0.15923	-0.032724	0.66615	0.68154	0.6582	0.66128	1	0.83358	0.75385	0.76231	0.81923	0.78308	0.67462	0.80692	0.42846	0.27769	0.36538	0.32385	0.11615	0.34712	0.18	0.18	0.010769	0.19504	0.14538	0.0092308	-0.0053846
Fructose	0.54622	0.45409	0.3453	0.39802	0.55715	0.55989	0.45002	0.44885	0.26821	0.24524	0.35775	0.24322	0.11441	-0.011463	0.07546	0.27682	0.2299	0.19979	-0.089943	-0.21973	0.034797	-0.041835	0.23068	0.16476	0.61228	0.59742	0.59578	0.61784	0.83358	1	0.65724	0.65411	0.67327	0.70103	0.67679	0.67953	0.30497	0.18415	0.35384	0.13489	0.084452	0.34055	0.19823	0.14036	-0.092272	0.07567	0.0046918	0.085234	0.087189
Lysine	0.54329	0.33872	0.31314	0.49538	0.60154	0.54615	0.54769	0.55692	0.41769	0.36611	0.40308	-0.056833	0.023471	0.034994	0.085385	0.12154	0.18615	0.16769	-0.14041	-0.30462	0.019231	-0.061538	0.090769	0.075842	0.78538	0.74692	0.74822	0.71901	0.75385	0.65724	1	0.95	0.91923	0.92615	0.67462	0.85385	0.22769	0.20462	0.11462	0.15462	0.10769	0.31942	0.045385	0.18846	-0.079231	0.17657	-0.022308	0.17154	0.36154
Tyrosine	0.56252	0.36836	0.24774	0.38385	0.57615	0.52	0.51462	0.53231	0.32846	0.29629	0.39692	-0.032589	0.02424	0.041216	0.10692	0.17231	0.17692	0.18462	-0.15503	-0.28462	0.036923	-0.012308	0.051538	0.013859	0.85692	0.78077	0.79862	0.76136	0.76231	0.65411	0.95	1	0.94923	0.93923	0.68846	0.85462	0.24615	0.25846	0.14538	0.25308	0.13308	0.36598	0.064615	0.26538	-0.016923	0.16349	0.01	0.17231	0.36923
Phenylalanine	0.58638	0.43457	0.28736	0.48385	0.69	0.66615	0.68692	0.70154	0.36846	0.38402	0.49154	0.098961	0.078107	0.10187	0.16077	0.26692	0.25308	0.26846	-0.040392	-0.21154	0.043846	0.028462	0.11	-0.080462	0.85308	0.80462	0.85324	0.7883	0.81923	0.67327	0.91923	0.94923	1	0.95538	0.69846	0.92846	0.32462	0.31538	0.10308	0.28154	0.10385	0.45218	0.10308	0.26308	-0.071538	0.14772	0.019231	0.14846	0.24308
n-Acetylornithine	0.61831	0.53156	0.37546	0.49154	0.71308	0.64769	0.64923	0.66462	0.30923	0.35761	0.45154	0.029013	0.029627	0.087875	0.15846	0.21846	0.23	0.23385	-0.077323	-0.24769	0.031538	0.017692	0.15769	-0.011935	0.89385	0.85846	0.86671	0.83911	0.78308	0.70103	0.92615	0.93923	0.95538	1	0.78692	0.90154	0.31154	0.32692	0.17231	0.21615	0.10769	0.45295	0.15077	0.27615	-0.020769	0.14503	0.0061538	0.17154	0.33615
Choline	0.58715	0.61624	0.59435	0.35615	0.66077	0.58846	0.58923	0.58231	0.14846	0.21797	0.41615	0.1554	0.22701	0.34917	0.39923	0.28769	0.30077	0.31077	0.021927	-0.17077	-0.082308	0.045385	0.17462	0.059288	0.82231	0.80385	0.72899	0.70901	0.67462	0.67679	0.67462	0.68846	0.69846	0.78692	1	0.67615	0.59154	0.60231	0.51692	0.41615	0.34692	0.4899	0.25462	0.31	0.14	0.1508	0.15462	0.16154	0.23
Pyroglutamate	0.57638	0.56582	0.47086	0.68615	0.80385	0.84615	0.83846	0.84615	0.50385	0.59706	0.69462	0.20508	0.18507	0.25351	0.26231	0.41231	0.42231	0.43385	0.22466	0.037692	0.16	0.21154	0.16154	-0.014244	0.76231	0.70846	0.77015	0.76828	0.80692	0.67953	0.85385	0.85462	0.92846	0.90154	0.67615	1	0.41	0.4	0.14231	0.25846	0.21077	0.49721	0.22231	0.31385	-0.15	0.036545	-0.082308	0.14462	0.12769
Glucose	0.27087	0.58661	0.54164	0.29	0.43308	0.57538	0.59538	0.56923	0.37923	0.37596	0.50692	0.35769	0.55098	0.82042	0.77154	0.62923	0.73462	0.78615	0.3843	0.19308	0.13846	0.31462	0.18615	0.10472	0.26308	0.23462	0.20196	0.13395	0.42846	0.30497	0.22769	0.24615	0.32462	0.31154	0.59154	0.41	1	0.86	0.58462	0.75	0.74923	0.56533	0.59692	0.47615	0.14231	0.14695	0.25538	0.0076923	-0.11077
Mannose	0.31435	0.62279	0.57857	0.33	0.48769	0.57769	0.56462	0.54385	0.34692	0.36343	0.48923	0.17129	0.57753	0.89508	0.89154	0.59231	0.64769	0.70385	0.41239	0.23923	0.28231	0.44462	0.25308	0.23253	0.34077	0.25	0.22697	0.19246	0.27769	0.18415	0.20462	0.25846	0.31538	0.32692	0.60231	0.4	0.86	1	0.53692	0.67462	0.79	0.58033	0.53923	0.49769	0.088462	0.080015	0.19769	0.036154	0.030769
Putrescine	0.14929	0.25828	0.23197	-0.077692	0.093077	0.12	0.10462	0.056923	-0.058462	-0.15755	0.17462	-0.013115	0.31358	0.38727	0.35231	0.22	0.26692	0.27615	0.036161	-0.11538	0.11308	0.16308	0.13769	0.10395	0.11769	0.13077	-0.022312	0.0069284	0.36538	0.35384	0.11462	0.14538	0.10308	0.17231	0.51692	0.14231	0.58462	0.53692	1	0.55385	0.69615	0.44179	0.42308	0.46462	0.40077	0.25697	0.40692	-0.043077	-0.10231
Reduced Glutathion	0.10158	0.23865	0.24466	-0.10462	0.069231	0.25538	0.34462	0.34462	-0.019231	0.046547	0.16231	0.13354	0.23009	0.53891	0.56231	0.35462	0.34692	0.40769	0.14272	-0.063077	-0.037692	-0.01	0.0092308	-0.046968	0.22538	0.19462	0.18042	0.11239	0.32385	0.13489	0.15462	0.25308	0.28154	0.21615	0.41615	0.25846	0.75	0.67462	0.55385	1	0.70923	0.41562	0.25308	0.29846	0.52923	0.58434	0.67538	0.19385	-0.088462
Gluconic acid	-0.070027	0.26828	0.3543	0.11	0.12308	0.26769	0.24769	0.21385	0.30462	0.17411	0.35	0.064384	0.52097	0.77687	0.79154	0.40462	0.49	0.54077	0.29967	0.12769	0.41077	0.37077	0.038462	0.25756	0.033077	-0.063846	-0.085786	-0.10162	0.11615	0.084452	0.10769	0.13308	0.10385	0.10769	0.34692	0.21077	0.74923	0.79	0.69615	0.70923	1	0.53338	0.5	0.56308	0.24846	0.17773	0.27923	0.0084615	-0.023846
Ribitol	-0.05948	0.43019	0.17167	0.33519	0.39061	0.43371	0.47527	0.46027	0.2767	0.040976	0.27477	0.13063	0.3232	0.36882	0.43102	0.10121	0.37599	0.47373	0.24673	-0.02386	0.10968	0.17703	-0.053877	-0.0034669	0.29402	0.25938	0.32871	0.27922	0.34712	0.34055	0.31942	0.36598	0.45218	0.45295	0.4899	0.49721	0.56533	0.58033	0.44179	0.41562	0.53338	1	0.57225	0.60535	0.13161	0.14781	0.14393	0.34097	0.3552
Ophtalmic acid	0.050019	0.54157	0.37738	0.27385	0.29923	0.32846	0.30077	0.25231	0.39692	0.18261	0.35538	0.14745	0.40092	0.49225	0.43615	0.41231	0.73385	0.73769	0.29275	0.21692	0.25308	0.38308	0.39923	0.23754	-0.025385	-0.055385	-0.069629	-0.073903	0.18	0.19823	0.045385	0.064615	0.10308	0.15077	0.25462	0.22231	0.59692	0.53923	0.42308	0.25308	0.5	0.57225	1	0.77692	0.0015385	-0.18157	-0.12	0.096154	0.096154
Phosphoric acid mo	-0.063101	0.35797	0.23889	0.17077	0.23769	0.21846	0.22538	0.16154	0.26385	0.074297	0.36769	0.066371	0.47287	0.39271	0.40154	0.25308	0.43538	0.46923	0.20773	0.13231	0.42	0.45385	0.16077	-0.043118	0.10154	0.0092308	0.027313	-0.038491	0.18	0.14036	0.18846	0.26538	0.26308	0.27615	0.31	0.31385	0.47615	0.49769	0.46462	0.29846	0.56308	0.60535	0.77692	1	0.033077	-0.23543	-0.15231	0.016154	0.10308
5'-Methylthioadeno	-0.24009	-0.21517	-0.12041	-0.41308	-0.43385	-0.32846	-0.19692	-0.16692	-0.61769	-0.4695	-0.48846	-0.23727	-0.37861	-0.069211	-0.1	-0.23308	-0.24846	-0.21077	-0.39854	-0.52462	-0.5	-0.53769	-0.38462	-0.25987	0.058462	0.19615	0.095018	0.13934	0.010769	-0.092272	-0.079231	-0.016923	-0.071538	-0.020769	0.14	-0.15	0.14231	0.088462	0.40077	0.52923	0.24846	0.13161	0.0015385	0.033077	1	0.69667	0.78615	0.34923	0.18615
Allo-Threonine	-0.0069271	-0.10087	-0.079646	-0.27659	-0.25159	-0.091941	0.005001	0.035007	-0.30891	-0.29232	-0.42816	-0.24765	-0.32981	-0.12328	-0.090787	-0.25428	-0.17965	-0.17465	-0.29319	-0.49586	-0.44509	-0.57588	-0.08617	-0.0073161	0.10425	0.20542	0.14736	0.17748	0.19504	0.07567	0.17657	0.16349	0.14772	0.14503	0.1508	0.036545	0.14695	0.080015	0.25697	0.58434	0.17773	0.14781	-0.18157	-0.23543	0.69667	1	0.92325	0.53356	0.15734
O-Acetylhomoserine	-0.03232	-0.10662	-0.12618	-0.39846	-0.28692	-0.14077	-0.029231	-0.016154	-0.46	-0.38044	-0.41	-0.1709	-0.18392	0.00077765	0.0023077	-0.15231	-0.17154	-0.15	-0.24158	-0.39	-0.39231	-0.45154	-0.085385	-0.042733	0.05	0.16	0.072706	0.093918	0.14538	0.0046918	-0.022308	0.01	0.019231	0.0061538	0.15462	-0.082308	0.25538	0.19769	0.40692	0.67538	0.27923	0.14393	-0.12	-0.15231	0.78615	0.92325	1	0.44154	0.0092308
NAD	-0.090419	0.028099	0.035776	0.085385	0.075385	0.054615	0.14385	0.15385	-0.12615	-0.15889	-0.27154	0.060807	-0.14275	-0.16642	-0.11154	-0.37077	-0.030769	-0.013077	-0.082324	-0.14615	-0.48077	-0.41923	-0.0069231	0.17979	0.19462	0.21154	0.2689	0.31794	0.0092308	0.085234	0.17154	0.17231	0.14846	0.17154	0.16154	0.14462	0.0076923	0.036154	-0.043077	0.19385	0.0084615	0.34097	0.096154	0.016154	0.34923	0.53356	0.44154	1	0.52615
Dihydroneopterin	-0.046556	-0.040416	-0.065397	0.12846	0.010769	-0.11	-0.076154	-0.042308	-0.025385	-0.2493	-0.33	-0.25754	-0.21662	-0.17419	-0.056154	-0.52	-0.15077	-0.090769	-0.41123	-0.46769	-0.30846	-0.33846	-0.25923	0.20905	0.35385	0.32846	0.35661	0.3572	-0.0053846	0.087189	0.36154	0.36923	0.24308	0.33615	0.23	0.12769	-0.11077	0.030769	-0.10231	-0.088462	-0.023846	0.3552	0.096154	0.10308	0.18615	0.15734	0.0092308	0.52615	1
1,3-Diaminopropane	-0.20893	-0.15935	-0.050779	-0.47077	-0.38462	-0.36077	-0.30923	-0.31308	-0.41615	-0.55051	-0.36385	-0.14586	-0.17083	0.012442	0.065385	-0.22538	-0.15538	-0.076923	-0.48432	-0.55154	-0.22231	-0.28077	-0.22923	-0.23484	0.073077	0.12308	0.042316	-0.017706	-0.023077	-0.014075	-0.073077	0.051538	-0.037692	0.03	0.26077	-0.17692	0.23769	0.22385	0.57846	0.43769	0.37462	0.30787	0.25154	0.44923	0.65077	0.27621	0.38615	0.046923	0.26308
Cytidine	-0.12659	-0.12317	-0.062704	-0.43846	-0.41	-0.35538	-0.35385	-0.36846	-0.10538	-0.34508	-0.29462	-0.17646	-0.11389	-0.10343	-0.086923	-0.13615	0.076154	0.069231	-0.34007	-0.36846	-0.060769	-0.15692	0.079231	-0.13821	-0.16385	-0.17923	-0.21658	-0.28176	-0.065385	-0.10987	-0.02	0.067692	-0.055385	-0.036923	-0.071538	-0.18538	0.091538	-0.018462	0.3	0.29154	0.19692	0.051183	0.33077	0.46769	0.33385	0.25967	0.21538	0.073077	0.078462
Ribose	-0.10543	-0.1378	-0.2135	-0.21538	-0.14692	-0.16769	-0.13077	-0.17615	0.15692	-0.30077	0.023846	-0.14149	0.35937	0.20452	0.25692	-0.11692	0.1	0.16308	-0.063858	-0.13462	0.29769	0.26	-0.06	-0.032339	-0.056154	-0.16308	-0.17273	-0.31948	0.036154	-0.1302	0.11615	0.18769	0.13154	0.026923	0.046923	-0.017692	0.26769	0.29308	0.37308	0.34308	0.44846	0.36406	0.24615	0.52769	-0.025385	0.020389	0.066923	-0.11462	0.17692
Adenosine	0.081955	0.025019	-0.084247	-0.24	-0.16538	-0.24154	-0.27538	-0.31538	-0.025385	-0.4149	-0.18538	-0.35372	-0.03309	-0.078543	-0.046923	-0.18308	0	-0.0038462	-0.48009	-0.47231	0.13385	-0.012308	0.15769	0.099711	0.10923	0.096154	-0.040777	-0.051578	0.17462	0.17164	0.23	0.28846	0.15538	0.22692	0.22077	0	0.089231	0.14	0.55154	0.13385	0.29308	0.27747	0.42846	0.54769	0.24923	0.12926	0.13769	-0.032308	0.34615
Pantothenic acid	-0.00076953	-0.024634	-0.16849	-0.11462	-0.057692	-0.18077	-0.23154	-0.28154	-0.032308	-0.28421	-0.096923	-0.20547	0.078492	-0.084764	-0.071538	-0.020769	-0.046154	-0.096154	-0.40469	-0.36846	0.16	-0.043077	0	0.085467	0.13	0.14385	0.010771	0.019246	0.35538	0.40701	0.30923	0.30385	0.20154	0.23462	0.25538	0.097692	0.083846	0.035385	0.54077	0.026154	0.26077	0.19203	0.31615	0.42769	0.21538	0.045009	0.095385	-0.076154	0.10615
Guanosine	-0.026164	0.14704	0.05001	-0.23692	-0.17462	-0.14077	-0.13923	-0.16077	-0.031538	-0.22602	-0.12077	-0.11287	0.11658	0.17264	0.21	0.09	0.28769	0.30308	-0.20081	-0.28385	0.042308	-0.0084615	0.10308	-0.050433	0.0030769	-0.04	-0.085786	-0.16012	0.15538	0.10791	0.098462	0.21	0.10769	0.13846	0.18231	0.0084615	0.39846	0.31615	0.49923	0.48692	0.43308	0.31557	0.58154	0.67154	0.36846	0.21466	0.22769	0.064615	0.18308
Phosphate	-0.068103	0.054273	0.019234	-0.10692	-0.066154	-0.21308	-0.17846	-0.21846	-0.19462	-0.38491	-0.10692	-0.050474	0.047711	0.069989	0.087692	-0.14538	0.068462	0.066923	-0.2235	-0.25692	-0.01	0.010769	0.027692	-0.076227	0.040769	0.033077	-0.097326	-0.092379	-0.019231	0.046527	-0.016923	0.016154	-0.051538	0.058462	0.25462	-0.093846	0.15154	0.21	0.67308	0.16	0.37077	0.3783	0.45077	0.50846	0.36538	0.041931	0.12	0.054615	0.24308
Cadaverine	0.05733	0.041955	-0.10079	-0.42385	-0.10538	-0.21846	-0.19538	-0.23308	-0.31462	-0.40998	-0.05	-0.23011	0.1843	0.097984	0.11615	-0.0046154	-0.070769	-0.076154	-0.23658	-0.29538	0.045385	0.026923	-0.076923	0.01078	0.23	0.19923	0.063858	0.040031	0.27538	0.23615	0.16308	0.26154	0.13462	0.20231	0.44462	0.016154	0.30231	0.26231	0.79846	0.43846	0.47923	0.24168	0.15462	0.39692	0.47615	0.23235	0.38	-0.099231	0.026154
p-Hydroxyphenylpyr	-0.44541	-0.59199	-0.68079	-0.34764	-0.43118	-0.44004	-0.32223	-0.33263	-0.18441	-0.40074	-0.30722	-0.3465	-0.079723	-0.35534	-0.38537	-0.36266	-0.3334	-0.28643	-0.37332	-0.39307	-0.12666	-0.2845	-0.40616	-0.12987	-0.19442	-0.15476	-0.074124	-0.16914	0.026564	-0.079055	0.029644	0.076227	0.040039	-0.082772	-0.30375	-0.096246	-0.23253	-0.33994	0.01232	0.0065448	-0.032339	0.11421	-0.095861	0.17979	0.26564	0.1107	0.13936	0.0038499	0.19326
Ethanolamine	-0.27664	-0.4361	-0.56203	-0.55231	-0.44923	-0.54462	-0.53	-0.54154	-0.22231	-0.62436	-0.41538	-0.44115	-0.11697	-0.44171	-0.31846	-0.40538	-0.32	-0.36615	-0.43008	-0.48923	0.013846	-0.25615	-0.12154	0.057363	-0.12615	-0.16154	-0.14657	-0.22325	0.048462	0.064121	0.10846	0.14615	0.041538	-0.035385	-0.17615	-0.18923	-0.28692	-0.34231	0.097692	0.033846	-0.032308	-0.0015393	-0.027692	0.13154	0.20538	0.25005	0.20231	0.064615	0.18
Saccharose	-0.052144	-0.21213	0.096931	-0.12973	-0.36525	-0.17992	-0.19768	-0.20232	-0.068726	-0.22196	-0.32278	-0.10214	-0.25029	-0.19907	-0.20541	-0.17452	-0.023938	-0.061777	-0.46032	-0.61468	-0.27182	-0.49653	-0.00077221	-0.038261	-0.15907	-0.044788	-0.12628	-0.10433	0.2224	0.3136	0.12201	0.040927	-0.015444	0.0092665	0.05251	-0.057915	0.089576	-0.12664	0.41776	0.23707	0.14749	0.00038633	0.14826	0.087259	0.44711	0.47191	0.38301	0.085715	0.04556
N-Methylalanine	-0.30204	-0.27406	-0.33776	-0.20846	-0.35692	-0.33	-0.26385	-0.28	-0.082308	-0.45742	-0.53231	-0.24442	-0.11774	-0.31417	-0.20308	-0.50462	-0.19615	-0.19846	-0.47663	-0.58538	-0.18231	-0.44615	-0.15	0.0096246	-0.097692	-0.060769	-0.044239	-0.11932	0.062308	0.065294	0.19846	0.14692	0.11538	0.074615	-0.081538	-0.077692	-0.049231	-0.14923	0.033077	0.14231	0.042308	0.27708	0.15615	0.21	0.32615	0.49971	0.39231	0.43692	0.47077
Pyridoxine	-0.46015	-0.17238	-0.11011	-0.13279	-0.36913	-0.25558	-0.16628	-0.17398	-0.22902	-0.34758	-0.3137	-0.20961	-0.13881	-0.13892	-0.069284	-0.3622	-0.14242	-0.11008	-0.20077	-0.41686	-0.15127	-0.33526	-0.36605	-0.19149	-0.14704	-0.10585	-0.10433	-0.10169	0.072748	0.083735	0.091609	0.082756	0.013472	0.046574	0.04388	-0.00038491	0.12125	-0.0046189	0.37529	0.37721	0.34257	0.39592	0.24942	0.40146	0.60431	0.4435	0.37914	0.30562	0.33641
alpha-Ketoglutarat	-0.44034	-0.19927	-0.10391	-0.063871	-0.30589	-0.16122	-0.066949	-0.052328	-0.1289	-0.31633	-0.33205	-0.25684	-0.31486	-0.11864	-0.037707	-0.38207	-0.13621	-0.078492	-0.31826	-0.55829	-0.19777	-0.43786	-0.39053	-0.17755	-0.0057715	0.076568	0.090437	0.087794	0.11697	0.070404	0.24548	0.21701	0.18045	0.19508	0.08965	0.13582	0.1289	0.053482	0.26279	0.38322	0.34667	0.50144	0.24279	0.33859	0.63486	0.56032	0.44556	0.4167	0.46249
3-Methyl-2-oxovale	-0.40502	-0.28188	-0.12418	-0.20667	-0.38327	-0.28302	-0.17428	-0.17775	-0.22479	-0.41325	-0.40872	-0.33428	-0.16895	-0.12747	-0.089069	-0.39753	-0.18624	-0.16079	-0.38392	-0.6632	-0.28803	-0.48082	-0.37594	-0.20166	-0.077116	0.046655	0.022175	-0.035115	0.1257	0.073689	0.19395	0.11683	0.091383	0.1095	0.13765	-0.007326	0.15346	0.0026991	0.34432	0.32003	0.26759	0.35205	0.16117	0.30345	0.63274	0.51022	0.4546	0.22981	0.32736
2-Ketoisocaproic a	-0.37175	-0.28219	-0.1693	-0.19273	-0.32391	-0.23505	-0.12579	-0.12233	-0.26236	-0.42259	-0.4774	-0.21187	-0.20262	-0.15362	-0.034237	-0.43662	-0.25351	-0.20889	-0.46191	-0.69398	-0.3066	-0.56011	-0.36122	-0.17944	0.041931	0.14772	0.15602	0.076997	0.15349	0.12651	0.24582	0.19042	0.18427	0.18465	0.17042	0.043855	0.15734	0.042316	0.25197	0.39238	0.25082	0.39261	0.090787	0.2412	0.62743	0.62216	0.56242	0.40662	0.41431
S-Ribosylhomocyste	-0.36476	-0.25789	-0.20427	-0.33538	-0.40154	-0.44923	-0.47692	-0.47923	-0.39154	-0.64719	-0.46231	-0.36564	-0.32705	-0.44948	-0.34769	-0.65769	-0.48615	-0.45231	-0.39546	-0.47308	-0.12077	-0.25692	-0.37615	-0.18094	-0.022308	0.025385	-0.046547	0.013087	-0.063077	0.044181	0.08	0.11231	-0.061538	0.048462	0.093077	-0.13923	-0.25462	-0.23385	0.30231	-0.095385	0.028462	0.21897	0.013077	0.28	0.37846	0.19927	0.13923	0.27769	0.42692
Pyruvic acid	-0.25315	-0.10735	-0.071845	-0.29352	-0.29236	-0.30591	-0.29004	-0.31095	-0.2699	-0.44791	-0.31404	-0.38473	-0.10711	-0.19456	-0.083642	-0.32489	-0.23234	-0.23156	-0.40009	-0.52586	-0.044532	-0.29701	-0.11888	0.052133	0.076672	0.073961	0.030984	0.041853	0.12934	0.26059	0.21917	0.26874	0.11656	0.20368	0.24899	0.026719	0.034851	0.037949	0.50146	0.29894	0.34386	0.3028	0.23892	0.48675	0.55374	0.36755	0.34192	0.27106	0.37755
Threonic acid	-0.28055	-0.24331	-0.12389	-0.19696	-0.41008	-0.38123	-0.36776	-0.38161	-0.036545	-0.41789	-0.40739	-0.37247	-0.069848	-0.13184	-0.065013	-0.46894	-0.19388	-0.16465	-0.49558	-0.63281	-0.078092	-0.31083	-0.3039	0.018868	-0.051933	-0.048086	-0.11351	-0.14745	-0.014234	0.059245	0.2262	0.1985	0.03116	0.097326	0.1054	-0.10502	0.04347	-0.0073091	0.37353	0.1558	0.30891	0.27791	0.14041	0.34045	0.37776	0.31685	0.21658	0.13041	0.5428
Guanine	-0.1085	-0.036567	-0.10964	0.083077	-0.13846	-0.16538	-0.20231	-0.19538	0.019231	-0.14188	-0.28462	-0.30205	-0.20277	-0.33361	-0.24615	-0.34692	-0.21231	-0.21385	-0.40123	-0.40538	-0.034615	-0.29846	-0.15	0.11473	0.15923	0.10154	0.098096	0.16551	0.092308	0.27212	0.37462	0.41538	0.22077	0.30077	0.060769	0.15615	-0.23154	-0.16615	0.06	-0.048462	0.035385	0.18665	0.077692	0.24923	0.22538	0.24389	0.060769	0.39615	0.60769
Thymine	-0.20893	-0.025404	-0.12849	0.026923	-0.10538	-0.15846	-0.20615	-0.24308	0.059231	-0.34508	-0.19385	-0.36922	-0.037707	-0.29084	-0.24769	-0.37923	-0.096154	-0.11462	-0.27198	-0.38538	0.043077	-0.13077	-0.043077	0.19711	-0.04	0.00076923	-0.046547	0.0076982	0.24308	0.38434	0.29538	0.23462	0.13385	0.20692	0.14769	0.11077	-0.072308	-0.11462	0.35308	-0.16769	0.11538	0.40908	0.39385	0.43692	0.12462	0.071168	-0.020769	0.22	0.45
Ornithine	0.13722	-0.01598	-0.0050029	-0.094652	-0.17699	-0.17237	-0.21816	-0.2147	-0.014621	-0.2335	-0.2778	-0.3455	-0.245	-0.26256	-0.21431	-0.21085	-0.086187	-0.13082	-0.57841	-0.6464	-0.15352	-0.3913	-0.034629	0.11978	0.2551	0.24125	0.15009	0.19484	0.3586	0.44042	0.47672	0.50019	0.31204	0.37784	0.26626	0.17083	-0.029627	-0.066179	0.36591	0.16314	0.13698	0.11646	0.14506	0.21816	0.38284	0.40023	0.24702	0.18276	0.44363
Adenine	-0.031935	-0.24288	-0.12079	-0.19308	-0.38615	-0.32462	-0.37154	-0.34154	-0.13462	-0.34821	-0.46692	-0.42009	-0.37784	-0.27296	-0.16462	-0.37538	-0.26769	-0.26615	-0.69898	-0.77846	-0.11923	-0.43923	-0.26154	-0.001155	0.16154	0.16538	0.10194	0.11932	0.15538	0.19784	0.36231	0.38231	0.19462	0.25385	0.093077	0.02	-0.12846	-0.1	0.20692	0.13769	0.12615	0.042332	-0.010769	0.12846	0.44308	0.4197	0.26692	0.11385	0.54231
Urea	-0.056945	-0.10508	-0.044239	-0.065385	-0.22308	-0.24923	-0.24692	-0.24077	-0.063846	-0.29047	-0.33308	-0.43201	-0.26972	-0.30328	-0.26692	-0.39308	-0.25231	-0.24769	-0.57934	-0.67538	-0.21308	-0.44308	-0.20769	0.046198	0.21923	0.24231	0.15657	0.19015	0.16692	0.30145	0.42308	0.42769	0.23154	0.34	0.26	0.10615	-0.10846	-0.11692	0.29769	0.038462	0.095385	0.19242	0.05	0.22308	0.40615	0.32199	0.17308	0.21	0.59769
Methionine	-0.042709	-0.098537	-0.22158	-0.22923	-0.16846	-0.15308	-0.082308	-0.082308	-0.33308	-0.49143	-0.33615	-0.26509	-0.26433	-0.30406	-0.18	-0.36	-0.28692	-0.25692	-0.54703	-0.71231	-0.16923	-0.38846	-0.23154	-0.27295	0.32385	0.38923	0.34545	0.30023	0.44231	0.34876	0.41538	0.46538	0.43615	0.44231	0.33231	0.23846	0.076154	0.020769	0.38615	0.36077	0.14615	0.41678	0.13	0.35385	0.58538	0.52895	0.50077	0.25231	0.39154
Nicotinamide	-0.12043	-0.077367	-0.1054	0.0038462	-0.17154	-0.10462	-0.098462	-0.11769	0.13769	-0.19514	-0.19231	-0.30245	-0.12466	-0.19752	-0.12615	-0.31385	-0.10462	-0.084615	-0.41662	-0.52231	0.053077	-0.25	-0.13462	0.0065448	0.11538	0.10923	0.073091	0.065435	0.29923	0.28933	0.49769	0.48846	0.35692	0.37308	0.15769	0.25	0.066154	-0.0053846	0.31	0.22692	0.28462	0.36944	0.21	0.42692	0.27923	0.40046	0.23846	0.24923	0.46077
Uracil	-0.018469	0.040031	-0.021543	0.017692	-0.04	-0.023846	0.0015385	-0.015385	0.11385	-0.18977	-0.13923	-0.30125	-0.20585	-0.24418	-0.20308	-0.23077	0.022308	0.018462	-0.39931	-0.53692	-0.10462	-0.30846	0.043077	-0.024254	0.20077	0.23308	0.20465	0.18861	0.40769	0.38082	0.53538	0.53692	0.45	0.47308	0.26308	0.34154	0.079231	-0.0038462	0.31308	0.19538	0.16077	0.42178	0.37846	0.50769	0.29538	0.36469	0.19462	0.31308	0.42615
Fumaric acid	0.20585	0.24288	0.10964	0.044615	0.14769	0.11538	0.12615	0.12154	0.04	-0.15128	-0.039231	-0.27661	0.0046172	-0.083986	0.012308	-0.15231	0.013077	0.020769	-0.32929	-0.53615	-0.10462	-0.22154	-0.063846	0.048508	0.52154	0.50077	0.4624	0.42956	0.58846	0.57944	0.69769	0.72923	0.61462	0.67769	0.61462	0.47538	0.27308	0.20769	0.41	0.33538	0.24538	0.46989	0.24538	0.43385	0.31462	0.36776	0.24615	0.26923	0.53385
Betaine	0.1616	-0.0057737	-0.028467	-0.023077	0.039231	-0.036923	-0.033846	-0.022308	-0.15308	-0.28645	-0.16462	-0.28814	-0.37207	-0.34605	-0.28077	-0.37077	-0.23846	-0.22077	-0.54895	-0.62	-0.23308	-0.34308	-0.20538	-0.092012	0.53385	0.57692	0.49702	0.53657	0.49231	0.44924	0.64538	0.67923	0.52846	0.61923	0.48385	0.40231	-0.036923	-0.053077	0.34462	0.086923	0.051538	0.30094	0.062308	0.27462	0.38	0.31775	0.19231	0.30077	0.56231
Trehalose	-0.050404	-0.10085	-0.08694	0.065385	-0.023846	-0.024615	0.011538	0.029231	-0.044615	-0.27839	-0.25615	-0.21143	-0.28588	-0.29395	-0.14	-0.45077	-0.21769	-0.17385	-0.52125	-0.70769	-0.22154	-0.44846	-0.31615	-0.11011	0.41615	0.44154	0.4597	0.42263	0.42846	0.42891	0.63692	0.62769	0.54538	0.57154	0.37923	0.39615	0.026923	-0.013077	0.20077	0.19077	0.12	0.47566	0.085385	0.28769	0.35769	0.42431	0.24385	0.41	0.68231
Cytosine	0.29998	0.13301	0.071566	-0.051164	0.075014	0.097711	0.060781	0.056934	-0.075784	-0.10565	0.12156	-0.28462	-0.031942	-0.17189	-0.17503	-0.043855	-0.072706	-0.10733	-0.18469	-0.33583	0.086555	-0.010387	-0.0096172	-0.0096265	0.38738	0.36584	0.28088	0.36535	0.51625	0.48941	0.51818	0.57242	0.43624	0.50471	0.40623	0.41123	0.051933	0.0023081	0.5378	0.24005	0.22158	0.16609	0.0065397	0.25043	0.34737	0.34167	0.29313	0.0804	0.088479
Aspartate	0.11466	-0.018861	-0.049625	0.071538	0.038462	0.041538	-0.023846	-0.039231	0.24308	-0.022379	0.043077	-0.35292	-0.018084	-0.20374	-0.10077	-0.15077	-0.10154	-0.12154	-0.35084	-0.42923	0.27692	-0.050769	0.0038462	0.14283	0.31231	0.23	0.24158	0.23711	0.43462	0.45471	0.67	0.68154	0.53923	0.54231	0.23385	0.43923	-0.060769	-0.034615	0.21385	0.075385	0.20462	0.21705	0.076923	0.39154	0.023077	0.1758	0.0076923	0.067692	0.34769
Malate	0.078107	0.075828	0.059627	0.023077	-0.037692	0.066923	-0.049231	-0.095385	0.10615	-0.1007	0.063077	-0.14308	0.15391	-0.067656	0.011538	-0.094615	-0.058462	-0.077692	-0.1835	-0.22462	0.39538	0.16154	-0.031538	0.11781	0.13692	0.070769	0.026159	0.094688	0.46077	0.47426	0.40231	0.41308	0.30231	0.31692	0.24385	0.30231	0.13231	0.10769	0.48538	0.17846	0.38923	0.25476	0.22385	0.47615	0.10154	0.1381	0.11846	0.0076923	0.12385
Lactic acid	0.34048	0.46739	0.42078	0.1646	0.24358	0.19393	0.17985	0.16421	0.17321	0.19723	0.18806	-0.24019	0.21727	0.16878	0.13098	0.2256	0.30497	0.24788	-0.041452	-0.16695	-0.033625	-0.019549	0.27447	0.29156	0.3597	0.28503	0.22427	0.25747	0.31552	0.44018	0.42383	0.45941	0.32139	0.45589	0.51688	0.32295	0.28151	0.28151	0.39177	0.23967	0.26626	0.18054	0.35228	0.39763	0.20878	0.10891	0.038707	0.098528	0.28229
Xylitol	0.34058	0.3488	0.39246	0.40931	0.33468	0.26621	0.2512	0.24928	0.21235	0.25427	0.23043	0.045117	-0.016548	0.070391	0.081169	0.16003	0.12195	0.089248	-0.17622	-0.17927	0.067321	-0.074245	0.12041	0.065075	0.51587	0.46394	0.34513	0.42194	0.2689	0.43368	0.53703	0.53972	0.41739	0.52933	0.47855	0.42547	0.11887	0.16234	0.2512	0.12656	0.20235	0.12221	0.15195	0.20504	0.1808	0.12505	0.031545	0.19696	0.2989
D-Ala-D-Ala	0.40516	0.1736	0.020004	-0.043077	0.26308	0.066923	-0.07	-0.093846	0.17615	-0.16247	0.14154	-0.20587	0.17237	-0.034217	0.064615	-0.023846	0.084615	0.046923	-0.26197	-0.23231	0.23923	0.20538	0.22846	0.42194	0.44692	0.34077	0.29429	0.28714	0.43538	0.50163	0.49538	0.53923	0.40769	0.45538	0.44615	0.28769	0.055385	0.14462	0.34154	-0.099231	0.13923	0.18203	0.22385	0.29615	-0.22308	-0.17696	-0.19615	-0.061538	0.33231
Cysteine	0.27577	0.18687	0.092977	0.12757	0.10181	0.19236	0.095776	0.080887	0.14849	0.088742	0.10141	0.060296	0.15942	0.24613	0.29417	0.37546	0.22817	0.22656	-0.2584	-0.24628	0.31993	0.13642	0.10745	-0.042295	0.25634	0.19397	0.1618	0.13693	0.44588	0.4054	0.27566	0.36822	0.37224	0.31268	0.23179	0.29779	0.29538	0.38472	0.36822	0.31107	0.35695	0.22649	0.36298	0.45111	0.11751	0.030992	0.092557	-0.21167	-0.0068412
Tryptophan	0.3529	0.10529	0.081955	0.17619	0.22966	0.21427	0.1985	0.21773	0.25659	0.041408	0.07463	-0.26355	-0.082355	-0.13845	-0.065782	-0.066167	0.025774	0	-0.38746	-0.56242	-0.058857	-0.24197	-0.062704	0.10281	0.62704	0.58704	0.58715	0.5563	0.63781	0.58972	0.87132	0.8644	0.76861	0.74784	0.49702	0.60973	0.086555	0.051164	0.11156	0.16811	0.080015	0.25192	0.022697	0.16811	0.12349	0.31512	0.12195	0.20081	0.46663
Proline	0.399	0.20631	0.056549	0.24231	0.38308	0.32385	0.35462	0.37231	0.16154	0.044757	0.11231	-0.11446	-0.054636	-0.10965	0.0061538	-0.097692	0.013846	0.023846	-0.30583	-0.47846	-0.10692	-0.21154	-0.087692	-0.0088547	0.74615	0.71385	0.72668	0.66667	0.72846	0.60837	0.90615	0.91231	0.86538	0.85231	0.61077	0.70385	0.19615	0.14923	0.12846	0.26538	0.077692	0.39792	0.016923	0.18846	0.12077	0.35815	0.19	0.30692	0.51769
Cyclo(Leu-Pro)	0.40731	0.28038	0.17898	0.25399	0.38984	0.32095	0.33635	0.35367	0.1243	0.027318	0.088513	-0.092059	-0.22445	-0.2027	-0.11776	-0.12469	-0.016163	-0.024245	-0.33737	-0.49144	-0.24476	-0.34366	-0.0088513	0.043529	0.73042	0.76005	0.70535	0.71442	0.72272	0.71083	0.86665	0.83779	0.77198	0.83202	0.69271	0.65884	0.16856	0.067347	0.22205	0.18742	0.017318	0.35965	0.034635	0.072734	0.18049	0.39819	0.20858	0.35636	0.48259
Glycine	0.50558	0.34834	0.22697	0.31538	0.45538	0.44462	0.39308	0.39769	0.38077	0.25288	0.33231	-0.070346	0.07349	0.019441	0.11385	0.19308	0.17923	0.17231	-0.24043	-0.35923	0.19846	0.01	0.14692	0.078152	0.72	0.63846	0.65013	0.60431	0.72308	0.69947	0.89077	0.93308	0.87308	0.87	0.59385	0.76308	0.24077	0.22462	0.18538	0.23692	0.18231	0.33288	0.16308	0.36	-0.037692	0.15503	0.0076923	0.073846	0.31385
Homoserine	0.51491	0.45621	0.30242	0.14849	0.36853	0.40816	0.37546	0.37046	0.12156	0.026636	0.18388	-0.087452	0.019627	0.055224	0.16157	0.1031	0.10656	0.1031	-0.24702	-0.41162	0.13156	-0.0053857	0.16849	-0.016558	0.71168	0.68282	0.61562	0.6102	0.71668	0.63273	0.74745	0.79554	0.77592	0.81516	0.71321	0.65359	0.36853	0.37969	0.40816	0.43162	0.28698	0.44149	0.22812	0.377	0.23428	0.40516	0.33968	0.17273	0.26236
Succinic acid	0.31166	0.45804	0.43585	0.47538	0.35462	0.50154	0.45615	0.45846	0.27615	0.22692	0.20154	-0.023051	-0.10466	0.027218	0.040769	0.034615	0.28077	0.27077	-0.016542	-0.21308	-0.034615	-0.076154	0.11615	0.13667	0.37692	0.44462	0.39777	0.50654	0.66308	0.62127	0.61769	0.53	0.52615	0.60615	0.49538	0.61692	0.34846	0.22923	0.26308	0.19846	0.19462	0.43063	0.42769	0.26615	0.16308	0.31391	0.16	0.34385	0.35
Maltose	0.34706	0.08853	0.2562	0.27308	0.13231	0.20692	0.11462	0.12538	0.17231	0.0085039	-0.032308	0.070743	-0.16006	-0.14775	-0.053077	-0.12692	0.065385	0.05	-0.50741	-0.60615	-0.030769	-0.22385	-0.034615	-0.015014	0.43308	0.47308	0.42085	0.43187	0.55692	0.60954	0.63615	0.56385	0.50231	0.56154	0.40692	0.42923	0.14385	0.0084615	0.21154	0.030769	0.063846	0.16856	0.21615	0.22	0.12692	0.1858	0.049231	0.13	0.41462
Alanine	0.14082	-0.056197	-0.065013	-0.076923	-0.053077	0.029231	0.052308	0.065385	-0.042308	-0.24706	-0.28154	-0.20945	-0.15621	-0.15009	-0.012308	-0.28615	-0.17769	-0.17	-0.47932	-0.68308	-0.19538	-0.46	-0.13846	0.066603	0.38846	0.41692	0.38354	0.3495	0.50077	0.45159	0.59154	0.55769	0.50846	0.49	0.39462	0.31923	0.18385	0.11308	0.29077	0.44231	0.22231	0.31287	-0.099231	-0.0061538	0.41077	0.74822	0.61846	0.38	0.40769
Leucine	0.12582	-0.076982	-0.12464	0.10385	0.10769	0.11154	0.19615	0.22	-0.023077	-0.19693	-0.22846	-0.1864	-0.17622	-0.20063	-0.061538	-0.36462	-0.15615	-0.12846	-0.39161	-0.61462	-0.31846	-0.47308	-0.17385	0.032724	0.45231	0.49615	0.52972	0.46266	0.50231	0.40154	0.63769	0.58308	0.59462	0.54615	0.37	0.41538	0.096154	0.066154	0.046923	0.28769	0.028462	0.38753	-0.08	-0.024615	0.28462	0.59627	0.44385	0.49308	0.58923
Threonine	0.28588	0.28753	0.11079	-0.05	0.2	0.28615	0.38231	0.38538	-0.085385	-0.14949	0.057692	-0.08664	-0.048095	0.0077765	0.076154	-0.023846	0.029231	0.065385	-0.1458	-0.40077	-0.15846	-0.19923	-0.0038462	-0.17324	0.54923	0.58538	0.54357	0.49731	0.64615	0.44846	0.56692	0.62462	0.65923	0.63462	0.61154	0.52308	0.43615	0.33	0.41154	0.66462	0.27538	0.51453	0.11846	0.24308	0.46923	0.66167	0.63231	0.32769	0.19308
Eryhtritol	0.10211	0.24188	0.24029	0.11784	0.10871	0.1639	0.22531	0.22406	0.099997	0.011105	0.074687	-0.067529	-0.089659	0.093961	0.17966	-0.014937	0.066803	0.099582	-0.24776	-0.45849	-0.048961	-0.22779	-0.12033	-0.14433	0.38256	0.41534	0.33657	0.27946	0.46762	0.42433	0.55144	0.51534	0.47385	0.55185	0.55683	0.39003	0.44107	0.26431	0.4282	0.47053	0.37177	0.4106	0.21327	0.30663	0.3419	0.3594	0.24771	-0.015352	0.30622
[truncated: 48 more columns]
