# Supplementary material for: Multiplatform Metabolomics Characterization Reveals Novel Metabolites and Phospholipid Compositional Rules of Haemophilus influenzae Rd KW20
Source: Int J Mol Sci. 2023 Jul 6;24(13):11150. doi: 10.3390/ijms241311150 (PMC10342370; doi:10.3390/ijms241311150)
Supplement: Supplementary file 1 [file ijms-24-11150-s001.zip › SUPP_TABLES/Table S5.xlsx]

## Sheet: Table S5
	PE(27:1)	PE(29:1)	PE(31:2)	Pseudouridine	2,3-Dihydroxyisova	Sorbitol	Uridine	Heptanoic acid	Glucose-6-phosphat	Mannose-6-phosphat	Glyceric acid	Fructose	N-Ribosylnicotinam	Phosphoenolpyruvat	PE(25:0)	PE(27:0)	1-Monostearin	3-Phosphoglycerate	Glycerol-2-phospha	Glycerol-1-phospha	Serine	Hydroxymethylgluta	Sulfate	Dipeptide: Gly-Thr	4-Aminobutyrate	PG(36:2)	PE(36:0)	PG(36:0)	Phosphoric acid mo	Gluconic acid	PE(30:2)	Ophtalmic acid	Dipeptide: Glu-Gln	Putrescine	PG(38:1)	1,3-Diaminopropane	Phosphate	Cadaverine	PE(26:0)	PE(28:0)	PG(32:0)	PG(34:0)	Guanosine	Adenosine	Tripeptide: Ser-Gl	PG(28:0)	PE(30:0)	PG(30:0)	PE(31:0)
PE(27:1)	1	0.91095	0.80114	0.73791	0.36684	0.33457	0.066657	0.13913	0.25191	0.44042	0.44675	0.16066	0.34913	0.22878	0.74812	0.62444	-0.15549	0.30865	0.37198	0.43985	0.60928	0.43207	0.69349	0.61832	0.66332	-0.044774	-0.012331	0.11498	0.23644	0.20279	0.45708	0.1493	0.17038	-0.075242	0.13587	-0.40958	-0.1356	-0.25506	0.23808	0.09154	-0.039403	-0.064035	-0.23269	-0.1942	0.014247	0.26525	0.0061135	0.14132	-0.14449
PE(29:1)	0.91095	1	0.90032	0.77396	0.42185	0.38034	0.25122	0.25432	0.27354	0.51681	0.55894	0.31469	0.40526	0.32392	0.76948	0.51721	-0.023735	0.44459	0.50448	0.54188	0.64063	0.54986	0.71738	0.72235	0.78253	0.048018	0.089195	0.25869	0.30152	0.24313	0.58413	0.2917	0.30078	-0.064771	0.24655	-0.47509	-0.1318	-0.30239	0.12459	0.018927	0.0039603	-0.022183	-0.19381	-0.19246	0.086958	0.14338	-0.060772	0.14623	-0.19806
PE(31:2)	0.80114	0.90032	1	0.7938	0.42065	0.46345	0.34554	0.18433	0.24827	0.50523	0.52282	0.27029	0.46702	0.25307	0.67945	0.37408	0.028328	0.39276	0.47748	0.59683	0.84944	0.67464	0.74199	0.83171	0.81605	-0.077569	-0.077112	0.11646	0.29615	0.10719	0.45678	0.28025	0.25923	-0.16913	0.066019	-0.42732	-0.22513	-0.39323	-0.068459	-0.08065	-0.14813	-0.2194	-0.089213	-0.28171	0.0069681	-0.0071402	-0.15729	0.027656	-0.30951
Pseudouridine	0.73791	0.77396	0.7938	1	0.2637	0.41314	0.27411	0.38143	0.47995	0.59312	0.57758	0.26343	0.34571	0.3718	0.64149	0.45454	0.20761	0.2746	0.43035	0.45951	0.69779	0.57433	0.71572	0.76107	0.73831	-0.0060226	0.036496	0.27684	0.21275	0.32433	0.34753	0.29231	0.24028	-0.16469	0.2441	-0.54181	-0.27203	-0.46068	-0.027351	-0.012752	-0.03616	-0.070177	-0.098956	-0.13103	-0.030723	-0.093672	-0.073712	-0.026842	-0.23537
2,3-Dihydroxyisova	0.36684	0.42185	0.42065	0.2637	1	0.67249	0.53082	0.17839	0.24028	0.24095	0.31473	0.23694	0.20881	0.18256	0.38876	0.24583	0.079903	0.48865	0.48722	0.2995	0.33527	0.50885	0.5609	0.52225	0.44586	0.23729	0.054037	0.18874	0.3526	0.32404	0.50218	0.4595	0.46808	0.47149	0.27788	-0.0193	0.24624	0.21699	0.18057	0.28324	0.2849	0.18307	0.090313	-0.021059	0.19542	0.14024	0.30328	0.33582	0.087362
Sorbitol	0.33457	0.38034	0.46345	0.41314	0.67249	1	0.42215	0.22893	0.30615	0.23038	0.15098	0.21911	0.20257	0.02598	0.26709	0.28944	0.23711	0.18621	0.31285	0.097932	0.51998	0.38738	0.47684	0.63597	0.54908	0.26905	-0.21955	0.14368	0.059295	0.30339	0.29544	0.38461	0.34526	0.10528	0.10979	-0.14868	-0.052566	-0.15917	0.067061	0.17983	0.035949	-0.0070282	0.026241	-0.095584	0.044596	-0.089812	0.13523	0.087912	-0.053671
Uridine	0.066657	0.25122	0.34554	0.27411	0.53082	0.42215	1	0.55083	0.12757	0.12301	0.10876	0.21809	0.045957	0.25109	0.27661	-0.029583	0.12784	0.41965	0.21445	0.13801	0.30882	0.31047	0.36362	0.42343	0.36905	-0.02952	0.06436	0.23406	0.18195	0.0087885	0.21893	0.29549	0.2685	0.21017	0.23782	-0.09981	0.14412	0.013451	-0.18931	-0.06426	0.088581	0.077706	0.059909	0.20885	0.047903	-0.15635	-0.0026432	-0.0023667	-0.10962
Heptanoic acid	0.13913	0.25432	0.18433	0.38143	0.17839	0.22893	0.55083	1	0.36573	0.39011	0.17606	0.1817	-0.21898	0.2995	0.32148	0.18939	0.1881	0.31268	0.17313	0.063291	0.12819	0.11645	0.216	0.34048	0.31604	0.097887	0.26728	0.28925	-0.055796	0.29099	0.23287	0.23182	0.20164	0.014322	0.37563	-0.29376	-0.11112	-0.19487	-0.038793	-0.076506	0.11551	0.10682	-0.14997	0.1064	-0.015036	-0.072726	0.028677	-0.025639	-0.0091683
Glucose-6-phosphat	0.25191	0.27354	0.24827	0.47995	0.24028	0.30615	0.12757	0.36573	1	0.84749	0.60613	0.15584	0.31689	0.48273	0.27309	0.22378	0.095201	0.45004	0.51192	0.47296	0.25062	0.48883	0.41734	0.47055	0.38839	0.28611	0.21749	0.2424	0.30359	0.63058	0.29557	0.28458	0.31685	0.26855	0.34251	0.012235	0.23065	0.063423	0.037333	0.083037	0.14245	0.10661	0.073903	-0.058739	-0.014723	0.052885	0.16835	0.12039	-0.059541
Mannose-6-phosphat	0.44042	0.51681	0.50523	0.59312	0.24095	0.23038	0.12301	0.39011	0.84749	1	0.71855	0.18796	0.33579	0.39678	0.3376	0.24805	0.18183	0.53749	0.71648	0.72112	0.46808	0.62623	0.57473	0.65345	0.57834	0.22641	0.17478	0.1915	0.30322	0.52195	0.35075	0.25273	0.27108	0.10683	0.33724	-0.20847	0.011911	-0.16924	-0.12926	-0.10652	-0.023968	-0.059303	-0.11823	-0.34168	-0.06984	-0.079749	-0.0534	-0.027586	-0.23118
Glyceric acid	0.44675	0.55894	0.52282	0.57758	0.31473	0.15098	0.10876	0.17606	0.60613	0.71855	1	0.44024	0.44287	0.38956	0.44109	0.19357	0.36754	0.51085	0.73677	0.71855	0.32339	0.70086	0.57569	0.54367	0.50565	0.34492	0.30782	0.35626	0.41252	0.46718	0.41135	0.35523	0.3975	0.19774	0.44736	-0.25996	-0.05041	-0.051532	-0.053316	-0.055459	0.14269	0.17643	-0.013404	-0.23868	0.12073	-0.068575	-0.046718	0.030329	-0.1993
Fructose	0.16066	0.31469	0.27029	0.26343	0.23694	0.21911	0.21809	0.1817	0.15584	0.18796	0.44024	1	0.52169	0.1739	0.16035	0.1229	0.53666	0.34756	0.19905	0.21552	0.050091	0.54598	0.24301	0.43882	0.63435	-0.053438	0.5465	0.67428	-0.045577	0.11651	0.09519	0.30749	0.25528	0.22696	0.38426	-0.24231	-0.075126	-0.098233	-0.11044	-0.072383	0.2942	0.49017	-0.044371	-0.032398	0.044829	-0.16175	0.0022428	-0.069156	-0.069964
N-Ribosylnicotinam	0.34913	0.40526	0.46702	0.34571	0.20881	0.20257	0.045957	-0.21898	0.31689	0.33579	0.44287	0.52169	1	0.0606	0.19848	-0.0010812	0.17879	0.2731	0.36145	0.54146	0.42892	0.66589	0.49355	0.55855	0.59017	-0.17227	0.098955	0.11791	0.15854	0.040097	0.1112	0.15365	0.16138	0.11604	0.1858	-0.14907	0.061761	-0.067885	-0.21522	-0.15057	-0.029753	0.025766	-0.088351	-0.34354	-0.031956	-0.085335	-0.10619	-0.059671	-0.2717
Phosphoenolpyruvat	0.22878	0.32392	0.25307	0.3718	0.18256	0.02598	0.25109	0.2995	0.48273	0.39678	0.38956	0.1739	0.0606	1	0.40415	0.20514	-0.1624	0.75115	0.39555	0.45169	0.13092	0.34405	0.35685	0.19356	0.24682	-0.10139	0.15847	0.19494	0.30414	0.28347	0.20845	0.09745	0.094849	0.10948	-0.018785	-0.13184	0.12545	0.091044	0.098877	0.080762	0.13764	0.065494	-0.001324	0.15498	-0.090503	0.059785	0.082462	0.13234	-0.099467
PE(25:0)	0.74812	0.76948	0.67945	0.64149	0.38876	0.26709	0.27661	0.32148	0.27309	0.3376	0.44109	0.16035	0.19848	0.40415	1	0.6853	-0.16404	0.41094	0.32688	0.35077	0.44926	0.29708	0.45676	0.4458	0.49922	-0.029634	0.118	0.19239	0.39371	0.25709	0.52363	0.2557	0.21568	-0.035743	0.076719	-0.28037	0.0021366	-0.1514	0.37546	0.31361	0.25608	0.15554	0.11151	0.082785	0.058985	0.30123	0.16817	0.34284	-0.038341
PE(27:0)	0.62444	0.51721	0.37408	0.45454	0.24583	0.28944	-0.029583	0.18939	0.22378	0.24805	0.19357	0.1229	-0.0010812	0.20514	0.6853	1	-0.21153	0.070273	0.095128	0.0018899	0.14407	0.1087	0.2093	0.2203	0.29846	-0.012438	0.065972	0.13378	0.11725	0.40997	0.3347	0.047879	-0.0079508	0.030118	-0.020392	-0.1172	-0.14842	-0.11873	0.65041	0.64102	0.37767	0.29078	0.092825	0.042121	-0.1094	0.34034	0.4409	0.37958	0.19229
1-Monostearin	-0.15549	-0.023735	0.028328	0.20761	0.079903	0.23711	0.12784	0.1881	0.095201	0.18183	0.36754	0.53666	0.17879	-0.1624	-0.16404	-0.21153	1	0.041313	0.3757	0.17669	0.10864	0.26564	0.159	0.32658	0.31574	0.20122	0.1331	0.37066	-0.23419	0.0079104	-0.22394	0.20692	0.13496	-0.061861	0.39139	-0.35464	-0.27818	-0.36361	-0.4758	-0.36859	-0.086877	0.11352	-0.18645	-0.28299	-0.011996	-0.62861	-0.42542	-0.51234	-0.41536
3-Phosphoglycerate	0.30865	0.44459	0.39276	0.2746	0.48865	0.18621	0.41965	0.31268	0.45004	0.53749	0.51085	0.34756	0.2731	0.75115	0.41094	0.070273	0.041313	1	0.69341	0.72728	0.31161	0.58535	0.55707	0.44263	0.46448	-0.018839	0.16591	0.16521	0.36602	0.23012	0.30351	0.23044	0.24328	0.30289	0.16885	-0.11958	0.24848	0.172	-0.14593	-0.15797	0.068597	0.0301	-0.11245	-0.075826	-0.057205	-0.0091981	-0.067336	0.020408	-0.23476
Glycerol-2-phospha	0.37198	0.50448	0.47748	0.43035	0.48722	0.31285	0.21445	0.17313	0.51192	0.71648	0.73677	0.19905	0.36145	0.39555	0.32688	0.095128	0.3757	0.69341	1	0.86545	0.4734	0.63436	0.7072	0.60472	0.46536	0.26481	-0.11487	0.014951	0.25042	0.31904	0.29034	0.2067	0.22012	0.10272	0.28224	-0.34547	-0.093557	-0.14869	-0.27721	-0.22135	-0.12936	-0.16379	-0.28769	-0.53062	-0.087022	-0.29898	-0.28539	-0.18472	-0.49604
Glycerol-1-phospha	0.43985	0.54188	0.59683	0.45951	0.2995	0.097932	0.13801	0.063291	0.47296	0.72112	0.71855	0.21552	0.54146	0.45169	0.35077	0.0018899	0.17669	0.72728	0.86545	1	0.59148	0.76894	0.73429	0.61547	0.52212	-0.049375	-0.088609	-0.087867	0.3037	0.16269	0.2059	0.082411	0.10112	0.020245	0.11324	-0.32402	-0.090473	-0.12959	-0.37794	-0.3771	-0.24001	-0.28955	-0.2777	-0.54714	-0.1822	-0.21107	-0.35144	-0.19597	-0.51348
Serine	0.60928	0.64063	0.84944	0.69779	0.33527	0.51998	0.30882	0.12819	0.25062	0.46808	0.32339	0.050091	0.42892	0.13092	0.44926	0.14407	0.10864	0.31161	0.4734	0.59148	1	0.59709	0.7418	0.84941	0.72077	-0.22126	-0.40874	-0.20382	0.053609	-0.10999	0.10467	0.076348	0.044198	-0.37118	-0.18102	-0.50927	-0.31917	-0.54983	-0.38394	-0.31064	-0.4872	-0.55638	-0.22942	-0.49023	-0.25673	-0.30193	-0.38809	-0.29546	-0.52565
Hydroxymethylgluta	0.43207	0.54986	0.67464	0.57433	0.50885	0.38738	0.31047	0.11645	0.48883	0.62623	0.70086	0.54598	0.66589	0.34405	0.29708	0.1087	0.26564	0.58535	0.63436	0.76894	0.59709	1	0.76403	0.77237	0.71851	-0.056021	0.12589	0.15585	0.2906	0.32654	0.27407	0.31086	0.3022	0.26389	0.25652	-0.23774	-0.056912	-0.032142	-0.25976	-0.1748	0.00045582	-0.034998	-0.040761	-0.34292	-0.095023	-0.13868	-0.040066	-0.020788	-0.21566
Sulfate	0.69349	0.71738	0.74199	0.71572	0.5609	0.47684	0.36362	0.216	0.41734	0.57473	0.57569	0.24301	0.49355	0.35685	0.45676	0.2093	0.159	0.55707	0.7072	0.73429	0.7418	0.76403	1	0.82556	0.71713	-0.14518	-0.19886	-0.055642	0.14784	0.16056	0.19579	0.095815	0.083564	0.048053	0.1822	-0.50825	-0.18452	-0.2221	-0.28817	-0.29386	-0.29846	-0.31173	-0.37129	-0.43315	-0.24449	-0.20807	-0.26022	-0.18873	-0.43317
Dipeptide: Gly-Thr	0.61832	0.72235	0.83171	0.76107	0.52225	0.63597	0.42343	0.34048	0.47055	0.65345	0.54367	0.43882	0.55855	0.19356	0.4458	0.2203	0.32658	0.44263	0.60472	0.61547	0.84941	0.77237	0.82556	1	0.9238	-0.044336	-0.065846	0.17628	0.059253	0.14116	0.26707	0.28373	0.24761	-0.10061	0.18489	-0.53469	-0.26271	-0.47779	-0.32801	-0.23643	-0.22751	-0.21948	-0.24767	-0.45454	-0.14918	-0.30031	-0.2348	-0.20872	-0.41912
4-Aminobutyrate	0.66332	0.78253	0.81605	0.73831	0.44586	0.54908	0.36905	0.31604	0.38839	0.57834	0.50565	0.63435	0.59017	0.24682	0.49922	0.29846	0.31574	0.46448	0.46536	0.52212	0.72077	0.71851	0.71713	0.9238	1	-0.11946	0.16986	0.40284	0.093763	0.12239	0.28324	0.31301	0.26393	-0.057265	0.22718	-0.50851	-0.17132	-0.43442	-0.19876	-0.16737	-0.079058	-0.00085895	-0.20985	-0.2955	-0.07266	-0.18128	-0.16187	-0.11333	-0.30133
PG(36:2)	-0.044774	0.048018	-0.077569	-0.0060226	0.23729	0.26905	-0.02952	0.097887	0.28611	0.22641	0.34492	-0.053438	-0.17227	-0.10139	-0.029634	-0.012438	0.20122	-0.018839	0.26481	-0.049375	-0.22126	-0.056021	-0.14518	-0.044336	-0.11946	1	0.26235	0.38737	0.37819	0.61513	0.62285	0.62352	0.71485	0.35011	0.56776	0.25789	0.28027	0.23528	0.32234	0.3151	0.4298	0.38395	0.29251	0.21109	0.67322	0.23539	0.32473	0.36847	0.31587
PE(36:0)	-0.012331	0.089195	-0.077112	0.036496	0.054037	-0.21955	0.06436	0.26728	0.21749	0.17478	0.30782	0.5465	0.098955	0.15847	0.118	0.065972	0.1331	0.16591	-0.11487	-0.088609	-0.40874	0.12589	-0.19886	-0.065846	0.16986	0.26235	1	0.79312	0.4223	0.43783	0.372	0.5752	0.5612	0.55007	0.63381	0.26945	0.48107	0.35126	0.34306	0.27513	0.70496	0.81311	0.43375	0.53037	0.55366	0.36568	0.47108	0.45108	0.54307
PG(36:0)	0.11498	0.25869	0.11646	0.27684	0.18874	0.14368	0.23406	0.28925	0.2424	0.1915	0.35626	0.67428	0.11791	0.19494	0.19239	0.13378	0.37066	0.16521	0.014951	-0.087867	-0.20382	0.15585	-0.055642	0.17628	0.40284	0.38737	0.79312	1	0.29932	0.38218	0.44171	0.63226	0.61004	0.33901	0.62691	0.015219	0.2414	0.042346	0.27071	0.25498	0.62297	0.77792	0.25955	0.43889	0.56298	0.18722	0.3111	0.31699	0.30119
Phosphoric acid mo	0.23644	0.30152	0.29615	0.21275	0.3526	0.059295	0.18195	-0.055796	0.30359	0.30322	0.41252	-0.045577	0.15854	0.30414	0.39371	0.11725	-0.23419	0.36602	0.25042	0.3037	0.053609	0.2906	0.14784	0.059253	0.093763	0.37819	0.4223	0.29932	1	0.58449	0.6566	0.68002	0.67561	0.60758	0.41081	0.51171	0.64507	0.53798	0.44066	0.40386	0.55781	0.41898	0.6537	0.45538	0.6588	0.5767	0.51538	0.69694	0.46134
Gluconic acid	0.20279	0.24313	0.10719	0.32433	0.32404	0.30339	0.0087885	0.29099	0.63058	0.52195	0.46718	0.11651	0.040097	0.28347	0.25709	0.40997	0.0079104	0.23012	0.31904	0.16269	-0.10999	0.32654	0.16056	0.14116	0.12239	0.61513	0.43783	0.38218	0.58449	1	0.63236	0.64277	0.63913	0.63033	0.61951	0.31479	0.35172	0.39425	0.53396	0.51532	0.64448	0.52536	0.42495	0.28503	0.45258	0.45494	0.6487	0.62195	0.51839
PE(30:2)	0.45708	0.58413	0.45678	0.34753	0.50218	0.29544	0.21893	0.23287	0.29557	0.35075	0.41135	0.09519	0.1112	0.20845	0.52363	0.3347	-0.22394	0.30351	0.29034	0.2059	0.10467	0.27407	0.19579	0.26707	0.28324	0.62285	0.372	0.44171	0.6566	0.63236	1	0.69893	0.76636	0.39547	0.50959	0.1553	0.32645	0.25656	0.5262	0.46692	0.58215	0.40149	0.32423	0.27962	0.66465	0.59592	0.51946	0.71887	0.41008
Ophtalmic acid	0.1493	0.2917	0.28025	0.29231	0.4595	0.38461	0.29549	0.23182	0.28458	0.25273	0.35523	0.30749	0.15365	0.09745	0.2557	0.047879	0.20692	0.23044	0.2067	0.082411	0.076348	0.31086	0.095815	0.28373	0.31301	0.62352	0.5752	0.63226	0.68002	0.64277	0.69893	1	0.96055	0.55712	0.68465	0.29666	0.46437	0.24427	0.31209	0.3405	0.62012	0.56533	0.59838	0.42612	0.8258	0.33975	0.4713	0.53279	0.4338
Dipeptide: Glu-Gln	0.17038	0.30078	0.25923	0.24028	0.46808	0.34526	0.2685	0.20164	0.31685	0.27108	0.3975	0.25528	0.16138	0.094849	0.21568	-0.0079508	0.13496	0.24328	0.22012	0.10112	0.044198	0.3022	0.083564	0.24761	0.26393	0.71485	0.5612	0.61004	0.67561	0.63913	0.76636	0.96055	1	0.57094	0.70803	0.31171	0.50961	0.31653	0.32814	0.3198	0.58692	0.53515	0.51117	0.39838	0.86294	0.42154	0.46462	0.55231	0.43346
Putrescine	-0.075242	-0.064771	-0.16913	-0.16469	0.47149	0.10528	0.21017	0.014322	0.26855	0.10683	0.19774	0.22696	0.11604	0.10948	-0.035743	0.030118	-0.061861	0.30289	0.10272	0.020245	-0.37118	0.26389	0.048053	-0.10061	-0.057265	0.35011	0.55007	0.33901	0.60758	0.63033	0.39547	0.55712	0.57094	1	0.62827	0.6525	0.7392	0.84481	0.3813	0.36388	0.65849	0.63523	0.49583	0.48482	0.4975	0.51464	0.63799	0.58726	0.5987
PG(38:1)	0.13587	0.24655	0.066019	0.2441	0.27788	0.10979	0.23782	0.37563	0.34251	0.33724	0.44736	0.38426	0.1858	-0.018785	0.076719	-0.020392	0.39139	0.16885	0.28224	0.11324	-0.18102	0.25652	0.1822	0.18489	0.22718	0.56776	0.63381	0.62691	0.41081	0.61951	0.50959	0.68465	0.70803	0.62827	1	0.14506	0.38172	0.30304	0.13413	0.040487	0.47655	0.56729	0.14724	0.26843	0.6255	0.24436	0.2343	0.27455	0.25905
1,3-Diaminopropane	-0.40958	-0.47509	-0.42732	-0.54181	-0.0193	-0.14868	-0.09981	-0.29376	0.012235	-0.20847	-0.25996	-0.24231	-0.14907	-0.13184	-0.28037	-0.1172	-0.35464	-0.11958	-0.34547	-0.32402	-0.50927	-0.23774	-0.50825	-0.53469	-0.50851	0.25789	0.26945	0.015219	0.51171	0.31479	0.1553	0.29666	0.31171	0.6525	0.14506	1	0.72645	0.80321	0.44847	0.43347	0.49009	0.39296	0.70674	0.57266	0.48865	0.59698	0.58347	0.56461	0.6103
Phosphate	-0.1356	-0.1318	-0.22513	-0.27203	0.24624	-0.052566	0.14412	-0.11112	0.23065	0.011911	-0.05041	-0.075126	0.061761	0.12545	0.0021366	-0.14842	-0.27818	0.24848	-0.093557	-0.090473	-0.31917	-0.056912	-0.18452	-0.26271	-0.17132	0.28027	0.48107	0.2414	0.64507	0.35172	0.32645	0.46437	0.50961	0.7392	0.38172	0.72645	1	0.78888	0.33994	0.29473	0.49447	0.4582	0.5758	0.64873	0.54184	0.55389	0.48513	0.54989	0.50771
Cadaverine	-0.25506	-0.30239	-0.39323	-0.46068	0.21699	-0.15917	0.013451	-0.19487	0.063423	-0.16924	-0.051532	-0.098233	-0.067885	0.091044	-0.1514	-0.11873	-0.36361	0.172	-0.14869	-0.12959	-0.54983	-0.032142	-0.2221	-0.47779	-0.43442	0.23528	0.35126	0.042346	0.53798	0.39425	0.25656	0.24427	0.31653	0.84481	0.30304	0.80321	0.78888	1	0.42143	0.33524	0.53093	0.44933	0.48624	0.57461	0.40119	0.63883	0.58801	0.60554	0.6227
PE(26:0)	0.23808	0.12459	-0.068459	-0.027351	0.18057	0.067061	-0.18931	-0.038793	0.037333	-0.12926	-0.053316	-0.11044	-0.21522	0.098877	0.37546	0.65041	-0.4758	-0.14593	-0.27721	-0.37794	-0.38394	-0.25976	-0.28817	-0.32801	-0.19876	0.32234	0.34306	0.27071	0.44066	0.53396	0.5262	0.31209	0.32814	0.3813	0.13413	0.44847	0.33994	0.42143	1	0.90744	0.74161	0.6191	0.48501	0.52335	0.46942	0.79834	0.83162	0.85007	0.72507
PE(28:0)	0.09154	0.018927	-0.08065	-0.012752	0.28324	0.17983	-0.06426	-0.076506	0.083037	-0.10652	-0.055459	-0.072383	-0.15057	0.080762	0.31361	0.64102	-0.36859	-0.15797	-0.22135	-0.3771	-0.31064	-0.1748	-0.29386	-0.23643	-0.16737	0.3151	0.27513	0.25498	0.40386	0.51532	0.46692	0.3405	0.3198	0.36388	0.040487	0.43347	0.29473	0.33524	0.90744	1	0.77931	0.61596	0.59508	0.46622	0.37671	0.58827	0.87878	0.79399	0.68973
PG(32:0)	-0.039403	0.0039603	-0.14813	-0.03616	0.2849	0.035949	0.088581	0.11551	0.14245	-0.023968	0.14269	0.2942	-0.029753	0.13764	0.25608	0.37767	-0.086877	0.068597	-0.12936	-0.24001	-0.4872	0.00045582	-0.29846	-0.22751	-0.079058	0.4298	0.70496	0.62297	0.55781	0.64448	0.58215	0.62012	0.58692	0.65849	0.47655	0.49009	0.49447	0.53093	0.74161	0.77931	1	0.91858	0.65758	0.64187	0.61371	0.59615	0.8529	0.80774	0.7578
PG(34:0)	-0.064035	-0.022183	-0.2194	-0.070177	0.18307	-0.0070282	0.077706	0.10682	0.10661	-0.059303	0.17643	0.49017	0.025766	0.065494	0.15554	0.29078	0.11352	0.0301	-0.16379	-0.28955	-0.55638	-0.034998	-0.31173	-0.21948	-0.00085895	0.38395	0.81311	0.77792	0.41898	0.52536	0.40149	0.56533	0.53515	0.63523	0.56729	0.39296	0.4582	0.44933	0.6191	0.61596	0.91858	1	0.51864	0.60967	0.58253	0.46572	0.69306	0.61783	0.65633
Guanosine	-0.23269	-0.19381	-0.089213	-0.098956	0.090313	0.026241	0.059909	-0.14997	0.073903	-0.11823	-0.013404	-0.044371	-0.088351	-0.001324	0.11151	0.092825	-0.18645	-0.11245	-0.28769	-0.2777	-0.22942	-0.040761	-0.37129	-0.24767	-0.20985	0.29251	0.43375	0.25955	0.6537	0.42495	0.32423	0.59838	0.51117	0.49583	0.14724	0.70674	0.5758	0.48624	0.48501	0.59508	0.65758	0.51864	1	0.69138	0.5576	0.43201	0.66607	0.64372	0.65458
Adenosine	-0.1942	-0.19246	-0.28171	-0.13103	-0.021059	-0.095584	0.20885	0.1064	-0.058739	-0.34168	-0.23868	-0.032398	-0.34354	0.15498	0.082785	0.042121	-0.28299	-0.075826	-0.53062	-0.54714	-0.49023	-0.34292	-0.43315	-0.45454	-0.2955	0.21109	0.53037	0.43889	0.45538	0.28503	0.27962	0.42612	0.39838	0.48482	0.26843	0.57266	0.64873	0.57461	0.52335	0.46622	0.64187	0.60967	0.69138	1	0.55116	0.54591	0.6017	0.5872	0.69878
Tripeptide: Ser-Gl	0.014247	0.086958	0.0069681	-0.030723	0.19542	0.044596	0.047903	-0.015036	-0.014723	-0.06984	0.12073	0.044829	-0.031956	-0.090503	0.058985	-0.1094	-0.011996	-0.057205	-0.087022	-0.1822	-0.25673	-0.095023	-0.24449	-0.14918	-0.07266	0.67322	0.55366	0.56298	0.6588	0.45258	0.66465	0.8258	0.86294	0.4975	0.6255	0.48865	0.54184	0.40119	0.46942	0.37671	0.61371	0.58253	0.5576	0.55116	1	0.56844	0.47231	0.62165	0.54698
PG(28:0)	0.26525	0.14338	-0.0071402	-0.093672	0.14024	-0.089812	-0.15635	-0.072726	0.052885	-0.079749	-0.068575	-0.16175	-0.085335	0.059785	0.30123	0.34034	-0.62861	-0.0091981	-0.29898	-0.21107	-0.30193	-0.13868	-0.20807	-0.30031	-0.18128	0.23539	0.36568	0.18722	0.5767	0.45494	0.59592	0.33975	0.42154	0.51464	0.24436	0.59698	0.55389	0.63883	0.79834	0.58827	0.59615	0.46572	0.43201	0.54591	0.56844	1	0.71194	0.85502	0.70635
PE(30:0)	0.0061135	-0.060772	-0.15729	-0.073712	0.30328	0.13523	-0.0026432	0.028677	0.16835	-0.0534	-0.046718	0.0022428	-0.10619	0.082462	0.16817	0.4409	-0.42542	-0.067336	-0.28539	-0.35144	-0.38809	-0.040066	-0.26022	-0.2348	-0.16187	0.32473	0.47108	0.3111	0.51538	0.6487	0.51946	0.4713	0.46462	0.63799	0.2343	0.58347	0.48513	0.58801	0.83162	0.87878	0.8529	0.69306	0.66607	0.6017	0.47231	0.71194	1	0.8861	0.90214
PG(30:0)	0.14132	0.14623	0.027656	-0.026842	0.33582	0.087912	-0.0023667	-0.025639	0.12039	-0.027586	0.030329	-0.069156	-0.059671	0.13234	0.34284	0.37958	-0.51234	0.020408	-0.18472	-0.19597	-0.29546	-0.020788	-0.18873	-0.20872	-0.11333	0.36847	0.45108	0.31699	0.69694	0.62195	0.71887	0.53279	0.55231	0.58726	0.27455	0.56461	0.54989	0.60554	0.85007	0.79399	0.80774	0.61783	0.64372	0.5872	0.62165	0.85502	0.8861	1	0.82339
PE(31:0)	-0.14449	-0.19806	-0.30951	-0.23537	0.087362	-0.053671	-0.10962	-0.0091683	-0.059541	-0.23118	-0.1993	-0.069964	-0.2717	-0.099467	-0.038341	0.19229	-0.41536	-0.23476	-0.49604	-0.51348	-0.52565	-0.21566	-0.43317	-0.41912	-0.30133	0.31587	0.54307	0.30119	0.46134	0.51839	0.41008	0.4338	0.43346	0.5987	0.25905	0.6103	0.50771	0.6227	0.72507	0.68973	0.7578	0.65633	0.65458	0.69878	0.54698	0.70635	0.90214	0.82339	1
PE(29:0)	0.20034	0.12974	-0.041412	0.0076447	0.20275	0.082295	-0.060183	0.030381	-0.0092873	-0.098348	-0.13174	0.032725	-0.16899	-0.059608	0.26351	0.49553	-0.42319	-0.15482	-0.39937	-0.43699	-0.29226	-0.15247	-0.2655	-0.18124	-0.0061674	0.24285	0.53691	0.39634	0.43131	0.48578	0.49746	0.43715	0.42988	0.46337	0.22483	0.38386	0.44164	0.3883	0.80195	0.76581	0.73141	0.6635	0.54302	0.60202	0.4749	0.71149	0.8595	0.80444	0.88198
PG(31:0)	0.030644	0.061474	-0.12404	-0.14722	0.04373	-0.14151	-0.1162	0.007698	-0.20205	-0.23805	-0.18699	0.00027204	-0.22036	-0.078619	0.14455	0.1466	-0.38953	-0.16286	-0.43901	-0.41556	-0.41164	-0.25867	-0.39336	-0.33599	-0.13045	0.28246	0.61765	0.43361	0.47617	0.36569	0.52272	0.49556	0.49429	0.40594	0.30104	0.38405	0.4767	0.41619	0.66294	0.53357	0.67597	0.62386	0.51856	0.64306	0.66141	0.70538	0.68505	0.79045	0.85109
Pantothenic acid	-0.038902	-0.016463	-0.1767	0.029106	-0.037003	-0.21081	-0.029229	0.049167	-0.035767	-0.20211	0.032097	0.16682	-0.069391	0.12839	0.04056	-0.078508	-0.13602	-0.058108	-0.37302	-0.27743	-0.42774	-0.047566	-0.22737	-0.31879	-0.12657	0.21466	0.65326	0.51943	0.43716	0.37953	0.35622	0.42916	0.46311	0.46884	0.45539	0.27244	0.47095	0.50901	0.41232	0.26705	0.60014	0.61338	0.39945	0.71524	0.56764	0.5522	0.51559	0.58279	0.69527
PE(32:0)	-0.14809	-0.22813	-0.4045	-0.26667	0.041386	-0.19454	-0.10847	0.025921	-0.044001	-0.2656	-0.1366	0.0059593	-0.30689	0.021145	0.02547	0.22301	-0.33866	-0.14669	-0.47303	-0.50666	-0.67861	-0.28632	-0.48761	-0.54459	-0.38351	0.31854	0.65177	0.4077	0.45583	0.4997	0.37264	0.4039	0.41421	0.64281	0.34086	0.63255	0.57743	0.69842	0.7707	0.68603	0.84081	0.7838	0.62874	0.79969	0.57535	0.73677	0.85483	0.783	0.92331
PE(34:0)	-0.096331	-0.16862	-0.37371	-0.266	-0.089124	-0.33958	-0.10296	0.051436	-0.12652	-0.28439	-0.1432	0.09047	-0.30428	0.045114	-0.0027434	0.052353	-0.26746	-0.084629	-0.51636	-0.47047	-0.64585	-0.32718	-0.47679	-0.53367	-0.29351	0.20217	0.74544	0.50144	0.3783	0.28093	0.25528	0.34025	0.37235	0.5243	0.35711	0.5045	0.59302	0.60385	0.59226	0.41055	0.66457	0.7202	0.46473	0.80056	0.57425	0.66593	0.60081	0.59102	0.77098
Malate	0.07527	0.093934	-0.075963	0.091375	0.072824	-0.0015696	-0.11663	-0.025632	-0.019481	-0.17652	0.042366	0.13525	-0.13781	0.397	0.18953	0.35235	-0.25341	0.020791	-0.22968	-0.2585	-0.41108	-0.068534	-0.14674	-0.29791	-0.1005	0.15399	0.43279	0.40885	0.42536	0.47606	0.36089	0.28676	0.24506	0.37178	0.16642	0.25526	0.24116	0.40336	0.70067	0.62063	0.65935	0.59084	0.40612	0.59837	0.3733	0.50286	0.65651	0.6747	0.65856
Aspartate	0.086452	-0.00037922	-0.084508	0.10427	-0.042636	-0.085056	-0.10524	0.007166	-0.1327	-0.28248	-0.1748	-0.11164	-0.3023	0.25035	0.13944	0.29691	-0.40812	-0.22997	-0.48637	-0.43831	-0.31922	-0.26089	-0.23013	-0.33139	-0.1736	-0.013821	0.3103	0.29439	0.29768	0.22825	0.22416	0.13868	0.10358	0.12176	-0.043796	0.19736	0.11676	0.21999	0.66723	0.58998	0.48755	0.40827	0.35721	0.59633	0.31812	0.49398	0.60351	0.5933	0.64551
Nicotinamide	0.039214	0.0035704	-0.10617	0.15293	-0.14263	-0.12317	-0.19304	-0.049286	-0.11176	-0.23127	-0.11299	-0.14514	-0.30755	0.0078968	0.17814	0.38926	-0.24032	-0.44159	-0.44903	-0.50642	-0.37222	-0.3309	-0.32503	-0.36036	-0.22992	0.1785	0.35952	0.33143	0.35088	0.37916	0.28326	0.26281	0.18131	0.15167	0.14663	0.25028	0.14272	0.16571	0.69199	0.66386	0.5811	0.4996	0.54339	0.62009	0.41196	0.44366	0.60861	0.61329	0.66174
PE(24:0)	-0.025459	-0.0097456	-0.20571	-0.2505	0.27569	0.10686	0.21054	0.11922	-0.24158	-0.44199	-0.31949	-0.038728	-0.34778	0.01626	0.23361	0.29581	-0.40925	-0.059722	-0.37073	-0.5269	-0.4965	-0.37571	-0.33763	-0.39073	-0.27888	0.29122	0.27987	0.2955	0.27405	0.28329	0.50814	0.32339	0.3298	0.44859	0.2231	0.42069	0.41217	0.5197	0.70588	0.62317	0.67749	0.57678	0.39832	0.69565	0.48513	0.65935	0.65755	0.72058	0.64925
Cytosine	-0.044555	-0.069042	-0.24737	-0.13811	0.24286	0.07956	0.13186	0.025557	-0.2691	-0.42581	-0.25127	-0.069918	-0.44419	0.15374	0.00507	0.15178	-0.20816	-0.012856	-0.28884	-0.44579	-0.40036	-0.23181	-0.084105	-0.3597	-0.25655	0.084247	0.21086	0.11358	0.16716	0.2142	0.085159	0.14704	0.11568	0.4457	0.13885	0.224	0.35573	0.48573	0.42939	0.35135	0.35218	0.3405	0.28055	0.62868	0.19971	0.28851	0.43087	0.37701	0.54004
D-Ala-D-Ala	-0.022193	-0.16412	-0.20923	0.10411	-0.018472	-0.076405	0.10066	0.16917	0.097697	-0.24094	-0.091681	0.012809	-0.14167	0.27429	0.11025	-0.019072	-0.18992	-0.05085	-0.44369	-0.36553	-0.27842	-0.2042	-0.164	-0.2496	-0.15276	-0.013821	0.35928	0.35852	0.21128	0.10214	0.085108	0.18525	0.19062	0.20616	0.11964	0.20003	0.32346	0.31339	0.33172	0.2637	0.38894	0.38718	0.30193	0.69524	0.29835	0.37592	0.4024	0.32716	0.42973
Dihydroneopterin	0.18464	0.00016456	-0.12185	-0.03997	-0.14541	-0.12133	-0.26454	0.1609	-0.13007	-0.18063	-0.23636	-0.19741	-0.33401	-0.30948	0.15817	0.2534	-0.26957	-0.44237	-0.49825	-0.52586	-0.232	-0.4958	-0.33739	-0.22855	-0.14334	0.16235	0.34892	0.19635	0.057896	0.074642	0.17105	0.20561	0.18155	-0.017732	0.11471	0.16589	0.12351	-0.015177	0.50752	0.35183	0.26583	0.28377	0.26146	0.3736	0.39493	0.434	0.35738	0.32457	0.46929
PG(26:0)	0.27232	0.26632	0.032084	0.071187	0.012385	-0.1297	0.079586	0.21353	-0.083319	-0.17557	-0.072444	-0.21429	-0.24229	0.12348	0.40513	0.24311	-0.46763	-0.10185	-0.26997	-0.28846	-0.29676	-0.36923	-0.12074	-0.27727	-0.15304	0.19912	0.30438	0.27512	0.40764	0.24699	0.50982	0.22642	0.2621	0.18859	0.30591	0.18118	0.29763	0.29059	0.62645	0.37298	0.40813	0.36893	0.17835	0.55128	0.50973	0.67622	0.39039	0.62513	0.46034
Ethanolamine	-0.48568	-0.48862	-0.47549	-0.17312	-0.4593	-0.47727	-0.17123	-0.088278	-0.095527	-0.3635	-0.15453	-0.24166	-0.34689	0.12437	-0.28555	-0.41173	-0.025973	-0.31092	-0.45171	-0.39186	-0.46876	-0.39247	-0.45387	-0.57531	-0.55438	0.051375	0.19324	0.078217	0.032846	-0.070815	-0.20511	-0.039519	-0.029789	-0.030609	-0.006216	0.21232	0.19856	0.22952	0.0041598	-0.029583	0.092897	0.088157	0.32052	0.54894	0.18683	0.0206	0.028286	0.031752	0.20391
Saccharose	-0.4107	-0.25039	-0.14529	-0.14903	-0.30989	-0.20786	0.095149	-0.14153	-0.25233	-0.25072	-0.23344	-0.028731	-0.23735	-0.21079	-0.39789	-0.24065	0.039	-0.38009	-0.36787	-0.34357	-0.22439	-0.10196	-0.30881	-0.23824	-0.22985	-0.017848	0.020954	0.026149	-0.15742	-0.12332	-0.13113	-0.09904	-0.11124	-0.026433	-0.013489	0.15658	-0.027663	0.049767	-0.18741	-0.10372	-0.053459	-0.058626	0.223	0.25374	-0.029587	-0.16746	-0.075281	-0.083883	0.077446
S-Ribosylhomocyste	-0.20028	-0.37693	-0.51823	-0.34158	-0.28907	-0.26684	-0.34398	-0.29775	-0.3323	-0.45857	-0.35577	-0.24659	-0.45308	-0.13815	-0.13117	0.16267	-0.090089	-0.35979	-0.43515	-0.55749	-0.56158	-0.64137	-0.54346	-0.66807	-0.51153	0.094762	0.18733	0.11735	0.16321	0.057271	-0.20643	0.025649	-0.034238	0.17656	-0.009909	0.43132	0.29676	0.28064	0.51349	0.42962	0.34009	0.43202	0.35713	0.50737	0.29318	0.29813	0.31983	0.23793	0.42747
Dipeptide: Ala-Ala	-0.18097	-0.31426	-0.52284	-0.4796	-0.30076	-0.46586	-0.31838	-0.21394	-0.29492	-0.44816	-0.27071	-0.1124	-0.35761	-0.023335	-0.080225	-0.0042517	-0.2454	-0.14581	-0.48067	-0.46778	-0.70275	-0.59035	-0.61584	-0.75248	-0.52548	0.14689	0.43053	0.24228	0.23495	0.019678	0.0099422	0.053353	0.09859	0.29681	0.11369	0.53194	0.52018	0.53902	0.52022	0.30241	0.43104	0.51833	0.30921	0.64421	0.43769	0.55509	0.32169	0.35982	0.47847
Ribose	0.0018998	-0.08464	-0.069975	0.13971	-0.19069	-0.1855	-0.0225	-0.099029	0.39879	0.1001	0.206	-0.16076	0.020354	0.24012	0.24738	0.12988	-0.26114	-0.044597	-0.15122	-0.076424	-0.18537	-0.10193	-0.13382	-0.21632	-0.22341	0.14487	0.2175	0.16933	0.47741	0.29538	0.16567	0.17695	0.16291	0.24847	0.12111	0.45105	0.40871	0.35029	0.3191	0.30712	0.33798	0.28427	0.56562	0.55071	0.251	0.37016	0.32463	0.34102	0.23573
Eryhtritol	-0.10455	-0.18822	-0.15854	0.086106	-0.11297	0.097798	-0.091974	-0.10678	0.44354	-0.037251	-0.027724	-0.041009	0.21582	0.2973	0.075135	0.019785	-0.21431	-0.064124	-0.26639	-0.18046	-0.10784	-0.033894	-0.10711	-0.12981	-0.12109	-0.024941	0.043032	0.060872	0.12249	0.20674	-0.027617	0.036036	0.057869	0.12789	-0.064302	0.29214	0.34949	0.28167	0.22517	0.23939	0.17994	0.13432	0.33436	0.40772	0.031637	0.26065	0.28006	0.24781	0.16277
Cytidine	-0.35773	-0.34192	-0.17168	-0.182	-0.17585	-0.073113	0.045486	-0.30243	-0.17611	-0.35085	-0.2793	-0.22988	-0.13628	-0.10978	-0.017081	-0.013969	-0.1785	-0.26735	-0.41941	-0.37641	-0.16692	-0.24083	-0.46942	-0.37727	-0.35751	0.045646	0.086531	-0.029994	0.4134	0.076268	-0.0066495	0.27377	0.17267	0.19577	-0.13894	0.6205	0.42502	0.32014	0.26301	0.40684	0.35071	0.22903	0.85217	0.61084	0.30011	0.20037	0.37489	0.33518	0.39992
Dipeptide: His-Asn	-0.17054	-0.20351	-0.156	-0.20284	-0.21661	-0.30976	-0.14146	-0.20358	0.13154	0.0018189	0.030191	-0.20728	-0.10235	0.10609	0.035639	-0.10355	-0.32693	0.026115	-0.24352	-0.071986	-0.27175	-0.12779	-0.42352	-0.40703	-0.33498	0.26923	0.4232	0.16216	0.6805	0.31122	0.2616	0.41538	0.42494	0.39199	0.11739	0.73936	0.66474	0.5543	0.36979	0.29816	0.44759	0.35821	0.76286	0.61949	0.55731	0.54632	0.42074	0.50149	0.48958
Tripeptide: Ser-As	-0.37761	-0.31576	-0.19178	-0.40229	-0.020674	-0.2694	0.04122	-0.26102	0.020473	-0.068535	-0.096185	-0.26788	-0.15584	0.22086	-0.092539	-0.22067	-0.40967	0.22866	-0.091739	0.061378	-0.24914	-0.0063717	-0.30685	-0.39774	-0.41249	0.061811	0.14491	-0.14414	0.5582	0.15875	0.14379	0.18853	0.16996	0.42738	-0.12592	0.73651	0.59664	0.64724	0.15432	0.18882	0.29358	0.10486	0.67125	0.45073	0.24185	0.33538	0.31894	0.40589	0.33824
NAD	-0.013624	-0.028475	-0.14777	-0.034534	0.076461	0.14332	-0.045755	0.13774	-0.061777	-0.049009	-0.026539	-0.14345	-0.033407	-0.5024	-0.067334	0.072697	0.1646	-0.45314	-0.053336	-0.32329	-0.18554	-0.31322	-0.19316	-0.063302	-0.11027	0.53069	0.17043	0.17283	0.06059	0.23126	0.25788	0.32258	0.33252	0.068022	0.40689	0.039259	0.0358	-0.086568	0.29243	0.32864	0.27685	0.29677	0.088177	0.028438	0.44471	0.05225	0.25988	0.19228	0.28223
Allo-Threonine	-0.28582	-0.19996	-0.2692	-0.17784	0.027393	-0.018825	-0.073975	-0.14161	-0.056412	-0.10239	-0.054006	-0.12531	-0.19646	-0.25106	-0.3222	-0.037968	-0.031356	-0.37107	-0.039843	-0.27154	-0.32882	-0.15569	-0.1045	-0.14238	-0.25823	0.26492	-0.1055	-0.028578	-0.19884	0.11152	0.062698	-0.11625	-0.10858	0.073757	0.076594	-0.02064	-0.18449	0.020689	0.029165	0.16557	0.066506	0.034965	-0.014014	-0.067957	-0.057153	-0.14571	0.15325	0.08226	0.16617
O-Acetylhomoserine	-0.347	-0.30294	-0.361	-0.27744	0.0063508	-0.066642	-0.0983	-0.080487	0.011146	-0.041493	-0.017433	-0.1376	-0.21333	-0.30775	-0.4544	-0.1045	-0.037527	-0.33858	-0.02934	-0.23507	-0.41856	-0.091398	-0.16335	-0.21042	-0.36728	0.40583	-0.037036	-0.055589	-0.14608	0.26505	0.12721	-0.025263	0.030972	0.26078	0.22992	0.16822	-0.096425	0.21262	0.045479	0.14376	0.1402	0.086604	0.018461	-0.049556	0.052997	-0.013337	0.24223	0.12065	0.26454
5'-Methylthioadeno	-0.5247	-0.58947	-0.66062	-0.63674	-0.21577	-0.25098	-0.43634	-0.30258	-0.26337	-0.38391	-0.41233	-0.36206	-0.41216	-0.44841	-0.56654	-0.16694	-0.25793	-0.53504	-0.44988	-0.55615	-0.67585	-0.45356	-0.64404	-0.66901	-0.69569	0.40018	0.14582	-0.10439	0.063645	0.28434	0.045062	0.12399	0.15817	0.37218	0.111	0.60944	0.27627	0.49097	0.39028	0.37543	0.35238	0.28235	0.39154	0.29487	0.37464	0.36542	0.50812	0.41457	0.67384
Pyruvic acid	-0.38227	-0.34591	-0.40343	-0.33817	-0.14769	-0.15809	-0.11744	-0.046665	-0.19851	-0.37467	-0.23612	-0.21356	-0.45786	-0.051637	-0.15105	0.013542	-0.24371	-0.36305	-0.4829	-0.56066	-0.60887	-0.42861	-0.56295	-0.60044	-0.49988	0.29675	0.37391	0.21866	0.4018	0.3598	0.17354	0.30308	0.26783	0.37224	0.16092	0.59671	0.34431	0.48041	0.61411	0.54004	0.55285	0.51057	0.62136	0.64705	0.53031	0.48585	0.60056	0.63573	0.74662
alpha-Ketoglutarat	-0.21551	-0.19644	-0.30017	-0.10999	-0.098528	0.013693	-0.38308	-0.11968	-0.023425	-0.0955	-0.15319	-0.18163	-0.28624	-0.1717	-0.21653	0.079361	-0.025999	-0.39977	-0.21956	-0.40327	-0.39348	-0.29141	-0.38096	-0.32071	-0.27647	0.48794	0.31183	0.24322	0.30502	0.54587	0.24849	0.47241	0.39992	0.28948	0.30092	0.36898	0.22373	0.18637	0.49701	0.49703	0.47036	0.4121	0.49657	0.3449	0.54845	0.29531	0.52871	0.50181	0.63465
Thymine	-0.029472	-0.019387	-0.16833	0.040321	-0.14639	-0.15875	-0.092326	-0.014254	-0.28991	-0.37844	-0.093495	0.13822	-0.33289	0.033576	0.11406	0.12553	0.10673	-0.26616	-0.4117	-0.51116	-0.41541	-0.40415	-0.40711	-0.37088	-0.13562	0.22436	0.52699	0.6162	0.26513	0.1391	0.16261	0.3937	0.33706	0.11977	0.28337	0.14751	0.20657	0.087712	0.49135	0.39007	0.50986	0.61612	0.40394	0.66139	0.5874	0.31371	0.3163	0.36327	0.45756
Guanine	0.038412	-0.023785	-0.13619	-0.017347	-0.1283	-0.12786	-0.22398	-0.02981	-0.27152	-0.3366	-0.2569	-0.14951	-0.32855	-0.033843	0.17126	0.40327	-0.2638	-0.41772	-0.50246	-0.52505	-0.33119	-0.39323	-0.38221	-0.39602	-0.22477	-0.0046217	0.32346	0.16733	0.16312	0.15967	0.079917	0.096547	0.023204	0.0040293	-0.083867	0.15664	0.10313	0.074316	0.67352	0.6201	0.44386	0.39949	0.41309	0.47254	0.24633	0.33855	0.50275	0.48585	0.57246
Urea	0.10911	0.026548	-0.094958	-0.024003	-0.039375	-0.063792	-0.1939	-0.056906	-0.21116	-0.274	-0.20736	-0.13768	-0.42465	-0.029501	0.17381	0.46672	-0.28918	-0.30086	-0.44934	-0.47593	-0.3439	-0.27286	-0.30628	-0.40137	-0.23242	0.07442	0.30683	0.16188	0.30183	0.35821	0.17771	0.17577	0.13862	0.28694	0.08786	0.37551	0.25287	0.34729	0.72727	0.58184	0.46924	0.42615	0.46236	0.5634	0.31178	0.58695	0.55531	0.58693	0.6485
Tetrapeptide: His-	-0.40238	-0.51438	-0.61647	-0.51912	-0.41134	-0.2881	-0.35878	-0.13169	-0.30549	-0.4546	-0.45555	-0.24484	-0.32296	-0.33306	-0.33223	-0.01497	-0.15244	-0.49022	-0.5249	-0.63512	-0.67572	-0.69337	-0.73738	-0.69073	-0.60164	0.2694	0.21999	0.089436	0.081977	0.12413	-0.031563	0.13207	0.1084	0.18926	0.13233	0.5869	0.2494	0.3059	0.48677	0.41433	0.40925	0.4295	0.35269	0.43044	0.46176	0.37778	0.40784	0.30938	0.51212
Adenine	-0.29027	-0.39156	-0.43564	-0.19585	-0.40541	-0.26523	-0.32256	-0.14566	-0.17809	-0.44397	-0.3979	-0.2056	-0.40851	-0.096933	-0.1481	0.12331	-0.31747	-0.56178	-0.77793	-0.73739	-0.54309	-0.50997	-0.60999	-0.60549	-0.46514	0.0085851	0.31691	0.14654	0.084506	0.13834	-0.081684	0.023524	-0.030342	0.10443	-0.098523	0.42791	0.24912	0.29279	0.52098	0.48453	0.40358	0.37218	0.57266	0.71575	0.21919	0.37214	0.52395	0.42182	0.67388
Threonic acid	-0.14256	-0.21038	-0.31307	-0.068238	-0.37791	-0.21802	-0.254	-0.078015	-0.041674	-0.26715	-0.16329	-0.19252	-0.40889	-0.1087	0.076393	0.27754	-0.20952	-0.5033	-0.57614	-0.63825	-0.50212	-0.52375	-0.56829	-0.53037	-0.39804	0.25894	0.37395	0.29283	0.26568	0.30052	0.10746	0.19088	0.14686	0.14845	0.11683	0.44143	0.29544	0.25133	0.61353	0.54698	0.49104	0.49958	0.63015	0.72421	0.38475	0.44002	0.49979	0.46982	0.60313
p-Hydroxyphenylpyr	-0.13911	-0.13964	-0.14753	-0.12635	-0.60168	-0.62882	-0.46939	-0.17045	-0.31181	-0.18837	-0.08403	-0.27468	-0.25363	-0.15078	-0.18563	-0.1757	-0.22772	-0.39368	-0.37698	-0.19924	-0.32925	-0.30443	-0.41173	-0.46902	-0.39362	0.063656	0.23261	-0.0044652	0.25109	0.055221	0.084968	0.052586	0.053576	-0.050833	0.096907	0.28071	-0.010542	0.12854	0.18797	0.0019786	0.088987	0.046405	0.25068	0.24432	0.38119	0.34167	0.085751	0.22796	0.3419
2-Aminobutyric aci	-0.25369	-0.21808	-0.26196	-0.035895	-0.25252	-0.24894	-0.1232	-0.040435	-0.098268	-0.24523	-0.098069	-0.18001	-0.28565	-0.15217	-0.067733	-0.060609	-0.095305	-0.51446	-0.43376	-0.52646	-0.41725	-0.46788	-0.53994	-0.38014	-0.34279	0.42084	0.33552	0.41246	0.19284	0.13016	0.30223	0.29596	0.30405	-0.045861	0.16965	0.19626	0.10517	0.012025	0.37935	0.439	0.4538	0.40367	0.44572	0.50823	0.54694	0.23416	0.38164	0.39272	0.45676
N-Methylalanine	-0.25098	-0.21653	-0.26035	-0.036432	-0.25394	-0.25281	-0.12561	-0.041536	-0.10005	-0.24486	-0.10009	-0.1799	-0.2828	-0.1565	-0.064939	-0.058927	-0.096257	-0.51582	-0.43434	-0.52543	-0.41586	-0.46952	-0.54073	-0.37914	-0.34144	0.4168	0.33481	0.41133	0.19032	0.12527	0.30225	0.29315	0.30094	-0.049334	0.16849	0.19534	0.10383	0.0088509	0.37825	0.4375	0.4524	0.40193	0.44316	0.50456	0.54553	0.23541	0.37863	0.39121	0.45283
2-Ketoisocaproic a	-0.36654	-0.32914	-0.38414	-0.26782	-0.41088	-0.24003	-0.44186	-0.21773	-0.14677	-0.24582	-0.18429	-0.23799	-0.33802	-0.30419	-0.30366	-0.059288	-0.16255	-0.63103	-0.4702	-0.55177	-0.52436	-0.47653	-0.63098	-0.49849	-0.4449	0.43185	0.25718	0.21564	0.16406	0.27642	0.17522	0.2103	0.20864	0.049342	0.11139	0.37558	0.063286	0.12633	0.43683	0.41335	0.36115	0.3422	0.44401	0.3469	0.47542	0.31209	0.42189	0.44409	0.59099
3-Methyl-2-oxovale	-0.34621	-0.33047	-0.38586	-0.2074	-0.30848	-0.10919	-0.41557	-0.23249	-0.033102	-0.13914	-0.085024	-0.2236	-0.40068	-0.30292	-0.30146	-0.030038	0.037572	-0.53478	-0.30288	-0.49468	-0.46382	-0.42943	-0.55665	-0.42901	-0.40946	0.58246	0.2231	0.25369	0.21212	0.38352	0.1535	0.32276	0.31262	0.15455	0.22385	0.41412	0.14902	0.14985	0.3783	0.38211	0.34244	0.35435	0.48928	0.35494	0.50165	0.242	0.36554	0.34644	0.50974
Pyridoxine	-0.29291	-0.22012	-0.31561	-0.23093	-0.33088	-0.23163	-0.49992	-0.28311	-0.14089	-0.20414	-0.090862	-0.10459	-0.25642	-0.14407	-0.17219	0.028995	-0.051622	-0.43945	-0.32457	-0.40123	-0.50509	-0.3604	-0.55301	-0.48625	-0.356	0.37753	0.37887	0.26547	0.29317	0.35514	0.15451	0.30059	0.24553	0.14522	0.14338	0.38496	0.19306	0.18793	0.48767	0.43512	0.43836	0.4319	0.53517	0.37327	0.48983	0.29391	0.39816	0.47356	0.55284
Methionine sulfoxi	0.3474	0.2487	0.31479	0.23945	0.6263	0.52948	0.39199	0.1	0.01165	-0.0051998	0.070266	0.044963	0.1562	-0.099333	0.15331	0.059637	0.057341	0.14101	0.23651	0.17836	0.39853	0.35755	0.6462	0.44681	0.28479	-0.15279	-0.38632	-0.23096	-0.15659	-0.11074	0.010634	-0.10187	-0.098034	0.10319	0.0076378	-0.27197	-0.16193	0.0061591	-0.20281	-0.18513	-0.25373	-0.2881	-0.31718	-0.23085	-0.26644	-0.12891	-0.12135	-0.14729	-0.22485
Valine	0.58958	0.59279	0.59845	0.53106	0.5961	0.53711	0.27559	0.20254	0.25268	0.38318	0.35941	0.081308	0.34097	-0.0074498	0.26059	0.1711	0.0022794	0.16951	0.43677	0.3894	0.54109	0.55116	0.79831	0.68349	0.54296	0.070125	-0.17382	-0.044509	0.13053	0.25218	0.37057	0.1903	0.20927	0.1412	0.29275	-0.33557	-0.19368	-0.11968	-0.060186	-0.092193	-0.16329	-0.2169	-0.29651	-0.3595	0.0023009	0.023353	0.005935	0.078874	-0.088318
Isoleucine	0.58571	0.5786	0.60065	0.52606	0.58707	0.5687	0.28166	0.21738	0.22836	0.35127	0.31439	0.063967	0.32093	-0.035255	0.25829	0.17677	-0.00062483	0.13788	0.4015	0.357	0.56335	0.53056	0.78631	0.68588	0.53847	0.046985	-0.21668	-0.07685	0.08852	0.22346	0.34263	0.17017	0.18565	0.10298	0.25422	-0.34366	-0.22575	-0.1476	-0.066143	-0.099727	-0.19295	-0.24977	-0.30596	-0.36741	-0.021047	0.014501	-0.0081567	0.058662	-0.10124
Glutamic acid	0.59064	0.63003	0.64364	0.5864	0.71166	0.6453	0.46786	0.31199	0.29575	0.3916	0.4226	0.36503	0.43687	0.17086	0.33239	0.23028	0.13977	0.38192	0.48891	0.42748	0.59084	0.69054	0.86012	0.80688	0.71631	-0.028965	-0.068374	0.098124	0.062391	0.2101	0.30138	0.23443	0.23406	0.18148	0.27779	-0.4256	-0.18621	-0.15868	-0.12331	-0.087435	-0.1021	-0.10404	-0.29707	-0.32005	-0.090994	-0.10973	0.0031039	-0.017344	-0.15415
2,6-diaminopimelic	0.57719	0.55118	0.52164	0.51296	0.69582	0.54142	0.50229	0.35593	0.25622	0.31488	0.30883	0.13382	0.26039	0.12407	0.36091	0.16063	0.052002	0.35064	0.44337	0.3685	0.52837	0.49754	0.84248	0.67323	0.54755	-0.061734	-0.16563	-0.021999	0.035239	0.10784	0.23994	0.10666	0.12549	0.15815	0.26176	-0.42272	-0.1017	-0.088681	-0.15085	-0.17367	-0.18764	-0.19298	-0.3789	-0.25014	-0.13126	-0.061417	-0.078227	-0.05232	-0.19662
LPE(12:0)	0.090842	0.23634	0.17447	0.18723	0.45321	0.32599	0.27099	0.39657	0.18594	0.15267	0.32535	0.33265	0.053805	0.11938	0.37055	0.40217	0.20696	0.16713	0.25604	0.09394	-0.1002	0.30343	0.088359	0.14195	0.13479	0.35377	0.26457	0.32787	0.2466	0.58337	0.53626	0.42147	0.40859	0.36378	0.44227	0.064585	-0.019255	0.19279	0.41614	0.4341	0.59607	0.47329	0.19058	0.082391	0.27365	0.28075	0.42004	0.48592	0.24756
LPE(14:0)	0.16756	0.2076	0.17303	0.13744	0.52017	0.3111	0.10693	0.11904	0.34466	0.32675	0.15462	0.069984	0.0038618	0.30957	0.25563	0.39729	-0.1862	0.4134	0.2725	0.20936	0.069464	0.41785	0.20665	0.17088	0.14509	0.21541	0.22629	0.049631	0.45487	0.68271	0.4572	0.47298	0.42878	0.59585	0.21783	0.32534	0.40194	0.42572	0.38392	0.45363	0.47533	0.26117	0.44567	0.19831	0.1702	0.36438	0.57343	0.5324	0.4248
LPE(14:1)	0.17432	0.33572	0.2634	0.20482	0.51942	0.43706	0.17448	0.24996	0.33458	0.30191	0.27896	0.19993	0.060963	0.41081	0.33453	0.40969	-0.12162	0.36548	0.28271	0.12747	0.041149	0.32854	0.16155	0.23753	0.25858	0.388	0.34145	0.27207	0.44727	0.6589	0.59471	0.57152	0.52262	0.4075	0.22012	0.15337	0.25022	0.20999	0.49096	0.57757	0.54795	0.3737	0.43514	0.2083	0.3111	0.23835	0.59208	0.57896	0.42874
LPE(15:0)	0.35343	0.42105	0.41762	0.25995	0.4906	0.30385	0.16334	0.058903	0.18187	0.32583	0.12039	0.077834	0.16629	0.2437	0.29042	0.1817	-0.1404	0.48997	0.33409	0.38185	0.38232	0.49405	0.40931	0.37625	0.38322	0.036758	0.1482	-0.00024195	0.46195	0.41127	0.39114	0.48677	0.43252	0.41502	0.19705	0.1106	0.37869	0.2171	0.092849	0.093683	0.16177	0.016063	0.26363	0.058678	0.1856	0.23519	0.23704	0.31561	0.19619
LPE(16:1)	0.27179	0.39564	0.37529	0.30706	0.57376	0.37382	0.26451	0.2604	0.44624	0.50505	0.34794	0.16592	0.15335	0.36897	0.26042	0.17348	-0.039808	0.5792	0.48504	0.45328	0.26736	0.61904	0.46707	0.41593	0.35468	0.27118	0.23567	0.11177	0.48211	0.65631	0.53833	0.56933	0.54422	0.56636	0.40502	0.14684	0.3669	0.33032	0.099755	0.11785	0.285	0.10973	0.27511	0.084814	0.219	0.21966	0.31706	0.36401	0.21403
Mannose	0.08186	0.12785	0.080793	-0.024142	0.63131	0.27237	0.35289	0.21413	0.54043	0.49996	0.38322	0.092313	0.17949	0.19922	0.054376	-0.0066245	-0.06841	0.53923	0.46082	0.35425	-0.027017	0.41108	0.28132	0.22626	0.14471	0.46825	0.32604	0.20446	0.55886	0.5735	0.54152	0.49301	0.57475	0.76986	0.5335	0.44622	0.60581	0.6036	0.16761	0.19418	0.39212	0.30013	0.22358	0.12746	0.36404	0.34462	0.41527	0.40839	0.27611
LPE(16:0)	-0.14085	0.00070079	-0.0032375	-0.11549	0.46436	0.073481	0.28398	0.078805	0.18342	0.21504	0.16809	0.014751	-0.067213	0.17203	-0.089305	-0.26266	0.025468	0.44921	0.33406	0.25404	-0.052717	0.32036	0.121	0.052794	-0.02242	0.40046	0.30864	0.13291	0.50414	0.43615	0.40337	0.59073	0.60967	0.66753	0.46333	0.39085	0.58452	0.52636	-0.023988	0.011463	0.2919	0.17939	0.37804	0.24152	0.44294	0.18706	0.23571	0.29695	0.25672
LPE(18:1)	-0.080537	0.056557	0.022649	-0.048633	0.40243	0.089839	0.22258	0.062556	0.02391	0.049891	0.28008	0.43482	0.1285	0.026084	-0.088885	-0.20911	0.35148	0.30582	0.24741	0.16846	-0.086962	0.42427	0.18463	0.13558	0.14516	0.24529	0.45956	0.28901	0.25307	0.31654	0.17182	0.54746	0.52975	0.62386	0.56442	0.15858	0.35231	0.36631	-0.10322	-0.10221	0.26231	0.32608	0.26115	0.15054	0.35138	0.0024611	0.10517	0.094704	0.16769
Glutathione disulf	0.46715	0.59339	0.66284	0.68892	0.62521	0.63253	0.46777	0.38988	0.51456	0.58338	0.60458	0.46494	0.46672	0.19228	0.43778	0.18777	0.37343	0.45144	0.5532	0.48693	0.59267	0.76019	0.67402	0.81431	0.74254	0.27737	0.25758	0.37539	0.41342	0.5202	0.49631	0.71526	0.6556	0.34367	0.54712	-0.17727	0.10029	-0.088796	-0.087605	0.0030822	0.19676	0.15895	0.1923	-0.050295	0.26679	-0.046391	0.12625	0.12446	-0.021365
S-Adenosylmethioni	0.50438	0.6001	0.68341	0.68876	0.57386	0.52295	0.34307	0.27894	0.54316	0.63739	0.6645	0.42302	0.5256	0.20161	0.44145	0.22675	0.285	0.43823	0.56949	0.55841	0.57699	0.80238	0.6696	0.7792	0.70184	0.26394	0.27391	0.33233	0.50973	0.57017	0.53474	0.70534	0.64998	0.38028	0.53362	-0.088175	0.11136	-0.031372	-0.023647	0.05802	0.23241	0.16126	0.24835	-0.08261	0.29499	0.04748	0.18431	0.1961	0.017461
PE(32:2)	0.59329	0.78022	0.7528	0.67497	0.59295	0.58028	0.47299	0.46572	0.42116	0.52374	0.52953	0.47796	0.39116	0.33623	0.57568	0.27698	0.14142	0.49077	0.43644	0.38655	0.52144	0.59011	0.55478	0.75934	0.80094	0.31176	0.35091	0.55178	0.42112	0.43742	0.73287	0.69322	0.69139	0.19358	0.48424	-0.24299	0.090324	-0.14946	0.12312	0.1224	0.27022	0.22649	0.086172	0.043949	0.39824	0.16203	0.17981	0.30384	0.046214
PE(33:2)	0.56674	0.74379	0.76017	0.62074	0.47706	0.40405	0.35105	0.31771	0.18959	0.43278	0.45725	0.32817	0.178	0.23129	0.49879	0.15461	0.17579	0.45219	0.41568	0.43365	0.5442	0.56725	0.52611	0.63324	0.66867	0.25965	0.27477	0.39975	0.46131	0.34501	0.64365	0.65488	0.62357	0.16047	0.42981	-0.20041	0.087409	-0.10914	-0.012076	-0.077814	0.12888	0.056688	0.14119	0.068587	0.39777	0.13433	0.00090535	0.2046	-0.0012555
PG(29:1)	0.75976	0.78072	0.75026	0.50527	0.33281	0.21816	0.21621	0.10061	0.20898	0.31767	0.41961	0.20131	0.45107	0.20518	0.62632	0.28853	-0.28365	0.35049	0.22167	0.42515	0.48409	0.50886	0.58332	0.49513	0.55618	-0.066035	0.15553	0.11607	0.47664	0.21394	0.51968	0.29289	0.3412	0.20677	0.26947	-0.049219	0.17273	0.11944	0.1819	-0.031294	0.02211	-0.0033279	0.023264	0.028655	0.22517	0.47072	0.066396	0.32518	0.020708
PG(33:2)	0.61789	0.70023	0.66732	0.45601	0.49142	0.36408	0.36181	0.23312	0.27979	0.37952	0.34533	0.34717	0.44742	0.18725	0.44253	0.075814	-0.12286	0.46502	0.28154	0.41794	0.49855	0.58404	0.57679	0.62865	0.6739	0.071179	0.25874	0.30637	0.38739	0.25504	0.57892	0.50409	0.56013	0.29983	0.41781	-0.10877	0.24902	0.078096	0.0061228	-0.13099	0.064192	0.062416	-0.028665	0.014116	0.32542	0.35746	0.072197	0.26968	0.043817
PE(34:2)	0.44134	0.59429	0.50367	0.45831	0.53743	0.41952	0.35743	0.42387	0.38988	0.46369	0.43859	0.48973	0.26635	0.26042	0.33128	0.092107	0.11643	0.48727	0.31322	0.29542	0.26184	0.55206	0.45469	0.56246	0.64732	0.34768	0.55346	0.59902	0.46986	0.54111	0.67689	0.74292	0.7528	0.49424	0.66945	-0.023258	0.32935	0.16615	0.11357	0.020717	0.34324	0.34777	0.14686	0.21431	0.49906	0.31131	0.26817	0.37385	0.27211
PE(30:1)	0.65655	0.78278	0.67765	0.6005	0.65321	0.50808	0.33832	0.32672	0.4105	0.47199	0.51815	0.24748	0.27023	0.34783	0.6801	0.48802	-0.10103	0.41709	0.41992	0.32078	0.34779	0.45942	0.48143	0.54353	0.57434	0.43143	0.31624	0.45706	0.59875	0.60676	0.89803	0.6592	0.68474	0.32868	0.47619	-0.050669	0.21514	0.081582	0.46489	0.42749	0.45903	0.32452	0.20564	0.15352	0.48711	0.44504	0.42221	0.59672	0.23996
PE(31:1)	0.62284	0.80718	0.74855	0.61871	0.49126	0.38734	0.3713	0.28195	0.22545	0.40232	0.4628	0.31701	0.30028	0.23714	0.60608	0.22263	0.019275	0.40518	0.33736	0.36354	0.46413	0.49594	0.47438	0.57885	0.66729	0.3061	0.39056	0.49419	0.59209	0.40168	0.77739	0.69636	0.69389	0.22272	0.48153	-0.15354	0.23818	-0.021235	0.17913	0.10438	0.29223	0.2274	0.20748	0.19049	0.51027	0.29762	0.17612	0.41408	0.15847
Pyroglutamate	0.41495	0.39852	0.32697	0.3526	0.42277	0.34565	0.12192	0.20767	0.092947	0.12197	0.15965	0.057124	0.11592	-0.026007	0.14141	0.15871	-0.17119	-0.039858	0.036137	0.0089727	0.14227	0.28504	0.44583	0.32048	0.29741	0.15001	0.15863	0.15632	0.27662	0.40588	0.44869	0.3462	0.34878	0.34068	0.4086	-0.052165	0.0045801	0.14628	0.27782	0.16565	0.17327	0.11987	-0.0074764	0.071265	0.30622	0.34666	0.36863	0.41853	0.40418
Arginine	0.31625	0.1929	0.1211	0.12648	0.41315	0.29366	0.083098	0.13877	0.04631	-0.021552	0.002442	-0.068156	0.058885	-0.18054	0.012423	0.041792	-0.24942	-0.12047	-0.085324	-0.10055	0.034176	0.14684	0.36325	0.17399	0.10744	0.098464	0.045566	-0.013928	0.12209	0.25283	0.29182	0.1675	0.2168	0.3708	0.32623	0.046891	0.08839	0.28464	0.22526	0.08242	0.073516	0.039705	-0.092715	0.07052	0.21047	0.38294	0.32353	0.33408	0.37317
Dipeptide: Val-Val	0.28944	0.22472	0.23488	0.18274	0.35167	0.35163	0.099923	0.16662	0.015472	0.023656	-0.055392	-0.051806	0.058384	-0.25264	-0.034849	-0.033483	-0.19354	-0.17945	-0.11755	-0.11409	0.18455	0.1626	0.33125	0.30177	0.23203	0.094016	0.040033	0.030715	0.1163	0.20514	0.29979	0.28626	0.29941	0.24834	0.29968	0.021368	0.01028	0.092403	0.12028	0.010854	-0.014302	-0.04675	-0.032244	0.01462	0.27918	0.30141	0.24836	0.27799	0.33454
Tripeptide: Ser-Va	0.3533	0.31305	0.3482	0.26327	0.40874	0.41294	0.11824	0.13844	-0.012643	0.030926	0.010288	-0.037743	0.13298	-0.2348	0.044321	-0.0095501	-0.15163	-0.15406	-0.03701	-0.026545	0.29116	0.24749	0.40193	0.37177	0.28934	0.10615	-0.0038245	0.0074623	0.16787	0.21572	0.34866	0.33958	0.34475	0.20387	0.28354	-0.042245	-0.040424	0.034564	0.119	0.024566	-0.017597	-0.07646	-0.018369	-0.044756	0.30377	0.26802	0.22365	0.2876	0.28746
Choline	0.2711	0.1742	0.063919	0.13043	0.49765	0.32536	0.12018	0.16786	0.20797	0.096548	0.1737	0.072199	0.076757	-0.13113	0.041373	0.12803	-0.13339	-0.036314	0.012574	-0.080844	-0.08322	0.22556	0.32717	0.16797	0.11869	0.28933	0.2543	0.18294	0.28668	0.50106	0.39671	0.3684	0.41457	0.61796	0.5391	0.18997	0.24187	0.43085	0.34375	0.23663	0.31321	0.30646	0.084903	0.17921	0.34902	0.45632	0.4981	0.46194	0.50611
Dipeptide: His-Lys	0.11522	0.059854	0.039088	-0.06247	0.43563	0.29012	0.061528	0.069587	0.0048619	-0.060613	-0.059961	-0.090422	0.022923	-0.25917	-0.060435	-0.0011354	-0.26767	-0.16652	-0.12624	-0.1493	-0.079778	0.12613	0.16714	0.059782	-0.0012504	0.20398	0.1491	0.0065607	0.28372	0.36729	0.36672	0.33086	0.34693	0.50607	0.33555	0.30379	0.22549	0.42047	0.3403	0.24066	0.25796	0.17109	0.18221	0.14336	0.37241	0.46612	0.48876	0.52975	0.54509
myo-Inositol	0.20763	0.22075	0.13897	0.17869	0.35104	0.21436	0.091725	0.15889	-0.018658	-0.045077	0.11185	0.239	0.10328	-0.090461	-0.010663	0.0051108	-0.068118	-0.075356	-0.10992	-0.1176	-0.081972	0.25934	0.27384	0.16888	0.20004	0.15003	0.34558	0.28866	0.22733	0.37243	0.38282	0.39135	0.39057	0.47665	0.50182	0.052935	0.090386	0.29645	0.23235	0.1182	0.29459	0.29069	0.087108	0.21947	0.37593	0.35816	0.4053	0.42313	0.51198
n-Acetylornithine	0.31459	0.27192	0.20173	0.21697	0.32509	0.28949	0.087428	0.21288	-0.022633	-0.04173	-0.020283	-0.0066233	0.0024561	-0.1768	0.067731	0.078687	-0.2226	-0.1912	-0.18888	-0.20495	0.033339	0.10067	0.23779	0.1762	0.17575	0.18834	0.21636	0.18006	0.24402	0.34809	0.43702	0.39206	0.40677	0.34213	0.41982	0.070661	0.095806	0.20169	0.33068	0.18327	0.21317	0.17145	0.084359	0.22241	0.43044	0.45745	0.41752	0.4669	0.52274
Phenylalanine	0.32666	0.27462	0.20871	0.26484	0.32847	0.24364	0.070919	0.19043	0.049312	0.034085	0.073387	-0.03772	0.040484	-0.12085	0.057544	0.063323	-0.216	-0.1586	-0.091362	-0.094207	0.053194	0.17681	0.34064	0.20156	0.16035	0.15177	0.15205	0.10792	0.22637	0.35257	0.3984	0.294	0.31505	0.32763	0.40049	0.0037571	0.032602	0.19787	0.25974	0.12634	0.15135	0.095757	0.0067081	0.1318	0.32127	0.38521	0.36347	0.40941	0.44414
Lysine	0.30901	0.25998	0.17592	0.2585	0.26393	0.25188	0.054973	0.22806	-0.0095222	-0.03806	0.0063642	-0.0084321	-0.024071	-0.159	0.066672	0.077607	-0.18328	-0.22281	-0.19392	-0.20458	0.012586	0.088436	0.2551	0.1571	0.15856	0.15639	0.20139	0.17792	0.19112	0.33534	0.37794	0.31549	0.32345	0.28711	0.40543	-0.0082952	0.029145	0.16287	0.29435	0.1377	0.18016	0.15266	0.031554	0.21445	0.35539	0.39973	0.36963	0.41563	0.49096
Tyrosine	0.28155	0.20276	0.10205	0.21932	0.26397	0.18587	0.019482	0.1965	0.02094	-0.037081	0.026506	-0.042962	-0.036334	-0.1064	0.031065	0.084796	-0.22505	-0.20314	-0.18039	-0.1914	-0.065252	0.086789	0.2503	0.086123	0.074977	0.15498	0.20637	0.14215	0.20366	0.36825	0.35793	0.26788	0.28911	0.34744	0.40316	0.036674	0.059221	0.24904	0.33061	0.17715	0.2143	0.17352	0.028807	0.22691	0.33117	0.4251	0.41768	0.43555	0.51817
Dipeptide: Arg-Tyr	0.096243	0.054933	0.028357	0.038882	0.3162	0.23513	0.021804	0.16395	-0.01953	-0.057246	-0.066297	-0.057062	-0.026146	-0.26788	-0.12647	-0.081746	-0.1367	-0.2477	-0.1686	-0.20239	-0.055624	0.086856	0.15424	0.096183	0.043909	0.20134	0.20436	0.091346	0.18962	0.33854	0.30162	0.37326	0.37515	0.38667	0.40227	0.15105	0.10914	0.2434	0.23966	0.13513	0.18629	0.14368	0.11332	0.12672	0.40395	0.35177	0.39339	0.40992	0.5101
Tripeptide: Glu-Ty	0.1833	0.11951	0.088156	0.071424	0.30854	0.2417	0.019208	0.13455	-0.085951	-0.088553	-0.079895	-0.037351	-0.034735	-0.26293	-0.10451	-0.070961	-0.14012	-0.22606	-0.17305	-0.19237	0.002218	0.08511	0.20427	0.1293	0.09507	0.15247	0.17391	0.092051	0.16483	0.26633	0.27245	0.35784	0.35824	0.3459	0.37806	0.1007	0.073699	0.19377	0.21133	0.074066	0.11318	0.10098	0.056394	0.11302	0.39811	0.34447	0.32196	0.34638	0.45566
Tetrapeptide: Asp-	0.17039	0.14144	0.1218	0.099802	0.32462	0.29202	0.076323	0.18937	-0.086278	-0.092884	-0.077497	0.017787	-0.036728	-0.26041	-0.075015	-0.081542	-0.1007	-0.21035	-0.18897	-0.20666	0.015613	0.10502	0.19012	0.1574	0.13632	0.18156	0.20769	0.15789	0.17854	0.28212	0.32574	0.4157	0.4075	0.34507	0.40677	0.097259	0.080122	0.18876	0.20153	0.067974	0.1538	0.13252	0.095161	0.16748	0.43285	0.3469	0.32921	0.37036	0.47211
Tripeptide: Glu-Le	0.21061	0.15561	0.12041	0.083715	0.36378	0.30647	0.053856	0.19861	0.0043549	-0.032565	-0.051722	-0.012429	0.016064	-0.2446	-0.016642	0.0098034	-0.17947	-0.18787	-0.16059	-0.18522	0.0015267	0.10588	0.19062	0.15724	0.12606	0.20124	0.20755	0.12627	0.22187	0.34972	0.3796	0.40798	0.41695	0.39568	0.41293	0.16887	0.13074	0.24749	0.303	0.16661	0.208	0.16453	0.10749	0.14447	0.43514	0.44515	0.41426	0.45267	0.50201
Tripeptide: Pro-Le	0.1501	0.092961	0.065002	0.044616	0.27921	0.23575	0.023263	0.15475	-0.0743	-0.12789	-0.11247	-0.0505	-0.015079	-0.2518	-0.053323	-0.036439	-0.21825	-0.24849	-0.25105	-0.25006	-0.043777	0.045727	0.1267	0.074265	0.051911	0.15769	0.21743	0.092248	0.21973	0.30478	0.31946	0.38966	0.38242	0.37152	0.36091	0.18495	0.13815	0.25722	0.29965	0.16738	0.20738	0.1629	0.16943	0.21251	0.43622	0.4236	0.42408	0.44867	0.54783
Tripeptide: Pro-Ar	0.19784	0.10207	0.081787	0.080191	0.31458	0.33244	-0.0056043	0.13277	-0.019285	-0.086714	-0.12564	-0.060445	0.022862	-0.27833	-0.076379	-0.010877	-0.17941	-0.26299	-0.21015	-0.22443	0.01852	0.067172	0.18271	0.1354	0.094152	0.15838	0.11617	0.067017	0.14351	0.29697	0.28911	0.33961	0.34313	0.3245	0.33319	0.13983	0.0846	0.20095	0.27605	0.14654	0.14338	0.10389	0.066563	0.11742	0.37833	0.39616	0.37911	0.39202	0.46623
Tripeptide: Pro-Va	0.15683	0.093324	0.072881	0.057132	0.36307	0.29146	0.06451	0.14781	-0.061675	-0.12407	-0.11586	-0.046413	-0.0015507	-0.26279	-0.063402	-0.04539	-0.16334	-0.24038	-0.18762	-0.21947	-0.0037602	0.076667	0.19736	0.12846	0.073798	0.13568	0.13431	0.06698	0.144	0.26633	0.28479	0.34934	0.34536	0.35197	0.35441	0.11963	0.087493	0.21283	0.24282	0.13074	0.15065	0.11066	0.082107	0.12441	0.37804	0.36014	0.36002	0.38756	0.44803
Tripeptide: Pro-Pr	0.14909	0.071436	0.052768	-0.0019139	0.28142	0.26653	-0.0055924	0.11262	-0.085123	-0.13971	-0.11842	-0.021798	0.00074199	-0.27193	-0.12944	-0.068906	-0.20201	-0.24691	-0.2429	-0.24675	-0.029977	0.05414	0.15201	0.099311	0.0683	0.12947	0.14467	0.050376	0.10495	0.21878	0.24296	0.29296	0.3072	0.32444	0.29459	0.1451	0.068756	0.22308	0.23447	0.098557	0.10224	0.088755	0.057734	0.11868	0.3515	0.36103	0.34793	0.34686	0.46682
Dipeptide: Arg-Ile	0.17343	0.11021	0.09367	0.070693	0.29263	0.27428	0.02177	0.15171	-0.072348	-0.096927	-0.11698	-0.061386	-0.029406	-0.28008	-0.092819	-0.058784	-0.19192	-0.2595	-0.22381	-0.22487	0.013682	0.064925	0.18017	0.13197	0.094988	0.13313	0.12716	0.065811	0.13103	0.24386	0.28847	0.30255	0.31026	0.29254	0.31346	0.095285	0.044388	0.18261	0.22145	0.091187	0.10571	0.069606	0.042758	0.11464	0.35093	0.36354	0.34196	0.37137	0.47022
Dipeptide: Ser-Lys	0.17326	0.10336	0.086944	0.082705	0.27892	0.30487	0.0093318	0.13934	-0.049363	-0.094926	-0.12241	-0.045274	-0.027951	-0.26283	-0.10106	-0.046531	-0.15927	-0.25609	-0.22083	-0.23217	0.015807	0.065654	0.19928	0.13666	0.10691	0.1128	0.11497	0.067049	0.12478	0.25893	0.23855	0.29939	0.29139	0.30969	0.32083	0.11226	0.056099	0.18747	0.21357	0.073483	0.083378	0.066915	0.051402	0.12771	0.33097	0.34712	0.32013	0.34415	0.44781
Dipeptide: Lys-Phe	0.16394	0.087166	0.069538	0.028347	0.33284	0.33155	0.0069437	0.090106	-0.11871	-0.17062	-0.18465	-0.070404	-0.054537	-0.30876	-0.076677	-0.0044301	-0.19781	-0.29734	-0.25789	-0.29515	-0.001865	0.003995	0.14991	0.10716	0.08059	0.1083	0.076714	0.052518	0.10148	0.20669	0.2518	0.27441	0.26789	0.28112	0.24892	0.11696	0.046745	0.17734	0.27574	0.15896	0.1142	0.083671	0.062781	0.12286	0.32901	0.3693	0.36126	0.38949	0.46994
Dipeptide: Phe-Arg	0.17456	0.11598	0.089436	0.050992	0.32644	0.30716	0.012148	0.12549	-0.098564	-0.11199	-0.13968	-0.053774	-0.07527	-0.30704	-0.073372	-0.013778	-0.16603	-0.284	-0.22485	-0.26415	-0.0070157	0.01661	0.14052	0.12171	0.10302	0.17032	0.14778	0.12604	0.14503	0.24724	0.30665	0.33984	0.33138	0.28812	0.30949	0.10971	0.052302	0.15431	0.27825	0.15565	0.15102	0.12486	0.078722	0.12733	0.39467	0.37027	0.36335	0.40512	0.48344
Tripeptide: Pro-Va	0.16859	0.10847	0.086503	0.045443	0.31529	0.28599	0.012365	0.096789	-0.091544	-0.12709	-0.11518	-0.06107	-0.0212	-0.26641	-0.089767	-0.041745	-0.19583	-0.26061	-0.21393	-0.23724	-0.0095083	0.050949	0.1644	0.10629	0.075865	0.16246	0.14309	0.080065	0.17972	0.26606	0.29704	0.34989	0.35022	0.33189	0.32238	0.14395	0.084833	0.2093	0.27568	0.1499	0.14373	0.11288	0.10041	0.13856	0.40739	0.38029	0.3745	0.40719	0.48946
Dipeptide: Phe-Tyr	0.21057	0.1506	0.13433	0.07572	0.3269	0.3362	0.050076	0.13307	-0.060964	-0.12696	-0.067762	-0.0027544	0.024312	-0.23712	-0.028349	0.01663	-0.20965	-0.23276	-0.21848	-0.22778	0.0076318	0.098808	0.19677	0.13551	0.10618	0.14826	0.12384	0.071814	0.15945	0.27611	0.31765	0.3176	0.3307	0.33537	0.31175	0.14093	0.055112	0.23451	0.29596	0.15644	0.14864	0.11538	0.087643	0.14794	0.36223	0.40862	0.38357	0.41304	0.47402
Dipeptide: Pro-Gly	0.23282	0.16603	0.15698	0.12791	0.3135	0.29428	0.070149	0.1646	-0.024248	-0.056631	-0.033811	-0.045977	0.0092251	-0.2042	-0.019317	-0.0075162	-0.2129	-0.20377	-0.18328	-0.17552	0.052541	0.11422	0.22967	0.16356	0.12736	0.14049	0.15478	0.083312	0.22517	0.29145	0.31536	0.35215	0.35902	0.33173	0.33199	0.12251	0.071469	0.20425	0.26843	0.13341	0.13402	0.10406	0.097007	0.14433	0.38519	0.39316	0.37557	0.40178	0.478
Dipeptide: Pro-Phe	0.19781	0.13893	0.11589	0.079426	0.33382	0.2951	0.048905	0.14943	-0.067269	-0.095787	-0.10916	-0.044209	-0.018182	-0.25444	-0.056997	-0.032794	-0.20787	-0.22452	-0.21569	-0.2235	0.017865	0.076881	0.18626	0.14092	0.1145	0.15194	0.1632	0.097693	0.18537	0.27256	0.3308	0.3599	0.36444	0.33927	0.33851	0.12909	0.099722	0.21463	0.26185	0.13331	0.15162	0.11146	0.09198	0.1587	0.399	0.40111	0.38281	0.41531	0.50087
Histidine	0.24135	0.146	0.095689	0.070124	0.34715	0.30812	0.029412	0.091704	-0.037834	-0.083872	-0.098461	-0.032017	0.012559	-0.28634	-0.074644	0.0095397	-0.22794	-0.23689	-0.21042	-0.22653	0.0022511	0.086265	0.22609	0.14619	0.12016	0.13781	0.12962	0.080121	0.1323	0.26094	0.29451	0.27834	0.30187	0.36562	0.33209	0.11615	0.10363	0.24061	0.26082	0.12881	0.12356	0.11132	0.025254	0.12857	0.32493	0.40217	0.37811	0.38383	0.48137
gamma-Glutamylputr	0.2315	0.16985	0.1296	0.10299	0.30861	0.30711	0.014308	0.16243	-0.075812	-0.084683	-0.12002	-0.0043253	0.010154	-0.25925	-0.061194	-0.020016	-0.18397	-0.21224	-0.2192	-0.22413	0.048241	0.081658	0.2017	0.17511	0.16973	0.12238	0.16525	0.097206	0.12925	0.24722	0.30145	0.33432	0.34018	0.29837	0.32609	0.066048	0.073882	0.16463	0.23037	0.096367	0.11054	0.088802	0.031923	0.12603	0.35559	0.3669	0.34959	0.36348	0.48284
Dipeptide: Arg-Pro	0.2077	0.15273	0.12823	0.061063	0.31416	0.26652	0.060359	0.17253	-0.085212	-0.0797	-0.10364	-0.0065653	-0.021318	-0.30078	-0.053598	-0.028491	-0.17372	-0.2254	-0.20443	-0.20431	0.0083261	0.07723	0.18644	0.15111	0.13303	0.12832	0.17175	0.11654	0.15473	0.24148	0.31864	0.33231	0.33332	0.33264	0.36784	0.12604	0.06662	0.19622	0.23064	0.078672	0.13131	0.11293	0.045867	0.1194	0.3836	0.40006	0.32679	0.38002	0.45027
Dipeptide: Leu-Ala	0.2412	0.17559	0.15119	0.11782	0.33273	0.30585	0.052361	0.15221	-0.044395	-0.0601	-0.091347	-0.049463	0.00080573	-0.24001	-0.052703	-0.019826	-0.21178	-0.19717	-0.17998	-0.18173	0.06528	0.11828	0.2462	0.18048	0.1426	0.13044	0.12049	0.057568	0.16915	0.28025	0.31932	0.33578	0.34789	0.33892	0.34569	0.10242	0.08197	0.20548	0.2257	0.088173	0.096573	0.058903	0.044231	0.11981	0.35751	0.39227	0.34575	0.37612	0.46046
Dipeptide: Leu-Lys	0.2021	0.14972	0.13254	0.093464	0.35639	0.33103	0.076086	0.15565	-0.042455	-0.072248	-0.092604	-0.030661	-0.0010413	-0.23873	-0.064392	-0.040431	-0.18681	-0.1977	-0.18284	-0.19315	0.035495	0.10977	0.2215	0.16661	0.13577	0.15382	0.13974	0.099198	0.18562	0.28213	0.33165	0.35208	0.35852	0.35017	0.3482	0.12549	0.095613	0.22222	0.23925	0.11014	0.13641	0.097643	0.066577	0.14214	0.38176	0.3871	0.36335	0.40174	0.47288
Dethiobiotin	0.22744	0.16886	0.15142	0.10866	0.32209	0.3061	0.054424	0.15188	-0.062837	-0.078419	-0.092486	-0.040871	-0.0042689	-0.26928	-0.0456	-0.041171	-0.1932	-0.22628	-0.20349	-0.2024	0.058463	0.091155	0.21692	0.17445	0.14496	0.14255	0.13851	0.090802	0.16986	0.24924	0.32344	0.34342	0.35098	0.30718	0.3366	0.095723	0.073859	0.18169	0.22414	0.085745	0.10488	0.074754	0.059112	0.13275	0.38011	0.38215	0.33445	0.3789	0.45967
Dipeptide: Ala-Val	0.21722	0.15794	0.14088	0.093309	0.32668	0.29343	0.044597	0.14182	-0.075284	-0.09127	-0.092089	-0.028545	0.0032904	-0.2641	-0.058906	-0.041156	-0.19598	-0.21934	-0.2014	-0.19776	0.044038	0.10514	0.21935	0.16518	0.13308	0.1282	0.1337	0.073386	0.15539	0.24681	0.31519	0.32722	0.33651	0.31963	0.331	0.098745	0.063123	0.19869	0.22143	0.085604	0.10681	0.071615	0.05055	0.121	0.36332	0.38098	0.33907	0.37625	0.46055
Dipeptide: Leu-Ser	0.20837	0.1512	0.1333	0.090784	0.32765	0.29258	0.065425	0.16544	-0.071181	-0.086753	-0.094533	-0.050546	-0.021884	-0.25722	-0.056779	-0.055533	-0.19117	-0.21371	-0.19685	-0.19898	0.042823	0.087597	0.21483	0.15745	0.12329	0.13928	0.139	0.07679	0.17024	0.24776	0.3126	0.33727	0.34576	0.31867	0.33856	0.10149	0.077647	0.19863	0.21947	0.079642	0.10434	0.071998	0.054842	0.13412	0.37676	0.376	0.33243	0.37449	0.45994
Dipeptide: Leu-Thr	0.21832	0.15781	0.1409	0.1013	0.33815	0.30243	0.058544	0.16067	-0.069307	-0.08444	-0.085101	-0.035531	-0.012686	-0.25527	-0.048325	-0.03457	-0.18782	-0.21524	-0.19328	-0.19662	0.04932	0.1027	0.22007	0.16814	0.13344	0.13908	0.1429	0.081591	0.16627	0.25758	0.31586	0.34427	0.35062	0.31855	0.33285	0.091275	0.063206	0.18855	0.23098	0.099125	0.11725	0.082836	0.060427	0.12498	0.37287	0.37346	0.34809	0.38015	0.46714
Dipeptide: Leu-Pro	0.21409	0.15422	0.13224	0.097193	0.33006	0.29796	0.057864	0.15563	-0.05888	-0.084537	-0.094423	-0.043551	-0.0047487	-0.247	-0.053159	-0.034115	-0.20927	-0.21829	-0.20383	-0.20499	0.037612	0.094013	0.21291	0.15836	0.12679	0.13826	0.14315	0.082826	0.17139	0.26339	0.32231	0.33704	0.34736	0.32475	0.33318	0.10351	0.078164	0.20217	0.24216	0.10992	0.12408	0.087701	0.06077	0.13689	0.37396	0.38858	0.36126	0.39467	0.47797
Dipeptide: Val-Phe	0.20044	0.14875	0.13353	0.08674	0.32992	0.28997	0.061776	0.1311	-0.068696	-0.087534	-0.093443	-0.043903	0.00057943	-0.24085	-0.081075	-0.065385	-0.21107	-0.21299	-0.19809	-0.19461	0.043786	0.1068	0.21422	0.16026	0.12657	0.13986	0.14068	0.081332	0.17446	0.2512	0.31628	0.3418	0.35694	0.32486	0.32591	0.10259	0.080853	0.20029	0.2216	0.095664	0.10864	0.075795	0.059815	0.12686	0.38065	0.37293	0.34966	0.38421	0.47154
Dipeptide: Glu-Lys	0.23736	0.16284	0.15292	0.13634	0.36424	0.32875	0.075955	0.16732	-0.028116	-0.052187	-0.069793	-0.057408	0.0037065	-0.24701	-0.041509	-0.044666	-0.16739	-0.19634	-0.15068	-0.16104	0.093413	0.12774	0.27386	0.20547	0.14613	0.13837	0.10988	0.053901	0.16085	0.26136	0.29794	0.34835	0.34986	0.31834	0.33967	0.068524	0.069515	0.1732	0.18989	0.069113	0.083529	0.045039	0.048722	0.10468	0.35059	0.33426	0.31888	0.33988	0.42346
Dipeptide: Val-Tyr	0.183	0.13718	0.13658	0.11283	0.38844	0.33766	0.12869	0.20187	-0.025934	-0.052811	-0.082613	-0.0301	-0.0088881	-0.24802	-0.062096	-0.07998	-0.13769	-0.17817	-0.14984	-0.16493	0.072166	0.1409	0.25337	0.20447	0.14716	0.14571	0.12937	0.087552	0.16446	0.27035	0.31438	0.36842	0.36996	0.34753	0.36883	0.088875	0.086596	0.19779	0.16945	0.05815	0.11082	0.068364	0.056726	0.11992	0.36294	0.33582	0.32352	0.35708	0.43139
Tripeptide: Pro-Il	0.17651	0.10132	0.11562	0.10452	0.3436	0.33304	0.093132	0.13668	-0.053678	-0.12339	-0.13062	-0.086298	0.00048967	-0.25941	-0.050754	-0.047616	-0.20088	-0.25768	-0.22182	-0.22933	0.083549	0.08621	0.22693	0.17186	0.10638	0.081398	0.069232	0.0158	0.13623	0.22091	0.23788	0.31148	0.30654	0.29111	0.26752	0.086221	0.060367	0.16479	0.20426	0.1115	0.078864	0.039908	0.089024	0.12327	0.31553	0.32436	0.34357	0.35234	0.43967
Dipeptide: Lys-Thr	0.18895	0.12742	0.11009	0.057769	0.32615	0.28258	0.028601	0.083506	-0.077074	-0.10274	-0.092035	-0.052609	-0.01654	-0.25121	-0.086608	-0.09866	-0.16602	-0.21886	-0.19213	-0.19461	0.026744	0.067418	0.21086	0.13349	0.11665	0.12394	0.14242	0.093737	0.18588	0.207	0.25675	0.31703	0.32089	0.31593	0.31202	0.11662	0.1124	0.20659	0.20818	0.059988	0.076082	0.073297	0.058848	0.13221	0.38005	0.35216	0.29275	0.35615	0.43098
Dipeptide: Arg-Val	0.19021	0.12459	0.12576	0.083509	0.34241	0.33674	0.069843	0.16523	-0.039896	-0.081913	-0.095585	-0.043504	-0.0039458	-0.2395	-0.074	-0.052005	-0.18545	-0.21172	-0.19305	-0.19415	0.054494	0.10625	0.22104	0.17034	0.12571	0.12455	0.10114	0.058052	0.13967	0.24444	0.28297	0.30805	0.32003	0.30382	0.29659	0.10181	0.050065	0.19135	0.21783	0.090023	0.090692	0.056169	0.037006	0.10252	0.33741	0.3578	0.33555	0.36246	0.43937
Tripeptide: Leu-Le	0.21729	0.15715	0.1491	0.084516	0.32044	0.3056	0.048779	0.12983	-0.084336	-0.10455	-0.11206	-0.058804	0.019113	-0.25997	-0.055827	-0.035884	-0.20999	-0.23759	-0.19421	-0.19548	0.058123	0.083629	0.21484	0.1623	0.12081	0.12264	0.099417	0.047593	0.15261	0.22986	0.30319	0.32514	0.32915	0.2871	0.30448	0.10244	0.046901	0.16659	0.23626	0.10396	0.091363	0.05279	0.049738	0.09455	0.37295	0.3657	0.32577	0.3699	0.42696
Tetrapeptide: Leu-	0.2025	0.1281	0.11183	0.095538	0.36081	0.31129	0.074927	0.17671	-0.084198	-0.12168	-0.12651	-0.062674	-0.051145	-0.24586	-0.039026	-0.023753	-0.18737	-0.22615	-0.20959	-0.23007	0.040205	0.067692	0.21191	0.14952	0.1051	0.11791	0.11797	0.064651	0.13765	0.23833	0.2898	0.33064	0.32897	0.30526	0.30819	0.079572	0.057816	0.17934	0.24108	0.12065	0.12106	0.077655	0.060422	0.13997	0.35574	0.36068	0.35366	0.37421	0.46002
Dipeptide: Ile-Val	0.23192	0.17353	0.15989	0.11653	0.33707	0.32287	0.073021	0.17275	-0.068357	-0.081531	-0.094953	-0.038854	-0.016617	-0.25299	-0.042693	-0.036045	-0.18561	-0.21191	-0.19253	-0.19681	0.073235	0.099253	0.23515	0.18743	0.15178	0.12914	0.11662	0.076268	0.14626	0.23764	0.31144	0.32896	0.33609	0.29272	0.32162	0.071754	0.048044	0.1661	0.21148	0.075192	0.085977	0.053765	0.035362	0.11729	0.356	0.36109	0.31926	0.35788	0.43896
Dipeptide: Glu-Arg	0.19296	0.1298	0.10833	0.081063	0.331	0.30711	0.053898	0.16891	-0.049594	-0.077753	-0.10164	-0.053063	-0.016997	-0.26605	-0.068702	-0.052654	-0.17551	-0.22362	-0.18981	-0.19846	0.040144	0.08887	0.21883	0.15934	0.12005	0.12826	0.12821	0.060189	0.14174	0.25461	0.27709	0.31675	0.32194	0.31504	0.32753	0.085798	0.070898	0.18869	0.21148	0.077806	0.094717	0.069011	0.038636	0.10737	0.34141	0.35086	0.32937	0.36049	0.45198
Dipeptide: Lys-Val	0.2002	0.13349	0.11119	0.085086	0.3377	0.31454	0.051555	0.14769	-0.042308	-0.077438	-0.094889	-0.029846	0.0098408	-0.25858	-0.08354	-0.052742	-0.17276	-0.21217	-0.18506	-0.19405	0.030836	0.10607	0.22654	0.16229	0.12602	0.14122	0.13345	0.079337	0.1533	0.2695	0.29505	0.33259	0.34081	0.34607	0.35265	0.11151	0.086712	0.215	0.21666	0.082959	0.11122	0.084785	0.042602	0.12066	0.36201	0.36888	0.34124	0.36705	0.45511
Tripeptide: His-Pr	-0.085717	-0.094546	-0.15421	-0.16442	0.029646	0.022537	-0.11442	0.060941	-0.12964	-0.19905	-0.20811	-0.064032	-0.15402	-0.25254	-0.23736	-0.10014	-0.28042	-0.34406	-0.43643	-0.44543	-0.33197	-0.1704	-0.2417	-0.19731	-0.13472	0.29784	0.41199	0.24884	0.29462	0.34988	0.34841	0.44095	0.4495	0.41749	0.37328	0.42213	0.27733	0.36636	0.42817	0.30564	0.37998	0.35393	0.35634	0.41838	0.60627	0.52507	0.56035	0.56293	0.74806
Dipeptide: Pro-Met	-0.097408	-0.10463	-0.16617	-0.19072	0.021969	0.00024462	-0.128	0.059086	-0.12362	-0.20205	-0.2313	-0.070616	-0.15669	-0.23085	-0.23617	-0.090642	-0.30174	-0.32431	-0.44102	-0.43661	-0.35379	-0.16377	-0.26086	-0.22828	-0.16081	0.28326	0.41822	0.22996	0.30828	0.37811	0.3537	0.44623	0.45699	0.45319	0.3857	0.47513	0.31638	0.41578	0.4521	0.31163	0.39642	0.35768	0.37404	0.43228	0.61651	0.57523	0.57012	0.5909	0.75138
Dipetide: Thr-Met	-0.069976	-0.10043	-0.17324	-0.20969	0.015373	-0.048572	-0.13467	0.054621	-0.14467	-0.2039	-0.2198	-0.064607	-0.15468	-0.24375	-0.21751	-0.093441	-0.32513	-0.31259	-0.44924	-0.4293	-0.36407	-0.18985	-0.26069	-0.23403	-0.15514	0.2556	0.45313	0.24336	0.31106	0.3222	0.33721	0.42226	0.43138	0.44017	0.36624	0.45771	0.31828	0.4041	0.44831	0.30077	0.39437	0.37453	0.35688	0.4291	0.61063	0.57117	0.56317	0.5735	0.7522
Fumaric acid	0.1173	0.094938	0.0045325	0.058152	0.12863	0.10023	-0.062666	0.11468	-0.082663	-0.17004	-0.037634	-0.027462	-0.16607	-0.19377	0.060323	0.13072	-0.25144	-0.33319	-0.37254	-0.40084	-0.26086	-0.094634	-0.1084	-0.1312	-0.067595	0.32668	0.42063	0.31135	0.40034	0.47279	0.47109	0.49329	0.48447	0.43212	0.43959	0.33004	0.22545	0.35887	0.56821	0.41504	0.48607	0.43984	0.41955	0.49283	0.6164	0.61706	0.61806	0.67469	0.76326
Methionine	-0.058863	-0.016819	-0.10206	-0.083105	0.0086281	-0.01228	-0.085249	0.080383	-0.098937	-0.18177	-0.1551	-0.052145	-0.13801	-0.17082	-0.1414	-0.071701	-0.31557	-0.32868	-0.43172	-0.42187	-0.34025	-0.14926	-0.22912	-0.20143	-0.12029	0.30715	0.44101	0.30418	0.34218	0.38983	0.44092	0.44103	0.45545	0.39175	0.39507	0.36961	0.28015	0.36923	0.45759	0.32748	0.43181	0.38127	0.37394	0.48045	0.61318	0.56142	0.57243	0.63788	0.75931
Trehalose	0.054918	0.028739	-0.068728	0.018167	-0.030008	0.0071306	-0.16749	0.099353	-0.098699	-0.17535	-0.16254	-0.070423	-0.14602	-0.22496	-0.066957	0.026965	-0.27032	-0.41147	-0.46176	-0.46018	-0.27601	-0.20115	-0.20019	-0.16215	-0.074029	0.26938	0.43001	0.30727	0.29547	0.37273	0.38249	0.43583	0.42655	0.30297	0.38671	0.28701	0.21192	0.24573	0.49138	0.34102	0.39566	0.3709	0.34523	0.45414	0.59953	0.54839	0.54533	0.58478	0.72944
Succinic acid	0.14683	0.17693	0.072646	0.16681	0.33057	0.34717	-0.013559	0.10657	-0.093783	-0.12811	-0.055269	0.18581	-0.086832	-0.13241	0.03998	0.20557	-0.00273	-0.22902	-0.19187	-0.34578	-0.12111	0.02753	0.034091	0.095495	0.17285	0.30273	0.3785	0.42275	0.23374	0.4563	0.40463	0.57089	0.49313	0.36069	0.40497	0.072554	0.085114	0.10123	0.45955	0.43367	0.46837	0.45226	0.31261	0.31744	0.51147	0.318	0.55291	0.52608	0.62726
Cyclo(Leu-Pro)	0.20262	0.11134	-0.0048698	0.098647	0.23871	0.19494	-0.022997	0.12246	-0.12237	-0.22347	-0.14557	-0.020287	-0.11556	-0.2639	-0.0057085	0.090728	-0.1823	-0.35635	-0.35137	-0.41309	-0.17148	-0.088246	0.066348	-0.022667	0.011934	0.18203	0.26212	0.22791	0.1513	0.30736	0.31695	0.33597	0.33711	0.35822	0.41741	0.12582	0.13141	0.24925	0.41472	0.25935	0.28881	0.28916	0.13318	0.34199	0.44439	0.4785	0.45689	0.47333	0.58758
Homoserine	0.066401	0.034805	-0.058766	0.02094	0.35734	0.24537	0.097587	0.049302	0.0025732	-0.19079	-0.11124	-0.05104	-0.14152	0.035125	-0.013066	0.1588	-0.37567	-0.1891	-0.31932	-0.40743	-0.27139	-0.051001	-0.004188	-0.10502	-0.064975	0.23266	0.27794	0.25418	0.30811	0.40129	0.41229	0.32078	0.33801	0.46586	0.23998	0.28666	0.27224	0.42677	0.57502	0.54387	0.47715	0.39137	0.32142	0.48905	0.40614	0.50496	0.70457	0.66793	0.73059
Glycine	0.29522	0.24458	0.19126	0.30342	0.24297	0.18791	0.068409	0.13227	0.0076753	-0.11282	0.016523	-0.051055	-0.059142	0.066368	0.18762	0.17494	-0.34282	-0.19616	-0.3053	-0.27426	-0.027256	0.051646	0.15831	0.047992	0.087037	0.11498	0.27698	0.23039	0.35744	0.35216	0.41901	0.35725	0.35221	0.28954	0.25668	0.10461	0.14616	0.24128	0.47852	0.37186	0.33373	0.24941	0.29378	0.4542	0.41289	0.49113	0.54008	0.57583	0.61077
Tryptophan	0.14008	0.065477	0.0033533	0.19987	0.023363	0.085654	-0.10127	0.14923	-0.053417	-0.16115	-0.074835	-0.095479	-0.1892	-0.13672	-0.023393	0.025853	-0.217	-0.37241	-0.4253	-0.4049	-0.14332	-0.092532	-0.023808	-0.075109	-0.039012	0.21043	0.29456	0.22905	0.21528	0.33353	0.3142	0.32985	0.33541	0.22227	0.31127	0.10921	0.090132	0.19946	0.37287	0.23749	0.27256	0.22807	0.24585	0.44958	0.43298	0.4358	0.46331	0.45566	0.64502
Proline	0.18862	0.13279	0.014799	0.15622	0.14019	0.045923	-0.056653	0.15128	-0.023622	-0.11385	-0.010785	-0.035458	-0.091206	-0.11376	0.025631	0.036363	-0.25781	-0.28048	-0.33088	-0.3285	-0.19432	-0.057542	0.044583	-0.044956	0.0035038	0.21027	0.37126	0.27951	0.2681	0.33996	0.3981	0.33805	0.35868	0.32645	0.40496	0.11704	0.16063	0.27058	0.40815	0.25922	0.33109	0.30106	0.18489	0.40134	0.46875	0.4947	0.49114	0.52343	0.63969
Alanine	-0.136	-0.18012	-0.29989	-0.022003	-0.10657	-0.1	-0.19369	0.03871	-0.019254	-0.21532	-0.093177	-0.1128	-0.26562	-0.19484	-0.16523	0.079303	-0.19063	-0.54282	-0.443	-0.5617	-0.47061	-0.3101	-0.26194	-0.29024	-0.28558	0.27768	0.25631	0.23684	-0.00017064	0.27891	0.20251	0.089084	0.10585	0.16545	0.23744	0.13034	-0.013849	0.17272	0.40957	0.39333	0.35495	0.33141	0.21124	0.37875	0.26923	0.29048	0.48961	0.40538	0.58429
Leucine	-0.024896	-0.042003	-0.13711	0.023415	-0.045767	-0.08191	-0.16894	0.091592	-0.12259	-0.17288	-0.11337	-0.069986	-0.20369	-0.28709	-0.16016	-0.04031	-0.16355	-0.49929	-0.40845	-0.47075	-0.306	-0.24011	-0.17901	-0.13418	-0.10892	0.25479	0.3243	0.29145	0.059484	0.20596	0.28953	0.24167	0.24826	0.12808	0.31553	0.059312	-0.028369	0.060482	0.31395	0.2485	0.27514	0.26685	0.14964	0.28166	0.41937	0.30872	0.40019	0.39005	0.56641
Betaine	-0.0034041	-0.16534	-0.2859	-0.18147	0.026776	-0.055398	-0.1671	-0.10695	-0.35464	-0.47975	-0.4028	-0.20067	-0.32491	-0.28792	-0.079665	0.12387	-0.35986	-0.43503	-0.59454	-0.61561	-0.435	-0.3891	-0.28786	-0.42737	-0.31547	0.085674	0.28288	0.14185	0.2661	0.21794	0.1711	0.23044	0.19169	0.4064	0.19998	0.42103	0.31752	0.45334	0.59155	0.45682	0.45306	0.42538	0.38206	0.60408	0.45666	0.60381	0.61863	0.58529	0.79497
Ornithine	-0.10624	-0.13306	-0.20034	-0.035336	-0.078001	-0.025114	-0.09125	0.056936	-0.17876	-0.35839	-0.28513	-0.08007	-0.33591	-0.11255	-0.013992	0.16977	-0.24125	-0.42602	-0.62937	-0.62866	-0.41162	-0.27993	-0.36544	-0.38615	-0.24439	0.1224	0.42594	0.25933	0.26285	0.33688	0.19527	0.28996	0.23294	0.32288	0.19239	0.39694	0.31718	0.3871	0.57527	0.4905	0.51517	0.452	0.57131	0.73724	0.40569	0.48791	0.61623	0.59125	0.78232
Uracil	0.035678	0.033762	0.0024229	0.15089	0.084879	0.038627	0.045784	0.03967	-0.20029	-0.26982	-0.17338	-0.13002	-0.27431	-0.11766	0.12633	0.1887	-0.19957	-0.39415	-0.44378	-0.49289	-0.22119	-0.22493	-0.22951	-0.20678	-0.11411	0.22122	0.38908	0.36948	0.46861	0.352	0.39218	0.50373	0.42294	0.28111	0.28275	0.306	0.24709	0.2138	0.58669	0.56851	0.56606	0.47372	0.59809	0.64758	0.61415	0.47793	0.62171	0.65661	0.72691
PE(33:1)	-0.0036244	0.035667	-0.13253	-0.083584	0.18103	-0.0064774	-0.012977	0.13268	0.039976	-0.033184	0.053565	0.025904	-0.12192	-0.080407	-0.088766	-0.091375	-0.19946	-0.033937	-0.17776	-0.21073	-0.38249	0.020705	-0.10097	-0.1925	-0.12592	0.49445	0.54228	0.34382	0.48318	0.58571	0.56319	0.5579	0.62211	0.68006	0.64118	0.42674	0.50872	0.63311	0.41335	0.24748	0.53298	0.48369	0.35561	0.53273	0.6652	0.62695	0.58187	0.64623	0.76308
PE(36:1)	0.057584	0.086273	-0.10409	0.024383	0.20098	-0.065178	-0.019515	0.1958	0.25144	0.18754	0.24011	0.13839	0.0046732	0.033319	-0.02645	-0.013164	-0.14044	0.074819	-0.048168	-0.062896	-0.37904	0.14494	-0.019004	-0.10091	-0.020854	0.48119	0.68326	0.46175	0.53845	0.67924	0.58385	0.56506	0.6254	0.72764	0.71898	0.38265	0.52018	0.61108	0.41611	0.2821	0.61627	0.58391	0.33189	0.47316	0.62055	0.59812	0.62199	0.64594	0.73739
PG(36:1)	-0.072607	-0.035622	-0.25006	-0.10908	0.17288	-0.12735	-0.016925	0.19418	0.098189	-0.018799	0.14624	0.090426	-0.10634	-0.012898	-0.018921	-0.0021454	-0.12584	-0.014805	-0.12456	-0.20206	-0.54114	-0.01888	-0.17561	-0.28511	-0.21242	0.51336	0.65044	0.42595	0.49346	0.64842	0.56015	0.54327	0.5998	0.72322	0.70797	0.42686	0.49639	0.65972	0.50906	0.37813	0.70766	0.66198	0.37435	0.54089	0.66351	0.62697	0.66122	0.69317	0.77155
PE(34:1)	-0.043263	-0.029825	-0.22713	-0.10279	0.16572	-0.059861	-0.039124	0.15714	0.082131	-0.043082	0.061923	-0.020696	-0.18382	-0.047807	-0.055565	0.014619	-0.23311	-0.089731	-0.19948	-0.27672	-0.50397	-0.063552	-0.17411	-0.28872	-0.23318	0.53045	0.57232	0.35965	0.48592	0.64974	0.57158	0.52737	0.58306	0.69626	0.63605	0.46213	0.49908	0.65885	0.54104	0.40324	0.65213	0.58006	0.40869	0.58224	0.65834	0.65448	0.69257	0.71681	0.82278
PG(34:1)	0.030368	0.040629	-0.14017	-0.10338	0.22919	-0.063875	-0.0026432	0.098003	0.056783	-0.067826	0.070977	-0.023456	-0.10122	-0.016109	0.054578	0.029187	-0.32722	-0.020939	-0.19183	-0.22068	-0.44906	-0.035122	-0.15523	-0.27204	-0.205	0.49679	0.56347	0.35304	0.58615	0.60509	0.66052	0.55867	0.62863	0.71199	0.60298	0.51717	0.57163	0.71267	0.5909	0.43838	0.684	0.58352	0.45059	0.607	0.7205	0.76769	0.71323	0.79966	0.81348
PG(35:1)	-0.026543	-0.079852	-0.21451	-0.19901	0.12437	0.042166	-0.066495	0.19272	-0.0088992	-0.13012	-0.1699	-0.14275	-0.20374	-0.15476	-0.13196	0.018469	-0.29593	-0.13836	-0.31129	-0.34285	-0.38169	-0.1167	-0.18245	-0.28958	-0.25056	0.35139	0.35736	0.068586	0.30199	0.50093	0.38095	0.35496	0.42484	0.59106	0.45915	0.51531	0.47536	0.64293	0.4833	0.29061	0.40974	0.32429	0.28976	0.47918	0.49264	0.64727	0.56928	0.57072	0.71461
PE(33:0)	-0.11196	-0.23102	-0.4059	-0.36746	-0.012541	-0.25998	-0.22442	-0.033458	-0.13203	-0.26423	-0.21901	-0.094578	-0.27277	-0.18371	-0.17965	-0.0078919	-0.41102	-0.20926	-0.49654	-0.45576	-0.59608	-0.25609	-0.36829	-0.49104	-0.36825	0.2209	0.54844	0.18832	0.32815	0.36105	0.25267	0.27466	0.32526	0.6281	0.34698	0.5783	0.54694	0.70445	0.54535	0.36499	0.52651	0.51622	0.4027	0.60168	0.49246	0.70761	0.66522	0.6235	0.86595
PE(35:1)	-0.17092	-0.16616	-0.39132	-0.27119	0.057481	-0.15302	-0.077501	0.14439	-0.0013625	-0.13763	-0.041053	-0.034666	-0.25597	-0.17251	-0.15994	-0.062691	-0.19613	-0.16672	-0.27671	-0.35862	-0.62184	-0.18031	-0.28068	-0.40836	-0.3427	0.47015	0.54481	0.29151	0.32924	0.53866	0.4061	0.37618	0.43839	0.66432	0.59697	0.45228	0.48329	0.67059	0.45628	0.29575	0.57642	0.56189	0.3204	0.54771	0.54265	0.58622	0.59661	0.6084	0.78101
2-Monostearin	0.040545	0.062444	-0.049525	0.12083	0.024424	0.056496	-0.15939	0.13264	-0.058486	-0.013349	0.10206	0.1711	-0.046627	-0.32381	-0.17066	-0.20339	0.33101	-0.27251	-0.12606	-0.23299	-0.15894	-0.049762	-0.042378	0.028605	0.10899	0.43376	0.51	0.46951	0.20231	0.31275	0.23966	0.56025	0.53783	0.27113	0.64387	0.034098	0.16398	0.055229	0.10146	-0.025568	0.23334	0.34994	0.16123	0.24939	0.61619	0.14474	0.16171	0.17778	0.4033
PG(33:0)	-0.094732	-0.095139	-0.18183	-0.14451	0.13692	0.016198	-0.066452	-0.11808	-0.061126	-0.078506	0.054602	-0.0046647	0.010984	-0.35268	-0.17825	-0.11009	-0.094947	-0.2761	-0.18281	-0.2706	-0.29279	-0.093926	-0.22354	-0.13607	-0.10698	0.50899	0.43617	0.34249	0.39644	0.34123	0.39742	0.48677	0.52655	0.42039	0.39506	0.29332	0.3122	0.30085	0.34441	0.38461	0.49552	0.50705	0.37377	0.29725	0.60164	0.32736	0.56628	0.49846	0.6899
Ribitol	0.11412	0.072784	-0.002946	0.16669	0.31093	0.20038	-0.077574	0.10954	0.30884	0.25521	0.19636	0.0083055	-0.021439	-0.15734	-0.04283	0.097317	0.10465	-0.14907	0.052122	-0.15327	-0.10724	0.04862	0.022036	0.11834	0.087756	0.57444	0.46235	0.41324	0.42346	0.60716	0.44485	0.68843	0.68654	0.5055	0.63713	0.31284	0.35872	0.20869	0.38342	0.39006	0.43508	0.42206	0.39038	0.24354	0.66203	0.34484	0.49851	0.43348	0.49527
Lactic acid	0.15795	0.19489	0.14574	0.11075	0.29534	0.27232	0.093335	0.19434	-0.066003	-0.085879	-0.059731	-0.016689	-0.22951	-0.04872	0.24236	0.3695	-0.20547	-0.11955	-0.23274	-0.26659	-0.09904	0.067022	-0.053108	-0.065679	0.017619	0.21924	0.31775	0.17845	0.42717	0.54696	0.45305	0.44882	0.41383	0.43248	0.27802	0.32508	0.26572	0.37741	0.61184	0.51216	0.51288	0.38367	0.47989	0.45791	0.4086	0.56586	0.6214	0.69387	0.68931
Xylitol	0.28636	0.2336	0.080039	0.12455	0.26796	0.29324	0.041643	0.0008307	0.076853	-0.064235	-0.10501	-0.081883	-0.033618	0.027745	0.17758	0.28931	-0.34607	-0.12607	-0.23038	-0.25144	-0.046217	-0.00079048	0.085585	-0.018066	0.07652	0.14117	0.23829	0.14394	0.24856	0.36006	0.27271	0.24677	0.26204	0.30622	0.13842	0.11392	0.37134	0.26909	0.508	0.41616	0.30133	0.2819	0.25129	0.3914	0.2376	0.39224	0.48745	0.50327	0.52211
Cysteine	0.026559	0.027507	0.018922	0.19666	0.044837	0.08263	0.034593	0.12585	0.3258	0.013602	0.051936	0.18169	0.23737	0.25562	0.096276	0.029365	-0.26638	-0.029954	-0.33872	-0.19094	-0.16866	0.14242	-0.08619	-0.029955	0.064091	0.13051	0.4653	0.41368	0.37407	0.43454	0.41109	0.41518	0.44	0.36833	0.29201	0.33526	0.38734	0.3929	0.40809	0.36629	0.52641	0.43027	0.43772	0.5737	0.43328	0.53583	0.58953	0.59318	0.5634
Maltose	0.087199	0.047034	0.0022651	0.17356	0.018448	0.22111	-0.035995	0.045397	0.16803	-0.16697	-0.090861	0.090739	0.13666	0.02761	0.076812	0.083463	-0.27806	-0.26886	-0.472	-0.42952	-0.13343	-0.042511	-0.088526	-0.028085	0.053668	0.15954	0.34472	0.32324	0.25441	0.36841	0.3027	0.4153	0.41612	0.30483	0.26703	0.27999	0.32551	0.27993	0.44486	0.37282	0.3837	0.36521	0.43942	0.57735	0.44248	0.49534	0.55401	0.5289	0.59867
PE(38:1)	0.31105	0.29555	0.17235	0.19185	0.13165	0.0043057	0.22582	0.43634	0.34648	0.33347	0.012757	-0.22952	-0.058266	0.29639	0.25535	0.096866	-0.52364	0.35116	0.03773	0.12818	0.12186	0.10723	0.21653	0.12856	0.10289	0.10829	0.22015	-0.039592	0.36922	0.3998	0.44267	0.29509	0.35536	0.34416	0.29368	0.16616	0.45074	0.31806	0.17597	0.036492	0.11672	-0.0096474	0.11202	0.30908	0.21197	0.46469	0.30641	0.34437	0.33816
PG(27:0)	0.61359	0.54374	0.36424	0.17907	0.13228	-0.094787	-0.067464	-0.01435	0.078484	0.14519	0.16693	-0.014676	0.059184	0.070691	0.49547	0.42785	-0.51691	0.093828	-0.080675	0.038969	-0.013275	0.03479	0.11496	0.01758	0.16186	0.11958	0.34854	0.23136	0.49193	0.29129	0.58832	0.24558	0.3223	0.31295	0.29669	0.26278	0.36288	0.32972	0.57659	0.29958	0.30524	0.27644	0.17277	0.30775	0.42525	0.7949	0.34656	0.58139	0.3511
PG(29:0)	0.50642	0.37192	0.18205	0.041754	0.080528	-0.077743	-0.16252	-0.11957	-0.075565	-0.051991	-0.071808	-0.080923	-0.016824	-0.03192	0.34609	0.27525	-0.54122	0.02445	-0.25759	-0.11249	-0.040657	-0.10942	-0.019524	-0.092941	0.087608	0.059632	0.27333	0.18897	0.38527	0.15819	0.44768	0.18798	0.28786	0.25129	0.15868	0.22854	0.40343	0.33454	0.52807	0.25094	0.25098	0.25769	0.096393	0.34322	0.40285	0.80868	0.35625	0.54854	0.45182
PG(28:1)	0.48806	0.5158	0.40929	0.21472	0.26017	-0.012211	0.16533	0.10769	-0.0087472	0.0050577	0.19314	-0.0053336	0.096904	0.19204	0.51858	0.24401	-0.49334	0.14038	-0.075775	0.069172	0.0080475	0.12053	0.13498	0.01782	0.11308	0.17313	0.3338	0.24962	0.56537	0.27264	0.7213	0.36005	0.43721	0.27923	0.28345	0.19423	0.31101	0.35826	0.54056	0.31834	0.40661	0.2796	0.2428	0.39968	0.53433	0.72535	0.3946	0.67327	0.38759
PE(26:1)	0.43678	0.4725	0.32625	0.21149	0.40303	0.13634	0.10874	0.087645	0.092693	0.047394	0.24991	0.07398	0.027389	0.20047	0.57257	0.4162	-0.36051	0.17168	-0.0026642	-0.038281	-0.088049	0.067541	0.013836	0.0059975	0.11111	0.45036	0.46358	0.44159	0.70215	0.52537	0.87023	0.64068	0.68816	0.4607	0.42324	0.34803	0.44997	0.42244	0.75327	0.62001	0.6873	0.54382	0.49143	0.52761	0.73585	0.8062	0.63807	0.83934	0.56124
PE(28:1)	0.55051	0.53595	0.35282	0.30534	0.46387	0.25782	0.033871	0.06001	0.21815	0.15434	0.29729	-0.010472	0.085169	0.23776	0.61632	0.59191	-0.40147	0.15327	0.12759	0.042822	-0.026143	0.11758	0.16062	0.07306	0.12824	0.44854	0.28772	0.31	0.63157	0.62573	0.8513	0.50887	0.55794	0.41308	0.3542	0.2366	0.3277	0.35732	0.81846	0.70712	0.6415	0.46811	0.35139	0.35405	0.56566	0.75838	0.66682	0.83307	0.50211
PG(30:2)	0.51173	0.55638	0.5316	0.25595	0.28429	0.145	0.072546	-0.056479	-0.1528	-0.011181	0.26644	0.24346	0.30471	0.14068	0.41288	0.29398	-0.21399	0.15762	0.09325	0.18245	0.18432	0.29441	0.26604	0.2217	0.32365	0.057636	0.24132	0.22565	0.49807	0.22108	0.50914	0.43619	0.42635	0.23145	0.23241	0.095607	0.034846	0.10808	0.42854	0.28283	0.28553	0.25092	0.19245	0.078742	0.48555	0.46033	0.27982	0.46021	0.23286
PG(31:1)	0.57508	0.6019	0.52247	0.29343	0.30894	0.12472	0.16664	0.070307	0.14527	0.22759	0.25191	0.18473	0.35042	0.095737	0.42134	0.1004	-0.35635	0.29769	0.040118	0.25322	0.24709	0.37311	0.32681	0.30628	0.42597	0.11336	0.38904	0.30176	0.58182	0.29439	0.65381	0.47485	0.55132	0.39433	0.4064	0.16086	0.43221	0.32964	0.2679	0.046708	0.24756	0.21507	0.16141	0.25839	0.49358	0.65624	0.27688	0.5229	0.33048
PG(30:1)	0.47535	0.47996	0.38706	0.17841	0.37833	0.13726	0.153	0.06732	0.14128	0.12462	0.18678	0.097219	0.25299	0.11763	0.38364	0.16332	-0.45326	0.23016	-0.0306	0.10557	0.054406	0.25647	0.20042	0.14549	0.23938	0.23908	0.40762	0.30584	0.65049	0.41518	0.75447	0.53486	0.61879	0.53105	0.44552	0.3647	0.51203	0.50505	0.4919	0.28586	0.43646	0.33847	0.29601	0.39263	0.62629	0.81205	0.49514	0.71452	0.49347
PG(32:2)	0.42867	0.48594	0.43473	0.24925	0.40654	0.21203	0.23722	0.13508	0.1686	0.14634	0.21527	0.16098	0.31242	0.11491	0.38361	0.080947	-0.34717	0.2424	-0.0043934	0.1247	0.1326	0.3198	0.22107	0.23983	0.31536	0.27801	0.43373	0.36581	0.65787	0.42275	0.78489	0.64718	0.71091	0.50166	0.48903	0.30833	0.4958	0.42942	0.39804	0.24262	0.44486	0.33592	0.34685	0.40119	0.67072	0.71465	0.4704	0.6824	0.47174
Reduced Glutathion	-0.088592	-0.071014	-0.088823	-0.010965	0.29858	0.19431	-0.018376	0.034505	0.38415	0.26966	0.27456	-0.088017	0.073402	-0.039239	-0.14221	0.066584	-0.074169	-0.026615	0.24008	0.092438	-0.19937	0.25886	0.16637	0.025846	-0.15041	0.45558	0.10063	-0.032832	0.33618	0.67283	0.35973	0.31694	0.3157	0.59174	0.42852	0.38179	0.18452	0.45423	0.24577	0.29957	0.34307	0.1983	0.29298	0.039682	0.23485	0.21908	0.47698	0.40863	0.38282
Threonine	0.096043	0.072184	-0.07666	0.058761	0.27246	0.090311	0.020778	0.098467	0.084328	0.0083821	0.13095	-0.08449	-0.067598	-0.1131	-0.10526	0.062685	-0.16806	-0.18067	0.019273	-0.12963	-0.25844	0.067371	0.20944	-0.023839	-0.12522	0.33273	0.095252	0.057305	0.11472	0.42428	0.3615	0.14275	0.20139	0.42585	0.45163	0.066411	0.018603	0.33108	0.26409	0.20132	0.23439	0.17604	-0.040524	0.099849	0.2247	0.2831	0.38217	0.35984	0.40427
PE(36:2)	0.13948	0.1963	0.043314	0.089432	0.28667	0.055005	0.092778	0.23741	0.18859	0.16431	0.22616	0.14791	0.030951	0.0089746	-0.021468	-0.10525	-0.10583	0.12749	0.014098	0.00086612	-0.20118	0.23661	0.14724	0.050586	0.086481	0.44223	0.54537	0.37601	0.46937	0.59149	0.58492	0.58389	0.6525	0.68357	0.73737	0.28193	0.44805	0.5403	0.25405	0.086946	0.42055	0.39522	0.21739	0.3832	0.60069	0.53202	0.45071	0.52408	0.59078
PG(33:1)	0.18167	0.21612	0.11229	0.0012709	0.22657	0.0047317	0.015443	0.043868	0.05366	0.026422	0.095842	0.0549	0.065527	-0.043671	0.12363	-0.069976	-0.34222	0.080471	-0.16843	-0.049043	-0.13864	0.15067	-0.01448	-0.042058	0.054796	0.34104	0.52211	0.31836	0.60428	0.46379	0.63999	0.57747	0.65514	0.59217	0.50226	0.41182	0.56263	0.58259	0.39412	0.20358	0.46821	0.39896	0.39213	0.48061	0.6683	0.74333	0.53016	0.7014	0.6884
PG(32:1)	0.29346	0.31848	0.21176	0.084061	0.38945	0.10319	0.14439	0.060226	0.15777	0.084602	0.18568	0.063932	0.17241	0.1047	0.25784	0.079688	-0.41224	0.19229	-0.038893	0.032769	-0.10911	0.21748	0.10472	0.026052	0.090699	0.37729	0.47743	0.33858	0.71298	0.54645	0.7746	0.62731	0.7072	0.67975	0.54556	0.47331	0.59396	0.63929	0.526	0.36545	0.56971	0.45318	0.41607	0.48923	0.71687	0.81562	0.62471	0.79608	0.64195
PG(34:2)	0.33689	0.40492	0.29696	0.1852	0.35973	0.15853	0.19383	0.17723	0.18001	0.1509	0.21007	0.19719	0.23089	0.079396	0.27322	0.028959	-0.27076	0.22746	-0.018132	0.064685	0.0010062	0.28195	0.15746	0.16756	0.25912	0.36319	0.53997	0.43328	0.63698	0.51675	0.75939	0.69451	0.76257	0.60851	0.62236	0.33416	0.54998	0.49695	0.38516	0.21422	0.49559	0.4291	0.3458	0.45098	0.7107	0.71261	0.50327	0.67723	0.5625
Glucose	0.24126	0.30956	0.22455	0.28895	0.5004	0.40844	0.10204	0.20262	0.52855	0.45773	0.56883	0.3036	0.2931	0.055861	0.16451	0.19109	0.13493	0.20674	0.38717	0.22775	-0.0069217	0.47977	0.30147	0.33559	0.26759	0.67893	0.40799	0.42566	0.50434	0.82705	0.70728	0.70997	0.75313	0.65726	0.73788	0.23591	0.27233	0.36077	0.33299	0.33018	0.53666	0.4666	0.29107	0.11005	0.54579	0.37636	0.51718	0.51364	0.39675
PE(32:1)	0.34337	0.47119	0.34451	0.34748	0.59984	0.33078	0.31497	0.31151	0.38218	0.35156	0.43268	0.21686	0.14649	0.27731	0.36848	0.22162	-0.12487	0.35427	0.27175	0.17817	0.011535	0.41055	0.30954	0.28237	0.29892	0.54726	0.5223	0.49553	0.68897	0.75709	0.87726	0.77041	0.80492	0.6718	0.68655	0.23066	0.45498	0.44788	0.45975	0.41055	0.63274	0.49651	0.38481	0.39283	0.64926	0.54938	0.60895	0.7202	0.5376
[truncated: 160 more columns]
