# Supplementary material for: Multiplatform Metabolomics Characterization Reveals Novel Metabolites and Phospholipid Compositional Rules of Haemophilus influenzae Rd KW20
Source: Int J Mol Sci. 2023 Jul 6;24(13):11150. doi: 10.3390/ijms241311150 (PMC10342370; doi:10.3390/ijms241311150)
Supplement: Supplementary file 1 [file ijms-24-11150-s001.zip › SUPP_TABLES/Table S6.xlsx]

## Sheet: Fusion_metabolomics_KOBAS_data
Cluster size				KOBAS KEGG Pathway enrichment	Cluster enrichment of experimental metabolomics data									Correlation island enrichment	Correlation island pBH
Cluster name	Cluster size	Reaction nodes	Species nodes	Enriched terms (pBH < 0.05)	Total metabolites (filtered)	Total metabolites, name	Hits from experimental	Total hits, name	Expect	Enrichment ratio	pvalue	-Log(P)	pBH	pBH < 0.05	A	B	C	D	E	F	G	H	I	J	K	L	M
Cluster 1	146	86	60	Pyruvate metabolism, two-component system, alanine, aspartate and glutamate metabolism, citrate cycle (TCA cycle), oxidative phosphorylation, butanoate metabolism, phosphotransferase system (PTS), amino sugar and nucleotide sugar metabolism, sulfur metabolism, biosynthesis of amino acids, methane metabolism, 2-oxocarboxylic acid metabolism, cysteine and methionine metabolism, glycolysis/gluconeog…	55	Pyruvate[meta_M_pyr_c], Pyruvate[meta_M_pyr_p], D-Glucose[meta_M_glc__D_p], Succinate[meta_M_succ_p], Succinate[meta_M_succ_c], L-Aspartate[meta_M_asp__L_c], L-Aspartate[meta_M_asp__L_p], Phosphoenolpyruvate[meta_M_pep_c], D_Fructose[meta_M_fru_p], Fumarate[meta_M_fum_p], Fumarate[meta_M_fum_c], L_Malate[meta_M_mal__L_p], L-Malate[meta_M_mal__L_c], D_Lactate[meta_M_lac__D_p], L_Lactate[meta_M_lac…	19	Pyruvate[meta_M_pyr_c], Pyruvate[meta_M_pyr_p], D-Glucose[meta_M_glc__D_p], Succinate[meta_M_succ_p], Succinate[meta_M_succ_c], L-Aspartate[meta_M_asp__L_c], L-Aspartate[meta_M_asp__L_p], Phosphoenolpyruvate[meta_M_pep_c], D_Fructose[meta_M_fru_p], Fumarate[meta_M_fum_p], Fumarate[meta_M_fum_c], L_Malate[meta_M_mal__L_p], L-Malate[meta_M_mal__L_c], D_Lactate[meta_M_lac__D_p], L_Lactate[meta_M_lac…	10.1712	1.868	0.00177082	2.75183	0.0938533	K, L	1	1	1	1	1	1	1	1	1	1	0.000673402	<0.0001	1
Cluster 2	20	10	10	Thiamine metabolism, ABC transporters	9	4-Amino-5-aminomethyl-2-methylpyrimidine[meta_M_4aammp_c], 2_Methyl_4_amino_5_hydroxymethylpyrimidine_diphosphate[meta_M_2mahmp_c], 4_Amino_2_methyl_5_phosphomethylpyrimidine[meta_M_4ampm_c], 4_Methyl_5__2_hydroxyethyl__thiazole[meta_M_4mhetz_c], 4_Methyl_5__2_phosphoethyl__thiazole[meta_M_4mpetz_c], 4_Amino_5_hydroxymethyl_2_methylpyrimidine[meta_M_4ahmmp_c], Thiamin_monophosphate[meta_M_thmmp_c…	0	NaN	1.66438	0	1	0	1	-	1	1	1	1	1	1	1	1	1	1	1	1	1
Cluster 3	33	20	13	Starch and sucrose metabolism, amino sugar and nucleotide sugar metabolism, galactose metabolism, glycolysis/gluconeogenesis	10	D-Glucose[meta_M_glc__D_c], D_Fructose[meta_M_fru_c], D_Glucose_6_phosphate[meta_M_g6p_c], D_Glucose_6_phosphate[meta_M_g6p_p], Sucrose_6_phosphate[meta_M_suc6p_c], ADPglucose[meta_M_adpglc_c], alpha_D_Galactose_1_phosphate[meta_M_gal1p_c], D_Galactose[meta_M_gal_c], D_Galactose[meta_M_gal_p], D_Glucose_1_phosphate[meta_M_g1p_c]	4	D-Glucose[meta_M_glc__D_c], D_Fructose[meta_M_fru_c], D_Glucose_6_phosphate[meta_M_g6p_c], D_Glucose_6_phosphate[meta_M_g6p_p]	1.84932	2.163	0.0934471	1.02943	1	-	1	0.0800577	1	1	1	1	1	1	1	1	1	1	1
Cluster 4	23	12	11	Folate biosynthesis, gloxylate and dicarboxylate metabolism, methane metabolism	10	Dihydroneopterin[meta_M_dhnpt_c], Dihydroneopterin_monophosphate[meta_M_dhpmp_c], 6_hydroxymethyl_dihydropterin_pyrophosphate[meta_M_6hmhptpp_c], 2_Phosphoglycolate[meta_M_2pglyc_c], Dihydropteroate[meta_M_dhpt_c], 4_Aminobenzoate[meta_M_4abz_p], 4_Aminobenzoate[meta_M_4abz_c], Glycoaldehyde[meta_M_gcald_c], Glycolate[meta_M_glyclt_c], Glyoxylate[meta_M_glx_c]	1	Dihydroneopterin[meta_M_dhnpt_c]	1.84932	0.541	0.873628	0.0586735	1	-	1	1	1	1	1	1	1	0.598793	1	1	1	1	1
Cluster 5	70	40	30	Pentose and glucuronate interconversions, fructose and mannose metabolism, pentose phosphate pathway, ascorbate and aldarate metabolism, glycolysis/gluconeogenesis, lipopolysaccharide biosynthesis, methane metabolism, biosynthesis of amino acids, terpenoid backbone biosynthesis	29	L-Ribulose 5-phosphate[meta_M_ru5p__L_c], D_Glycero_D_manno_heptose_7_phosphate[meta_M_gmhep7p_c], 3_keto_L_gulonate_6_phosphate[meta_M_3dhgulnp_c], D_Glycero_D_manno_heptose_1_7_bisphosphate[meta_M_gmhep17bp_c], 1_deoxy_D_xylulose_5_phosphate[meta_M_dxyl5p_c], D_Glycero_D_manno_heptose_1_phosphate[meta_M_gmhep1p_c], ADP_D_glycero_D_manno_heptose[meta_M_adphep_DD_c], Sedoheptulose_7_phosphate[met…	1	L-Ribulose 5-phosphate[meta_M_ru5p__L_c]	5.36301	0.186	0.997869	0.000926555	1	-	1	1	1	1	1	1	1	1	1	1	1	1	1
Cluster 6	6	4	2	Xanthosine and XMP transport and interconversions*	2	Xanthosine[meta_M_xtsn_c], Xanthosine_5__phosphate[meta_M_xmp_c]	0	NaN	0.369863	0	1	0	1	-	1	1	1	1	1	1	1	1	1	1	1	1	1
Cluster 7	225	126	99	Purine metabolism, biosynthesis of amino acids, pyrimidine metabolism, alanine, aspartate and glutamate metabolism, histidine metabolism, phenylalanine, tyrosine and tryptophan metabolism, vitamin B6 metabolism, 2-oxocarboxylic acid metabolism, one carbon pool by folate, glutathione metabolism, arginine biosynthesis, glycine, serine and threonine metabolism, vancomycin resistance, nicotinate and …	84	L-Glutamate[meta_M_glu__L_c], 2_Oxoglutarate[meta_M_akg_p], 2_Oxoglutarate[meta_M_akg_c], L_Alanine[meta_M_ala__L_p], L-Alanine[meta_M_ala__L_c], Uracil[meta_M_ura_c], Uracil[meta_M_ura_p], L_alanine_L_glutamate[meta_M_LalaLglu_c], Adenine[meta_M_ade_c], Nicotinamide[meta_M_ncam_c], 4_Methyl_2_oxopentanoate[meta_M_4mop_c], Guanine[meta_M_gua_c], Uridine[meta_M_uri_c], Guanosine[meta_M_gsn_c], L_I…	20	L-Glutamate[meta_M_glu__L_c], 2_Oxoglutarate[meta_M_akg_p], 2_Oxoglutarate[meta_M_akg_c], L_Alanine[meta_M_ala__L_p], L-Alanine[meta_M_ala__L_c], Uracil[meta_M_ura_c], Uracil[meta_M_ura_p], L_alanine_L_glutamate[meta_M_LalaLglu_c], Adenine[meta_M_ade_c], Nicotinamide[meta_M_ncam_c], 4_Methyl_2_oxopentanoate[meta_M_4mop_c], Guanine[meta_M_gua_c], Uridine[meta_M_uri_c], Guanosine[meta_M_gsn_c], L_I…	15.5342	1.287	0.109186	0.961833	0.826693	J	1	1	1	1	1	1	1	1	1	0.0411704	0.450539	1	1
Cluster 8	39	19	20	Sulfur relay system, folate biosynthesis, ABC transporters	9	tungstate[meta_M_tungs_p], tungstate[meta_M_tungs_c], molybdopterin guanine dinucleotide[meta_M_mocogdp_c], adenylated molybdopterin[meta_M_mptamp_c], cyclic pyranopterin monophosphate[meta_M_cpmp_c], molybdenum cofactor[meta_M_moco_c], Molybdate[meta_M_mobd_p], Molybdate[meta_M_mobd_c], molybdopterin[meta_M_mpt_c]	0	NaN	1.66438	0	1	0	1	-	1	1	1	1	1	1	1	1	1	1	1	1	1
Cluster 9	7	3	4	Valine tRNA-loading*	2	L_Valine[meta_M_val__L_p], L-Valine[meta_M_val__L_c]	2	L_Valine[meta_M_val__L_p], L-Valine[meta_M_val__L_c]	0.369863	5.407	0.0338547	1.47038	0.199367	A	0.00172292	1	1	1	1	1	1	1	1	1	1	1	1
Cluster 10	12	8	4	Uridine and UMP transport and interconversions*	4	Uridine[meta_M_uri_p], 2__3__Cyclic_UMP[meta_M_23cump_p], 3__UMP[meta_M_3ump_p], UMP[meta_M_ump_p]	1	Uridine[meta_M_uri_p]	0.739726	1.352	0.560035	0.251785	1	D	1	1	1	0.0484018	1	1	1	1	1	1	1	1	1
Cluster 11	165	92	73	Pyrimidine metabolism, purine metabolism, ABC transporters, biotin metabolism, arginine biosynthesis, sulfur relay system	50	S_Adenosyl_L_methionine[meta_M_amet_c], L-Methionine[meta_M_met__L_p], L-Methionine[meta_M_met__L_c], Urea[meta_M_urea_c], Urea[meta_M_urea_p], Pyridoxine[meta_M_pydxn_c], Dethiobiotin[meta_M_dtbt_c], L_methionine_R_sulfoxide[meta_M_metsox__R__L_c], L_methionine_R_sulfoxide[meta_M_metsox__R__L_p], L_Methionine_Sulfoxide[meta_M_metsox__S__L_p], L_Methionine_Sulfoxide[meta_M_metsox__S__L_c], gamma_…	12	S_Adenosyl_L_methionine[meta_M_amet_c], L-Methionine[meta_M_met__L_p], L-Methionine[meta_M_met__L_c], Urea[meta_M_urea_c], Urea[meta_M_urea_p], Pyridoxine[meta_M_pydxn_c], Dethiobiotin[meta_M_dtbt_c], L_methionine_R_sulfoxide[meta_M_metsox__R__L_c], L_methionine_R_sulfoxide[meta_M_metsox__R__L_p], L_Methionine_Sulfoxide[meta_M_metsox__S__L_p], L_Methionine_Sulfoxide[meta_M_metsox__S__L_c], gamma_…	9.24658	1.298	0.18936	0.722712	0.912371	A	0.0360685	1	1	1	1	1	1	1	1	1	0.179761	1	1
Cluster 12	50	25	25	Peptidoglycan biosynthesis, lysine metabolism, amino sugar and nucleotide sugar metabolism, biosynthesis of amino acids	18	L_Lysine[meta_M_lys__L_p], L-Lysine[meta_M_lys__L_c], D-Glutamate[meta_M_glu__D_c], LL_2_6_Diaminoheptanedioate[meta_M_26dap_LL_c], 1_6_anhydrous_N_Acetylmuramate[meta_M_anhm_c], UDP_N_acetylmuramoyl_L_alanyl_D_gamma_glutamyl_meso_2_6_diaminopimelate[meta_M_ugmd_c], UDP_N_acetylmuramoyl_L_alanyl_D_gamma_glutamyl_meso_2_6_diaminopimelate_D_alanine[meta_M_um4p_c], UDP_N_acetyl_3_O__1_carboxyvinyl__…	4	L_Lysine[meta_M_lys__L_p], L-Lysine[meta_M_lys__L_c], D-Glutamate[meta_M_glu__D_c], LL_2_6_Diaminoheptanedioate[meta_M_26dap_LL_c]	3.32877	1.202	0.433822	0.362688	1	-	1	1	1	1	0.364403	1	1	1	1	1	1	1	1
Cluster 13	245	132	113	Fatty acid metabolism, fatty acid biosynthesis, propanoate metabolism, pyruvate metabolism, citrate cycle (TCA cycle), lysine degradation, biotin metabolism, sulfur metabolism, cysteine and methionine metabolism, butanoate metabolism, lipopolysaccharide biosynthesis, glycerolipid metabolism, glycerophospholipid metabolism	30	L-Cysteine[meta_M_cys__L_c], L-Cysteine[meta_M_cys__L_p], O_Acetyl_L_homoserine[meta_M_achms_c], D_Glucosamine_1_phosphate[meta_M_gam1p_c], UDP_3_O__3_hydroxytetradecanoyl__D_glucosamine[meta_M_u3hga_c], UDP_3_O__3_hydroxytetradecanoyl__N_acetylglucosamine[meta_M_u3aga_c], UDP_2_3_bis_3_hydroxytetradecanoyl_glucosamine[meta_M_u23ga_c], 2_3_4_5_Tetrahydrodipicolinate[meta_M_thdp_c], Propanoyl_phos…	3	L-Cysteine[meta_M_cys__L_c], L-Cysteine[meta_M_cys__L_p], O_Acetyl_L_homoserine[meta_M_achms_c]	5.54795	0.541	0.940984	0.0264177	1	-	1	1	1	1	1	1	0.539952	1	1	1	1	1	1
Cluster 14	24	13	11	Ubiquinone and other terpenoid-quinone biosynthesis, terpenoi backbone metabolism,	7	1_hydroxy_2_methyl_2__E__butenyl_4_diphosphate[meta_M_h2mb4p_c], 2_Succinyl_6_hydroxy_2_4_cyclohexadiene_1_carboxylate[meta_M_2shchc_c], 1_4_Dihydroxy_2_naphthoate[meta_M_dhna_c], o_Succinylbenzoate[meta_M_sucbz_c], Geranyl_diphosphate[meta_M_grdp_c], Dimethylallyl_diphosphate[meta_M_dmpp_c], Isopentenyl_diphosphate[meta_M_ipdp_c]	0	NaN	1.29452	0	1	0	1	-	1	1	1	1	1	1	1	1	1	1	1	1	1
Cluster 15	73	43	30	beta-Lactam resistance, peptidoglycan biosynthesis, ABC transporters, quorum sensing, vancomycin resistance	9	D_Alanine[meta_M_ala__D_p], D-Alanine[meta_M_ala__D_c], D_Alanyl_D_alanine[meta_M_alaala_c], D_Alanyl_D_alanine[meta_M_alaala_p], L_alanine_D_glutamate_meso_2_6_diaminoheptanedioate[meta_M_LalaDgluMdap_p], Pyridoxamine_5__phosphate[meta_M_pyam5p_c], Pyridoxamine[meta_M_pydam_c], Pyridoxal[meta_M_pydx_c], Pyridoxal_5__phosphate[meta_M_pydx5p_c]	4	D_Alanine[meta_M_ala__D_p], D-Alanine[meta_M_ala__D_c], D_Alanyl_D_alanine[meta_M_alaala_c], D_Alanyl_D_alanine[meta_M_alaala_p]	1.66438	2.403	0.0650386	1.18683	0.229803	-	1	1	1	1	1	1	1	1	1	1	1	1	0.607332
Cluster 16	10	5	5	Tyrosine metabolism*	3	L_Tyrosine[meta_M_tyr__L_p], L-Tyrosine[meta_M_tyr__L_c], Phosphotyrosine[meta_M_tyrp_p]	2	L_Tyrosine[meta_M_tyr__L_p], L-Tyrosine[meta_M_tyr__L_c]	0.554795	3.605	0.0892958	1.04917	0.295792	E	1	1	1	1	0.00674844	1	1	1	1	1	1	1	1
Cluster 17	33	16	17	Fatty acid biosynthesis, fatty acid metabolism, quorum sensing	2	1-14:0-2-lysophosphatidylcholine[meta_M_1agpc140_c], sn_Glycero_3_phosphocholine[meta_M_g3pc_c]	0	NaN	0.369863	0	1	0	1	-	1	1	1	1	1	1	1	1	1	1	1	1	1
Cluster 18	58	31	27	ABC transporters, glutathione transport*	19	Reduced_glutathione[meta_M_gthrd_p], Reduced_glutathione[meta_M_gthrd_c], Sulfate[meta_M_so4_p], Sulfate[meta_M_so4_c], Oxidized_glutathione[meta_M_gthox_p], Oxidized_glutathione[meta_M_gthox_c], hydroxymethylglutathione[meta_M_hmgth_c], (R)-S-Lactoylglutathione[meta_M_lgt__S_c], Thiocyanate[meta_M_tcynt_c], Thiocyanate[meta_M_tcynt_p], Hydrogen_cyanide[meta_M_cyan_c], S_Formylglutathione[meta_M_…	7	Reduced_glutathione[meta_M_gthrd_p], Reduced_glutathione[meta_M_gthrd_c], Sulfate[meta_M_so4_p], Sulfate[meta_M_so4_c], Oxidized_glutathione[meta_M_gthox_p], Oxidized_glutathione[meta_M_gthox_c], hydroxymethylglutathione[meta_M_hmgth_c]	3.5137	1.992	0.0430747	1.36578	0.126831	B, F	0.125862	0.00193972	1	1	1	0.029948	1	1	1	1	1	1	1
Cluster 19	135	71	64	Glycerophospholipid metabolism, pyrimidine metabolism, pantothenate and CoA biosynthesis, glycine, serine and threonine metabolism, lipopolyssacharide biosynthesis, terpenoid backbone biosynthesis, phenylalanine, tyrosine and tryptophan metabolism	33	L_Serine[meta_M_ser__L_c], L_Tryptophan[meta_M_trp__L_c], L_Tryptophan[meta_M_trp__L_p], Phosphatidylglycerol__dihexadecanoyl__n_C160_[meta_M_pg160_p], Phosphatidylglycerol__dihexadecanoyl__n_C160_[meta_M_pg160_c], phosphatidylethanolamine__dihexadec_9enoyl__n_C161_[meta_M_pe161_p], phosphatidylethanolamine__dihexadec_9enoyl__n_C161_[meta_M_pe161_c], Cytidine[meta_M_cytd_c], D-Serine[meta_M_ser__…	10	L_Serine[meta_M_ser__L_c], L_Tryptophan[meta_M_trp__L_c], L_Tryptophan[meta_M_trp__L_p], Phosphatidylglycerol__dihexadecanoyl__n_C160_[meta_M_pg160_p], Phosphatidylglycerol__dihexadecanoyl__n_C160_[meta_M_pg160_c], phosphatidylethanolamine__dihexadec_9enoyl__n_C161_[meta_M_pe161_p], phosphatidylethanolamine__dihexadec_9enoyl__n_C161_[meta_M_pe161_c], Cytidine[meta_M_cytd_c], D-Serine[meta_M_ser__…	6.10274	1.639	0.0620884	1.20699	0.173194	-	1	1	1	1	1	1	1	1	0.907502	1	1	1	0.396317
Cluster 20	63	34	29	One carbon pool folate, glutathione metabolism, selenocompound metabolism, ABC transporters	23	Glycine[meta_M_gly_c], Glycine[meta_M_gly_p], S_Ribosyl_L_homocysteine[meta_M_rhcys_c], L_Allo_threonine[meta_M_athr__L_c], (2R,4S)-2-methyl-2,3,3,4-tetrahydroxytetrahydrofuran[meta_M_mththf_c], 4_5_dihydroxy_2_3_pentanedione[meta_M_dhptd_c], L_2_Amino_3_oxobutanoate[meta_M_2aobut_c], 5-Formyltetrahydrofolate[meta_M_5fthf_c], Aminoacetone[meta_M_aact_c], Cys_Gly[meta_M_cgly_p], Cys_Gly[meta_M_cgl…	4	Glycine[meta_M_gly_c], Glycine[meta_M_gly_p], S_Ribosyl_L_homocysteine[meta_M_rhcys_c], L_Allo_threonine[meta_M_athr__L_c]	4.25342	0.94	0.643755	0.191279	1	-	1	1	1	1	1	1	0.271305	1	1	1	1	1	0.201046
Cluster 21	15	9	6	Pyrimidine metabolism, purine metabolism, nicotinate and nicotinamide metabolism,	6	dTDP[meta_M_dtdp_c], dTTP[meta_M_dttp_c], dTMP[meta_M_dtmp_c], dTMP[meta_M_dtmp_p], Thymidine[meta_M_thymd_c], Thymidine[meta_M_thymd_p]	0	NaN	1.10959	0	1	0	1	-	1	1	1	1	1	1	1	1	1	1	1	1	1
Cluster 22	99	59	40	Pantothenate and CoA biosynthesis, valine, leucine and isoleucine biosynthesis, biosynthesis of amino acids, arginine and proline metabolism, ABC transporters, glutathione metabolism, biosynthesis of secondary metabolism, 2-oxocarboxylic acid metabolism, C5-branched dibasic acid metabolism, butanoate metabolism, citrate cycle (TCA cycle)	32	L_Glutamate[meta_M_glu__L_p], L_Serine[meta_M_ser__L_p], L_Prolinylglycine[meta_M_progly_p], L_Prolinylglycine[meta_M_progly_c], myo_Inositol[meta_M_inost_p], myo_Inositol[meta_M_inost_c], L_Proline[meta_M_pro__L_p], L-Proline[meta_M_pro__L_c], L_Threonine[meta_M_thr__L_p], L-Threonine[meta_M_thr__L_c], Ethanolamine[meta_M_etha_c], Ethanolamine[meta_M_etha_p], Glycerophosphoserine[meta_M_g3ps_p],…	12	L_Glutamate[meta_M_glu__L_p], L_Serine[meta_M_ser__L_p], L_Prolinylglycine[meta_M_progly_p], L_Prolinylglycine[meta_M_progly_c], myo_Inositol[meta_M_inost_p], myo_Inositol[meta_M_inost_c], L_Proline[meta_M_pro__L_p], L-Proline[meta_M_pro__L_c], L_Threonine[meta_M_thr__L_p], L-Threonine[meta_M_thr__L_c], Ethanolamine[meta_M_etha_c], Ethanolamine[meta_M_etha_p]	5.91781	2.028	0.00679422	2.16786	0.0163679	M	0.264609	1	1	1	0.520391	1	1	1	1	0.108518	1	1	0.00553795
Cluster 23	14	8	6	Glycine, serine and threonine metabolism, biosynthesis of amino acids, lysine biosynthesis, cysteine and methionine metabolism, vitamin B6 metabolism, 2-oxocarboxylic acid metabolism,	6	L_Homoserine[meta_M_hom__L_p], L-Homoserine[meta_M_hom__L_c], 2_3_Dihydrodipicolinate[meta_M_23dhdp_c], 4_Phospho_L_aspartate[meta_M_4pasp_c], O_Phospho_L_homoserine[meta_M_phom_c], L_Aspartate_4_semialdehyde[meta_M_aspsa_c]	2	L_Homoserine[meta_M_hom__L_p], L-Homoserine[meta_M_hom__L_c]	1.10959	1.802	0.307436	0.512245	0.708441	M	1	1	1	1	1	1	1	1	1	1	1	1	0.0124541
Cluster 24	15	8	7	Phenylalanine, tyrosine and tryptophan biosynthesis, biosynthesis of amino acids,	7	2_Dehydro_3_deoxy_D_arabino_heptonate_7_phosphate[meta_M_2dda7p_c], Shikimate_5_phosphate[meta_M_skm5p_c], 3_Dehydroshikimate[meta_M_3dhsk_c], 5_O__1_Carboxyvinyl__3_phosphoshikimate[meta_M_3psme_c], 3_Dehydroquinate[meta_M_3dhq_c], Shikimate[meta_M_skm_p], Shikimate[meta_M_skm_c]	0	NaN	1.29452	0	1	0	1	-	1	1	1	1	1	1	1	1	1	1	1	1	1
Cluster 25	8	3	5	Selenocompound metabolism, aminoacyl-tRNA biosynthesis	1	Selenophosphate[meta_M_selnp_c]	0	NaN	0.184932	0	1	0	1	-	1	1	1	1	1	1	1	1	1	1	1	1	1
Cluster 26	52	29	23	Riboflavin metabolism, folate biosynthesis, pentose phosphate pathway, lipopolysaccharide biosynthesis, glutathione metabolism, glyoxylate and dicarboxylate metabolism	23	D_Gluconate[meta_M_glcn_c], D_Gluconate[meta_M_glcn_p], 7-deaza-7-carboxyguanine[meta_M_cdg_c], 6-carboxy-5,6,7,8-tetrahydropterin[meta_M_cph4_c], 3_4_dihydroxy_2_butanone_4_phosphate[meta_M_db4p_c], 2_Amino_4_hydroxy_6__erythro_1_2_3_trihydroxypropyl_dihydropteridine_triphosphate[meta_M_ahdt_c], 4__1_D_Ribitylamino__5_aminouracil[meta_M_4r5au_c], 3_Deoxy_D_manno_octulosonate_8_phosphate[meta_M_k…	2	D_Gluconate[meta_M_glcn_c], D_Gluconate[meta_M_glcn_p]	4.25342	0.47	0.948089	0.023151	1	F	1	1	1	1	1	0.0302926	1	1	1	1	1	1	1
Cluster 27	29	19	10	Nicotinate and nicotinamide metabolism, purine metabolism, pyrimidine metabolism,	10	Nicotinamide adenine dinucleotide[meta_M_nad_p], Adenosine[meta_M_adn_c], Adenosine[meta_M_adn_p], N Ribosylnicotinamide[meta_M_rnam_c], N Ribosylnicotinamide[meta_M_rnam_p], 2__3__Cyclic_AMP[meta_M_23camp_p], 3__AMP[meta_M_3amp_p], NMN[meta_M_nmn_p], NMN[meta_M_nmn_c], AMP[meta_M_amp_p]	5	Nicotinamide adenine dinucleotide[meta_M_nad_p], Adenosine[meta_M_adn_c], Adenosine[meta_M_adn_p], N Ribosylnicotinamide[meta_M_rnam_c], N Ribosylnicotinamide[meta_M_rnam_p]	1.84932	2.704	0.0224259	1.64925	0.0440213	I	1	1	1	1	1	1	1	0.08871	0.0088953	1	1	1	1
Cluster 28	8	5	3	ABC transporters, ribose transport*	3	D_Ribose[meta_M_rib__D_p], D_Ribose[meta_M_rib__D_c], alpha_D_Ribose_5_phosphate[meta_M_r5p_c]	2	D_Ribose[meta_M_rib__D_p], D_Ribose[meta_M_rib__D_c]	0.554795	3.605	0.0892958	1.04917	0.169024	I	1	1	1	1	1	1	1	1	0.000590632	1	1	1	1
Cluster 29	20	12	8	Purine metabolism, nicotinate and nicotinamide metabolism, pyrimidine metabolism,	8	dIMP[meta_M_dimp_c], Deoxyinosine[meta_M_din_c], dITP[meta_M_ditp_c], 2_Deoxy_D_ribose_1_phosphate[meta_M_2dr1p_c], Deoxyadenosine[meta_M_dad_2_c], Deoxyadenosine[meta_M_dad_2_p], dAMP[meta_M_damp_p], Deoxyguanosine[meta_M_dgsn_c]	0	NaN	1.47945	0	1	0	1	-	1	1	1	1	1	1	1	1	1	1	1	1	1
Cluster 30	21	12	9	ABC transporters, arginine biosynthesis	9	Ornithine[meta_M_orn_c], Ornithine[meta_M_orn_p], Putrescine[meta_M_ptrc_c], Putrescine[meta_M_ptrc_p], N2_Acetyl_L_ornithine[meta_M_acorn_c], N_Acetyl_L_glutamyl_5_phosphate[meta_M_acg5p_c], N_Acetyl_L_glutamate_5_semialdehyde[meta_M_acg5sa_c], N_Acetyl_L_glutamate[meta_M_acglu_c], Carbamoyl_phosphate[meta_M_cbp_c]	5	Ornithine[meta_M_orn_c], Ornithine[meta_M_orn_p], Putrescine[meta_M_ptrc_c], Putrescine[meta_M_ptrc_p], N2_Acetyl_L_ornithine[meta_M_acorn_c]	1.66438	3.004	0.0131044	1.88258	0.0231511	F, K	1	1	1	1	0.394032	0.00390242	1	1	1	1	0.0393794	1	1
Cluster 31	6	3	3	Purine metabolism, nitrogen metabolism,	3	5_phosphoribosyl_5_carboxyaminoimidazole[meta_M_5caiz_c], 5_amino_1__5_phospho_D_ribosyl_imidazole[meta_M_air_c], Bicarbonate[meta_M_hco3_c]	0	NaN	0.554795	0	1	0	1	-	1	1	1	1	1	1	1	1	1	1	1	1	1
Cluster 32	11	7	4	ABC transporters, cationic antimicrobial peptide (CAMP) resistance	4	Protoporphyrin[meta_M_ppp9_c], Protoporphyrin[meta_M_ppp9_p], Protoheme[meta_M_pheme_c], Protoheme[meta_M_pheme_p]	0	NaN	0.739726	0	1	0	1	-	1	1	1	1	1	1	1	1	1	1	1	1	1
Cluster 33	13	6	7	Biotin metabolism, fatty acid biosynthesis, fatty acid metabolism,	3	8_Amino_7_oxononanoate[meta_M_8aonn_c], Methanol[meta_M_meoh_c], Methanol[meta_M_meoh_p]	0	NaN	0.554795	0	1	0	1	-	1	1	1	1	1	1	1	1	1	1	1	1	1
Cluster 34	8	4	4	Aminoacyl-tRNA biosynthesis, phenylalanine transport*	2	L_Phenylalanine[meta_M_phe__L_p], L-Phenylalanine[meta_M_phe__L_c]	2	L_Phenylalanine[meta_M_phe__L_p], L-Phenylalanine[meta_M_phe__L_c]	0.369863	5.407	0.0338547	1.47038	0.0527736	E	1	1	1	1	0.00107502	1	1	1	1	1	1	1	1
Cluster 35	16	9	7	Glycine, serine and threonine metabolism, glycolysis/gluconeogenesis, methane metabolism, biosynthesis of amino acids, glyoxylate and dicarboxylate metabolism, glycerolipid metabolism	7	3_Phospho_D_glycerate[meta_M_3pg_c], R__Glycerate[meta_M_glyc__R_p], R__Glycerate[meta_M_glyc__R_c], 3_Phosphohydroxypyruvate[meta_M_3php_c], D_Glycerate_2_phosphate[meta_M_2pg_c], 3_Phospho_D_glyceroyl_phosphate[meta_M_13dpg_c], Hydroxypyruvate[meta_M_hpyr_c]	3	3_Phospho_D_glycerate[meta_M_3pg_c], R__Glycerate[meta_M_glyc__R_p], R__Glycerate[meta_M_glyc__R_c]	1.29452	2.317	0.121486	0.915475	0.183964	B	1	0.00324709	0.0716097	1	1	1	1	1	1	1	1	1	1
Cluster 36	22	11	11	Glycerophospholipid metabolism, fatty acid biosynthesis, fatty acid metabolism, glycerolipid metabolism, biotin metabolism,	0	NaN	0	NaN	0	0	1	0	1	-	1	1	1	1	1	1	1	1	1	1	1	1	1
Cluster 37	9	5	4	Glycerophospholipid metabolism, glycerolipid metabolism	0	NaN	0	NaN	0	0	1	0	1	-	1	1	1	1	1	1	1	1	1	1	1	1	1
Cluster 38	9	5	4	Glycerophospholipid metabolism, glycerolipid metabolism	0	NaN	0	NaN	0	0	1	0	1	-	1	1	1	1	1	1	1	1	1	1	1	1	1
Cluster 39	9	5	4	Glycerophospholipid metabolism, glycerolipid metabolism	0	NaN	0	NaN	0	0	1	0	1	-	1	1	1	1	1	1	1	1	1	1	1	1	1
Cluster 40	9	5	4	Glycerophospholipid metabolism, glycerolipid metabolism	0	NaN	0	NaN	0	0	1	0	1	-	1	1	1	1	1	1	1	1	1	1	1	1	1
Cluster 41	18	9	9	Fatty acid biosynthesis, fatty acid metabolism, biotin metabolism, glycerophospholipid metabolism, glycerolipid metabolism	5	1_dodecanoyl_sn_glycerol_3_phosphate[meta_M_1ddecg3p_c], 1_2_didodecanoyl_sn_glycerol_3_phosphate[meta_M_pa120_c], 1_2_didodecanoyl_sn_glycerol_3_phosphate[meta_M_pa120_p], 1_2_Diacyl_sn_glycerol__didodecanoyl__n_C120_[meta_M_12dgr120_p], 1_2_Diacyl_sn_glycerol__didodecanoyl__n_C120_[meta_M_12dgr120_c]	0	NaN	0.924658	0	1	0	1	-	1	1	1	1	1	1	1	1	1	1	1	1	1
Cluster 42	7	4	3	C5 branched dibasic acid metabolism, valine, Leucine and Isoleucine metabolism, 2-oxocarboxylic acid metabolism, biosynthesis of amino acids, b of secondary amino acids,	3	3_Carboxy_2_hydroxy_4_methylpentanoate[meta_M_3c2hmp_c], 3_Carboxy_4_methyl_2_oxopentanoate[meta_M_3c4mop_c], 2_Isopropylmaleate[meta_M_2ippm_c]	0	NaN	0.554795	0	1	0	1	-	1	1	1	1	1	1	1	1	1	1	1	1	1
Cluster 43	5	3	2	Thiamine metabolism	2	IDP[meta_M_idp_c], ITP[meta_M_itp_c]	0	NaN	0.369863	0	1	0	1	-	1	1	1	1	1	1	1	1	1	1	1	1	1
Cluster 44	11	7	4	Pyrimidine metabolism, purine metabolism	4	Guanosine[meta_M_gsn_p], 2__3__Cyclic_GMP[meta_M_23cgmp_p], 3__GMP[meta_M_3gmp_p], GMP[meta_M_gmp_c]	1	Guanosine[meta_M_gsn_p]	0.739726	1.352	0.560035	0.251785	0.674587	-	1	1	1	1	1	1	1	1	0.0542504	1	1	1	1
Cluster 45	12	8	4	CMP metabolism*	4	Cytidine[meta_M_cytd_p], 3__cmp[meta_M_3cmp_p], 2__3__Cyclic_CMP[meta_M_23ccmp_p], CMP[meta_M_cmp_p]	1	Cytidine[meta_M_cytd_p]	0.739726	1.352	0.560035	0.251785	0.659596	-	1	1	1	1	1	1	1	1	0.0530448	1	1	1	1
Cluster 46	6	4	2	dUMP metabolism*	2	Deoxyuridine[meta_M_duri_p], dUMP[meta_M_dump_p]	0	NaN	0.369863	0	1	0	1	-	1	1	1	1	1	1	1	1	1	1	1	1	1
Cluster 47	8	5	3	Inosine metabolism*	3	Inosine[meta_M_ins_c], Inosine[meta_M_ins_p], IMP[meta_M_imp_c]	0	NaN	0.554795	0	1	0	1	-	1	1	1	1	1	1	1	1	1	1	1	1	1
Cluster 48	17	9	8	ABC transporters, choline transport and incorporation into LOS*	4	Choline[meta_M_chol_p], Choline[meta_M_chol_c], sn_Glycero_3_phosphocholine[meta_M_g3pc_p], Choline phosphate[meta_M_cholp_c]	2	Choline[meta_M_chol_p], Choline[meta_M_chol_c]	0.739726	2.704	0.157354	0.803121	0.173745	E	1	1	1	1	0.00443019	1	1	1	1	1	1	1	1
Cluster 49	7	3	4	Leucine transport and tRNA loading*	2	L_Leucine[meta_M_leu__L_p], L-Leucine[meta_M_leu__L_c]	2	L_Leucine[meta_M_leu__L_p], L-Leucine[meta_M_leu__L_c]	0.369863	5.407	0.0338547	1.47038	0.0366184	M	1	1	1	1	1	1	1	1	1	1	1	1	0.000406871
Cluster 50	9	4	5	Histidine transport and tRNA loading	3	L-Histidine[meta_M_his__L_c], L-Histidine[meta_M_his__L_p], L_Histidinol[meta_M_histd_c]	2	L-Histidine[meta_M_his__L_c], L-Histidine[meta_M_his__L_p]	0.554795	3.605	0.0892958	1.04917	0.0946535	E	1	1	1	1	0.0021595	1	1	1	1	1	1	1	1
Cluster 51	17	10	7	Glycerol and glyceraldehyde metabolism*	7	Glycerol 2-phosphate[meta_M_glyc2p_p], Glycerol 2-phosphate[meta_M_glyc2p_c], Glycerophosphoglycerol[meta_M_g3pg_p], D_Glyceraldehyde[meta_M_glyald_c], D_Glyceraldehyde[meta_M_glyald_p], Glycerol[meta_M_glyc_p], Glycerol[meta_M_glyc_c]	2	Glycerol 2-phosphate[meta_M_glyc2p_p], Glycerol 2-phosphate[meta_M_glyc2p_c]	1.29452	1.545	0.381817	0.418145	0.39679	C	1	1	0.000678872	1	1	1	1	1	1	1	1	1	1
Cluster 52	7	3	4	Biotin metabolism	2	Biotin[meta_M_btn_p], Biotin[meta_M_btn_c]	0	NaN	0.369863	0	1	0	1	-	1	1	1	1	1	1	1	1	1	1	1	1	1
Cluster 53	7	3	4	ABC transporters, arginine transport and tRNA loading*	2	L_Arginine[meta_M_arg__L_p], L-Arginine[meta_M_arg__L_c]	2	L_Arginine[meta_M_arg__L_p], L-Arginine[meta_M_arg__L_c]	0.369863	5.407	0.0338547	1.47038	0.0338547	E	1	1	1	1	0.000689634	1	1	1	1	1	1	1	1
