# Supplementary material for: Multiplatform Metabolomics Characterization Reveals Novel Metabolites and Phospholipid Compositional Rules of Haemophilus influenzae Rd KW20
Source: Int J Mol Sci. 2023 Jul 6;24(13):11150. doi: 10.3390/ijms241311150 (PMC10342370; doi:10.3390/ijms241311150)
Supplement: Supplementary file 1 [file ijms-24-11150-s001.zip › SUPP_TABLES/Table S7.xlsx]

## Sheet: Sheet1
compounds	lipid class	sum composition	carbon number	unsaturation number	average	standard deviation	A1	A2	A3	A4	A5	B1	B2	B3	B4	B5	C1	C2	C3	C4	C5	D1	D2	D3	D4	D5	E1	E2	E3	E4	E5
LPE(12:0)	LPE	LPE(12:0)	12	0	0.00268081	0.00144412	0.00414778	0.00426872	0.00125228	0.00192922	0.00376514	0.00374218	0.000278963	NaN	0.000288802	NaN	0.00209417	0.00230833	0.00344333	0.00224224	0.00474165	0.0019497	0.000713906	0.00341466	0.00413108	0.00384136	0.00126504	0.00380505	0.00485644	0.00210326	0.00107524
LPE(14:0)	LPE	LPE(14:0)	14	0	0.238799	0.0466499	0.234673	0.217959	0.239313	0.170342	0.188834	0.187726	0.309361	0.158535	0.184619	0.199363	0.221773	0.248353	0.282571	0.194566	0.36768	0.263539	0.260556	0.249576	0.26139	0.237824	0.255413	0.243426	0.245469	0.29278	0.254338
LPE(15:0)	LPE	LPE(15:0)	15	0	0.0303524	0.0076195	0.022908	0.0254968	0.0353374	0.0195066	0.0215195	0.0248435	0.0435403	0.0224834	0.0261466	0.0324199	0.0210904	0.0261892	0.0252787	0.022469	0.0430145	0.0338438	0.0308387	0.0366741	0.0319678	0.0232706	0.0407162	0.0377114	0.0315605	0.0395656	0.040418
LPE(16:0)	LPE	LPE(16:0)	16	0	0.639624	0.179554	0.751035	0.575082	0.679093	0.461887	0.525907	0.529842	1.03968	0.493278	0.444448	0.525074	0.440654	0.4813	0.489471	0.405291	0.672235	0.96848	0.809591	0.95887	0.908016	0.58699	0.63964	0.620339	0.614748	0.73148	0.638166
LPE(14:1)	LPE	LPE(14:1)	14	1	0.0101691	0.0035508	0.0145692	0.00982051	0.0112033	0.00933339	0.00587428	0.0102413	0.0123779	0.00231191	0.00672746	0.00517709	0.00960356	0.0147375	0.00778434	0.0164769	0.0160499	0.0105536	0.00690625	0.00962822	0.00918983	0.00815759	0.0133287	0.00712334	0.0131984	0.0138709	0.0099814
LPE(16:1)	LPE	LPE(16:1)	16	1	0.37787	0.084113	0.381068	0.289278	0.40005	0.245413	0.252777	0.337988	0.494102	0.23435	0.276328	0.300245	0.320881	0.360111	0.342873	0.29169	0.479735	0.428381	0.412698	0.471687	0.434375	0.412069	0.421911	0.440086	0.428585	0.515826	0.474241
LPE(18:1)	LPE	LPE(18:1)	18	1	0.0033064	0.0020483	0.00354602	0.00241236	0.00303783	NaN	0.0025992	0.00319117	0.00878202	0.00152948	0.00217078	0.00210734	0.00101291	0.00226404	0.000733776	0.00134632	0.00328942	0.00506415	0.00322318	0.00537715	0.00684187	0.00388646	0.00367277	0.00285419	0.0072308	0.00107548	0.00210495
PE(24:0)	PE	PE(24:0)	24	0	0.0391199	0.00881786	0.039315	0.0438209	0.0427056	0.0423608	0.0476049	0.0397883	0.0305809	0.0332504	0.0462916	0.0455711	0.0408623	0.0460355	0.0362554	0.0414082	0.0456285	0.0387654	0.0470466	0.0457235	0.0370607	0.0364843	0.0366138	0.0424007	0.0336663	0.0351433	0.003613
PE(25:0)	PE	PE(25:0)	25	0	0.0300333	0.00553282	0.0263446	0.0336984	0.0285504	0.0281554	0.0372611	0.020712	0.0210347	0.0268899	0.0321242	0.0310226	0.0288786	0.0379833	0.0238581	0.025259	0.0309595	0.0210798	0.0247208	0.0325738	0.0271	0.0307991	0.0373102	0.0379549	0.0329643	0.0372442	0.0363532
PE(26:0)	PE	PE(26:0)	26	0	0.377284	0.0481225	0.388176	0.416969	0.379507	0.404943	0.419168	0.308887	0.338565	0.364494	0.46004	0.412562	0.397214	0.431617	0.471234	0.413523	0.446147	0.308997	0.330053	0.334324	0.371529	0.357016	0.345287	0.349599	0.317483	0.339885	0.324873
PE(27:0)	PE	PE(27:0)	27	0	0.331891	0.0500048	0.304719	0.350911	0.359089	0.313118	0.351366	0.214581	0.269944	0.308836	0.374312	0.348968	0.298874	0.385125	0.436977	0.320217	0.371291	0.219724	0.317029	0.27763	0.329938	0.366786	0.352603	0.365561	0.340226	0.374096	0.345349
PE(28:0)	PE	PE(28:0)	28	0	5.2795	0.648868	5.49775	6.11482	5.72141	5.75442	5.64586	3.72542	4.89156	5.09625	5.30464	5.37694	5.45484	5.83027	6.88676	5.80405	5.91861	4.45394	5.2063	4.31993	5.31646	4.96157	5.33878	5.10571	4.73799	4.86242	4.66073
PE(29:0)	PE	PE(29:0)	29	0	2.06129	0.225909	1.86874	2.12361	2.10438	2.10136	2.19542	1.733	2.23288	2.39684	2.10635	2.50379	1.93393	2.2163	2.44199	2.16966	2.26149	1.68683	2.15683	1.68042	2.02772	1.785	2.08383	1.90837	1.9446	2.06897	1.79988
PE(30:0)	PE	PE(30:0)	30	0	14.0056	1.6496	13.6723	14.4141	14.2297	15.2111	14.9873	12.3076	14.9184	14.234	12.5692	14.0635	15.5556	15.5699	18.74	15.2701	16.2754	13.5262	14.3905	11.0812	12.9588	13.4613	13.1825	12.1511	12.9034	12.8588	11.609
PE(31:0)	PE	PE(31:0)	31	0	0.71044	0.111127	0.651388	0.668634	0.731764	0.759095	0.770275	0.725101	0.863295	0.897454	0.638171	0.775855	0.741218	0.82093	0.901543	0.818002	0.817879	0.666952	0.785346	0.594421	0.713826	0.594298	0.594921	0.546718	0.584664	0.579146	0.520098
PE(32:0)	PE	PE(32:0)	32	0	2.88477	0.617111	2.77679	2.56641	2.94068	3.51795	3.59132	2.97263	3.5153	3.5672	3.06818	3.22681	3.39628	3.63467	3.30164	2.80035	3.54799	2.90932	2.87415	2.55022	3.17788	2.53914	1.76678	1.63416	2.62542	2.07671	1.54127
PE(33:0)	PE	PE(33:0)	33	0	0.0233078	0.0120619	0.0132934	0.0140146	0.0151937	0.0221048	0.0255557	0.0412984	0.0481097	0.0411163	0.0324999	0.0368905	0.0246505	0.033397	0.0265673	0.0241139	0.0295613	0.0317924	0.0238038	0.0173901	0.0237937	0.0243173	0.0042313	0.00286749	0.0116375	0.00964806	0.00484607
PE(34:0)	PE	PE(34:0)	34	0	0.391042	0.129296	0.312607	0.267668	0.35588	0.534092	0.519593	0.42903	0.544539	0.591192	0.541323	0.556437	0.448243	0.495253	0.321128	0.338569	0.422694	0.397296	0.339882	0.407395	0.507939	0.254195	0.169677	0.14466	0.409975	0.299567	0.167226
PE(36:0)	PE	PE(36:0)	36	0	0.0392575	0.0141394	0.0386905	0.0387578	0.0377029	0.0486126	0.0516798	0.0446643	0.0596837	0.0452367	0.0379518	0.0461208	0.0388154	0.0474987	0.0245645	0.0348344	0.0327664	0.0378015	0.0328484	0.0328861	0.0508372	0.0243191	0.0126528	0.00554435	0.0763216	0.0430743	0.0375724
PE(26:1)	PE	PE(26:1)	26	1	0.0647593	0.0057581	0.0687434	0.072885	0.0606404	0.0682187	0.0706804	0.0625836	0.0539594	0.0604109	0.0791956	0.0639504	0.0640049	0.0724033	0.0559985	0.0600545	0.0655933	0.0616984	0.0619837	0.0683127	0.0656747	0.0565063	0.0685942	0.0674039	0.0635787	0.0603409	0.0655675
PE(27:1)	PE	PE(27:1)	27	1	0.0368122	0.00738004	0.0309682	0.0339511	0.0352289	0.0351541	0.0346687	0.0275605	0.0287209	0.0355084	0.0487293	0.0438184	0.0296899	0.0384512	0.0347671	0.0307946	0.035153	0.0252499	0.0303115	0.0329505	0.032348	0.0443058	0.0475648	0.0491594	0.0397671	0.0437495	0.0517345
PE(28:1)	PE	PE(28:1)	28	1	0.87578	0.0706368	0.926608	0.959663	0.889699	0.895904	0.88937	0.757339	0.706859	0.791762	1.00071	0.914755	0.871418	0.936812	0.878621	0.888194	0.913228	0.769738	0.797685	0.882026	0.847092	0.933814	0.915264	0.949058	0.805247	0.844586	0.929054
PE(29:1)	PE	PE(29:1)	29	1	0.483573	0.0735069	0.436341	0.485561	0.515013	0.441148	0.450213	0.356996	0.380255	0.465102	0.541531	0.530648	0.380547	0.489378	0.456402	0.464513	0.426787	0.351009	0.455358	0.512432	0.503985	0.517772	0.59081	0.592944	0.547508	0.574198	0.622874
PE(30:1)	PE	PE(30:1)	30	1	10.1951	0.981834	10.8093	11.0383	10.5596	9.98299	9.60154	8.67562	8.54474	9.55028	10.5235	9.60294	9.20556	10.0144	9.59501	10.277	9.58113	8.76513	9.45506	10.2111	10.2516	10.343	11.7155	11.9245	11.0464	11.954	11.6499
PE(31:1)	PE	PE(31:1)	31	1	2.66911	0.335325	2.59292	2.60754	2.91744	2.53479	2.53248	2.28294	2.44455	2.7777	2.61452	2.84193	2.19458	2.58452	2.11355	2.55113	2.35671	2.19941	2.6537	2.91182	2.97241	2.30715	3.14116	3.2642	3.01472	3.0662	3.24972
PE(32:1)	PE	PE(32:1)	32	1	31.2251	1.7255	32.6687	31.2025	33.3004	30.343	29.2244	29.2493	31.258	30.6998	29.1372	28.7308	29.1994	30.1632	29.4591	30.9226	28.9566	29.7866	31.787	33.1252	33.0477	33.859	31.9659	33.0817	32.8996	33.7488	32.81
PE(33:1)	PE	PE(33:1)	33	1	0.299322	0.0403539	0.298793	0.256321	0.324434	0.259938	0.267064	0.366164	0.368034	0.390777	0.288556	0.321673	0.275901	0.280975	0.291752	0.297558	0.279654	0.292155	0.326908	0.342725	0.344449	0.323704	0.244652	0.260137	0.267036	0.25892	0.254783
PE(34:1)	PE	PE(34:1)	34	1	1.96652	0.311164	2.1346	1.75986	2.12808	1.92853	1.92971	2.5302	2.44682	2.42726	1.82954	2.03839	1.95916	2.01028	1.85538	2.01829	1.96081	1.92465	2.11102	2.08141	2.19706	2.3935	1.34293	1.41576	1.6345	1.60703	1.49826
PE(35:1)	PE	PE(35:1)	35	1	0.0197049	0.00511458	0.0211713	0.0171917	0.0204699	0.0154636	0.0211948	0.0271523	0.0265957	0.027045	0.0169875	0.0254361	0.0189771	0.0208038	0.0191315	0.0205363	0.0194506	0.0194531	0.0219232	0.0226373	0.023928	0.0263407	0.00858002	0.0119612	0.0154724	0.0149736	0.00974511
PE(36:1)	PE	PE(36:1)	36	1	0.264141	0.0567857	0.281262	0.209056	0.263044	0.263006	0.247616	0.380204	0.359724	0.361151	0.226778	0.284323	0.259883	0.234963	0.216134	0.253768	0.255223	0.28952	0.271693	0.258472	0.264961	0.338016	0.139344	0.144007	0.280273	0.252762	0.268347
PE(38:1)	PE	PE(38:1)	38	1	0.00655432	0.00347866	0.00239233	0.000582362	0.00464863	0.00355667	0.00487404	0.0107779	0.00959138	0.00293451	0.00563204	0.00915562	0.0069208	0.00742604	0.00361758	NaN	0.00562917	0.0078605	0.00584217	0.00825134	0.00368666	0.00707873	0.0105499	NaN	NaN	0.0164513	0.00673531
PE(30:2)	PE	PE(30:2)	30	2	0.135196	0.0111681	0.157862	0.146122	0.13097	0.138677	0.129309	0.125516	0.109349	0.125722	0.132978	0.139626	0.118991	0.138078	0.129763	0.125989	0.12734	0.125179	0.141928	0.147975	0.133934	0.129976	0.144663	0.147064	0.134283	0.147664	0.150948
PE(31:2)	PE	PE(31:2)	31	2	0.0320351	0.00864219	0.026575	0.0292121	0.0291895	0.0287414	0.0300921	0.0245344	0.0207798	0.0257686	0.0346315	0.0284354	0.0231619	0.0317771	0.0270633	0.0307252	0.0273244	0.0231917	0.030558	0.0301914	0.0339405	0.030057	0.0493287	0.050653	0.0402665	0.0406527	0.0540265
PE(32:2)	PE	PE(32:2)	32	2	1.38132	0.237087	1.48377	1.40666	1.38346	1.3613	1.20675	1.29203	1.2352	1.25221	1.31349	1.20697	1.18893	1.261	1.18237	1.33727	1.11435	1.12441	1.22549	1.40664	1.30291	1.21897	1.83793	1.75825	1.89662	1.87549	1.66064
PE(33:2)	PE	PE(33:2)	33	2	0.0525503	0.00985935	0.0526929	0.0457284	0.0548895	0.0481031	0.0456425	0.0460667	0.0526304	0.0523547	0.0537317	0.0458164	0.0358885	0.0509072	0.0383023	0.0422924	0.0484242	0.042503	0.0563842	0.0618608	0.0627726	0.0423787	0.0633644	0.0740261	0.0640743	0.0641403	0.0687821
PE(34:2)	PE	PE(34:2)	34	2	0.459074	0.0685878	0.453787	0.393208	0.452253	0.397797	0.379134	0.472611	0.53347	0.483506	0.457748	0.437318	0.384526	0.38995	0.383824	0.412962	0.386409	0.421773	0.450898	0.511669	0.45502	0.427167	0.497979	0.546759	0.630122	0.606793	0.510167
PE(36:2)	PE	PE(36:2)	36	2	0.113721	0.0286645	0.113348	0.0807831	0.102588	0.0869631	0.0899516	0.188039	0.170576	0.147946	0.112641	0.107972	0.0994126	0.0838199	0.0748882	0.098082	0.0946083	0.12897	0.127455	0.133752	0.124111	0.155844	0.0871063	0.0906374	0.122653	0.111961	0.108922
PG(26:0)	PG	PG(26:0)	26	0	0.00795286	0.00282481	0.00669031	0.00906196	0.0086355	0.0101236	0.0131196	0.0110254	0.0047466	0.0072017	0.0131236	0.0103749	0.00910252	0.00882811	0.00162297	0.0104581	0.00687868	0.00527489	0.0058928	0.010588	0.00738961	0.00855093	0.00587635	0.00711701	0.0034097	0.00877276	0.00495593
PG(27:0)	PG	PG(27:0)	27	0	0.0169398	0.00318908	0.0134682	0.0169321	0.0127516	0.0142531	0.019815	0.0169186	0.0136324	0.0151592	0.0277721	0.0223045	0.0151115	0.018355	0.0151994	0.0153015	0.0160909	0.0159028	0.0175041	0.0160055	0.0176942	0.0163443	0.0153514	0.0171419	0.0151816	0.0183386	0.0209642
PG(28:0)	PG	PG(28:0)	28	0	0.448398	0.0742695	0.378375	0.478979	0.33419	0.443953	0.518796	0.493012	0.38839	0.470914	0.625147	0.543449	0.528053	0.465628	0.543843	0.385391	0.52627	0.48558	0.422644	0.464415	0.406711	0.380283	0.365201	0.412817	0.31912	0.398985	0.429817
PG(29:0)	PG	PG(29:0)	29	0	0.25889	0.0434889	0.196255	0.254096	0.210176	0.235515	0.273414	0.231006	0.240107	0.331987	0.360553	0.377117	0.237782	0.238684	0.280088	0.226526	0.253978	0.228526	0.254266	0.280376	0.239437	0.223052	0.26447	0.277127	0.220131	0.265374	0.272206
PG(30:0)	PG	PG(30:0)	30	0	1.65778	0.149674	1.63428	1.87222	1.52536	1.72568	1.86371	1.62062	1.54815	1.59067	1.63609	1.73771	1.82988	1.74904	1.73424	1.89629	1.97447	1.68045	1.66633	1.63776	1.55433	1.41957	1.47026	1.58573	1.40913	1.50222	1.58023
PG(31:0)	PG	PG(31:0)	31	0	0.127199	0.0145697	0.112422	0.138025	0.136814	0.132907	0.132775	0.115667	0.140041	0.149806	0.127733	0.159138	0.112765	0.135544	0.131801	0.138589	0.127878	0.103596	0.133536	0.139446	0.133847	0.0966938	0.115483	0.118038	0.115978	0.118182	0.113276
PG(32:0)	PG	PG(32:0)	32	0	0.367424	0.0570037	0.420432	0.40465	0.411416	0.440619	0.461873	0.336129	0.364908	0.343804	0.308607	0.369917	0.397904	0.408265	0.401237	0.352037	0.44493	0.362188	0.364358	0.329027	0.356246	0.321672	0.268845	0.279455	0.459697	0.304291	0.273098
PG(33:0)	PG	PG(33:0)	33	0	0.00458418	0.00162048	0.00642595	0.00471932	0.00507157	0.00572415	0.0053663	0.00574207	0.00679988	0.00765812	0.00241427	0.00669945	0.00305822	0.00412001	0.00501434	0.00661651	0.00320323	0.00488486	0.00494676	0.00220109	0.00213379	0.00430274	0.00483377	0.00254382	0.003862	0.0019351	0.0043271
PG(34:0)	PG	PG(34:0)	34	0	0.0399273	0.0113012	0.0496382	0.0410325	0.0462805	0.0482498	0.060606	0.0381933	0.0451657	0.0420852	0.0388032	0.0470758	0.0440333	0.0394033	0.0405699	0.040596	0.0460899	0.038014	0.0345715	0.0305949	0.0369006	0.0335354	0.0206593	0.0199991	0.0682718	0.0280558	0.0197574
PG(36:0)	PG	PG(36:0)	36	0	0.00676252	0.00363306	0.0113277	0.00529486	0.00615965	0.0117007	0.00988607	0.00777238	0.00797625	0.00783228	0.00816013	0.00689126	0.00723425	0.00263834	0.00156465	0.00682223	0.00473235	0.0039661	0.00692824	0.00493633	0.00648905	0.00260582	0.00248137	0.00426376	0.0187001	0.00851079	0.0041883
PG(28:1)	PG	PG(28:1)	28	1	0.029551	0.00554694	0.0236092	0.0281254	0.0220528	0.0348053	0.0326938	0.0338369	0.0180131	0.0233214	0.0381708	0.0344624	0.0294348	0.0360832	0.018983	0.0311224	0.0262437	0.0298511	0.0260374	0.0350038	0.035964	0.0291319	0.0299726	0.0345132	0.0262356	0.0267048	0.0344026
PG(29:1)	PG	PG(29:1)	29	1	0.0310298	0.0073268	0.0187411	0.0268719	0.0238257	0.019373	0.0338671	0.032064	0.0225052	0.027028	0.0431474	0.0344073	0.0294962	0.0316001	0.0236243	0.0290354	0.0249991	0.0291841	0.0259891	0.0339105	0.0323161	0.0326148	0.0414034	0.0420283	0.035736	0.0343537	0.0476226
PG(30:1)	PG	PG(30:1)	30	1	1.26537	0.199656	0.995774	1.15817	0.95544	1.20168	1.26332	1.6628	1.04639	1.1476	1.68468	1.48467	1.3416	1.20604	1.03271	1.1653	1.13319	1.55992	1.15381	1.33309	1.16092	1.12505	1.34302	1.46785	1.26923	1.24065	1.50143
PG(31:1)	PG	PG(31:1)	31	1	0.550539	0.0958066	0.387634	0.456502	0.433589	0.46124	0.548538	0.626396	0.489049	0.593342	0.665637	0.746503	0.511875	0.496939	0.44319	0.483998	0.45886	0.586897	0.533473	0.621162	0.530104	0.465059	0.621461	0.666131	0.60578	0.596063	0.734047
PG(32:1)	PG	PG(32:1)	32	1	15.8812	2.18911	14.4855	14.7136	12.9401	15.2424	16.4127	22.1477	15.5889	15.309	18.2696	16.8704	17.6036	14.1658	12.4766	14.9584	15.0557	20.757	15.7232	17.4755	14.0425	15.4105	15.9175	15.5981	15.1204	13.6633	17.0819
PG(33:1)	PG	PG(33:1)	33	1	0.111031	0.0151166	0.0940062	0.100569	0.0898996	0.0926905	0.10692	0.137781	0.127544	0.144012	0.110873	0.136024	0.108629	0.104029	0.0992878	0.104065	0.103216	0.118562	0.118337	0.133152	0.115679	0.0925081	0.103816	0.112322	0.103627	0.0990627	0.119172
PG(34:1)	PG	PG(34:1)	34	1	0.819422	0.114364	0.848313	0.79919	0.811653	0.830791	0.845493	1.08337	0.921506	0.972654	0.815751	0.87086	0.858213	0.84604	0.706193	0.793267	0.822013	0.90933	0.856402	0.903054	0.860523	0.921822	0.603416	0.638392	0.68112	0.627866	0.658311
PG(35:1)	PG	PG(35:1)	35	1	0.00401317	0.00189074	0.00366348	0.00214366	0.00460073	0.00211822	0.00214652	0.00862383	0.00608282	0.00546122	0.00492714	0.00423388	0.00451945	0.00510322	0.00549131	0.00348009	0.00530798	0.00522236	0.00173255	0.0032273	0.00714454	0.00473082	0.00230662	0.00272461	0.00125461	0.0032832	0.00079912
PG(36:1)	PG	PG(36:1)	36	1	0.0721883	0.0144119	0.0794792	0.0747947	0.077552	0.0719863	0.0789681	0.0979426	0.0897168	0.092368	0.0606634	0.073689	0.0714477	0.0701198	0.0653008	0.0668922	0.0729355	0.07403	0.0686284	0.0843017	0.0803566	0.0926743	0.0418428	0.0407459	0.0711936	0.0543154	0.0527632
PG(38:1)	PG	PG(38:1)	38	1	0.00313808	0.00190298	0.00608305	0.00288176	0.0056307	0.00196177	0.00466756	0.00593522	0.00500561	0.00263516	0.00297599	0.002736	0.00227099	0.000143139	0.000404451	0.000207208	0.00146362	0.00334601	0.00185631	0.00256602	0.00453013	0.00547153	0.000879495	0.0017576	0.00649742	0.00356619	0.00297904
PG(30:2)	PG	PG(30:2)	30	2	0.00569481	0.00132787	0.00431798	0.00590858	0.00625324	0.00586607	0.006263	0.00604685	0.00476251	0.00383527	0.00841525	0.00463569	0.00377434	0.00601921	0.00623669	0.00721764	0.00519555	0.00527098	0.00378649	0.00654255	0.00528191	0.00479972	0.00773975	0.00633887	0.00682047	0.00344146	0.00760022
PG(32:2)	PG	PG(32:2)	32	2	0.256402	0.0403835	0.214481	0.242403	0.212913	0.253314	0.245837	0.347613	0.22431	0.231544	0.288986	0.284097	0.282013	0.243261	0.187547	0.227193	0.211309	0.305889	0.240566	0.276317	0.235525	0.201128	0.297253	0.316108	0.278767	0.254319	0.307356
PG(33:2)	PG	PG(33:2)	33	2	0.0156244	0.00491203	0.0106458	0.0128414	0.00777579	0.0105057	0.0136037	0.0189324	0.0166382	0.0122618	0.018183	0.0205711	0.0134392	0.00926914	0.0105185	0.0114761	0.0112227	0.0168823	0.0148376	0.0198334	0.0126567	0.0143875	0.023532	0.0238293	0.0228333	0.022038	0.0218964
PG(34:2)	PG	PG(34:2)	34	2	0.202797	0.0301729	0.181634	0.181892	0.173907	0.176999	0.196368	0.288615	0.21678	0.209955	0.221021	0.234997	0.211584	0.170311	0.150561	0.167079	0.175111	0.234339	0.200688	0.232615	0.189386	0.170174	0.219682	0.210996	0.229902	0.204777	0.220564
PG(36:2)	PG	PG(36:2)	36	2	0.0605307	0.0422899	0.254868	0.0462306	0.0500512	0.0463977	0.0509453	0.0903475	0.0710401	0.0652914	0.0487557	0.0541349	0.0497462	0.0453162	0.0378114	0.0465918	0.0470447	0.0669905	0.0554584	0.065644	0.0594599	0.0574442	0.0402868	0.0357408	0.0410554	0.0414989	0.0451173
