# Supplementary material for: Multiplatform Metabolomics Characterization Reveals Novel Metabolites and Phospholipid Compositional Rules of Haemophilus influenzae Rd KW20
Source: Int J Mol Sci. 2023 Jul 6;24(13):11150. doi: 10.3390/ijms241311150 (PMC10342370; doi:10.3390/ijms241311150)
Supplement: Supplementary file 1 [file ijms-24-11150-s001.zip › SUPP_TABLES/Table S8.xlsx]

## Sheet: Sheet
Compound name	series	Predicted area
PE(24:0)	X:0	7.18673e-06
PE(26:0)	X:0	0.000640174
PE(27:0)	X:0	8.1369e-05
PE(28:0)	X:0	0.00171471
PE(28:0)	X:0	0.057025
PE(29:0)	X:0	0.00724813
PE(30:0)	X:0	0.000921269
PE(30:0)	X:0	0.152742
PE(31:0)	X:0	0.0194141
PE(32:0)	X:0	0.409119
PE(26:1)	X:1	2.72613e-05
PE(28:1)	X:1	0.001013
PE(28:1)	X:1	0.00242837
PE(29:1)	X:1	0.000308656
PE(30:1)	X:1	8.86383e-06
PE(30:1)	X:1	0.00650438
PE(30:1)	X:1	0.090235
PE(31:1)	X:1	0.0114693
PE(32:1)	X:1	0.000789566
PE(32:1)	X:1	0.241695
PE(33:1)	X:1	0.000100357
PE(34:1)	X:1	0.00211485
PE(28:2)	X:2	0.00010341
PE(30:2)	X:2	0.00384259
PE(32:2)	X:2	3.3623e-05
PE(32:2)	X:2	0.142786
PE(34:2)	X:2	0.00124939
PE(36:2)	X:2	1.09323e-05

## Sheet: merged areas
Compound name	series	Predicted distribution	Experimental distribution	Scaled predicted distirbution	log exp	log pred
PE(24:0)	X:0	7.18673e-06	0.0391199	0.000470745	-1.4076	-3.32721
PE(26:0)	X:0	0.000640174	0.377284	0.0419327	-0.423332	-1.37745
PE(27:0)	X:0	8.1369e-05	0.331891	0.00532983	-0.479005	-2.27329
PE(28:0)	X:0	0.0587397	5.2795	3.84757	0.722593	0.585187
PE(29:0)	X:0	0.00724813	2.06129	0.474767	0.314139	-0.323519
PE(30:0)	X:0	0.153663	14.0056	10.0652	1.1463	1.00282
PE(31:0)	X:0	0.0194141	0.71044	1.27167	-0.148473	0.104373
PE(32:0)	X:0	0.409119	2.88477	26.7981	0.460111	1.4281
PE(26:1)	X:1	2.72613e-05	0.0647593	0.00178567	-1.1887	-2.7482
PE(28:1)	X:1	0.00344136	0.87578	0.225416	-0.0576048	-0.647015
PE(29:1)	X:1	0.000308656	0.483573	0.0202176	-0.315538	-1.69427
PE(30:1)	X:1	0.0967483	10.1951	6.33721	1.00839	0.801898
PE(31:1)	X:1	0.0114693	2.66911	0.75126	0.426367	-0.12421
PE(32:1)	X:1	0.242484	31.2251	15.8832	1.4945	1.20094
PE(33:1)	X:1	0.000100357	0.299322	0.00657361	-0.523861	-2.1822
PE(34:1)	X:1	0.00211485	1.96652	0.138527	0.293699	-0.858465
PE(30:2)	X:2	0.00384259	0.135196	0.251697	-0.869035	-0.599122
PE(32:2)	X:2	0.142819	1.38132	9.35496	0.140296	0.971042
PE(34:2)	X:2	0.00124939	0.459074	0.0818376	-0.338117	-1.08705
PE(36:2)	X:2	1.09323e-05	0.113721	0.000716088	-0.944158	-3.14503			a	x
SUM		1.15353	75.5585						sum	1
compound name	series	sum of LPE %mol products used for each calculation	predicted unscaled distribution	experimental %mol	Scaled predicted distirbution	Scaled exp distrib	log exp	log pred
PE(24:0)	X:0	%molLPE(12:0)*%molLPE(12:0)	7.18673e-06	0.0391199	6.23021e-06	0.000517743	-5.2055	-3.28589
PE(26:0)	X:0	%molLPE(12:0)*%molLPE(14:0)	0.000640174	0.377284	0.00055497	0.00499327	-3.25573	-2.30162
PE(27:0)	X:0	%molLPE(12:0)*%molLPE(15:0)	8.1369e-05	0.331891	7.05392e-05	0.0043925	-4.15157	-2.35729
PE(28:0)	X:0	%molLPE(12:0)*%molLPE(16:0) + %molLPE(14:0)*%molLPE(14:0)	0.0587397	5.2795	0.0509218	0.069873	-1.2931	-1.15569
PE(29:0)	X:0	%molLPE(14:0)*%molLPE(15:0)	0.00724813	2.06129	0.00628344	0.0272807	-2.2018	-1.56414
PE(30:0)	X:0	%molLPE(15:0)*%molLPE(15:0) + %molLPE(14:0)*%molLPE(16:0)	0.153663	14.0056	0.133211	0.185362	-0.875459	-0.73198
PE(31:0)	X:0	%molLPE(15:0)*%molLPE(16:0)	0.0194141	0.71044	0.0168302	0.00940251	-1.77391	-2.02676
PE(32:0)	X:0	%molLPE(16:0)*%molLPE(16:0)	0.409119	2.88477	0.354667	0.0381793	-0.450179	-1.41817
PE(26:1)	X:1	%molLPE(12:0)*%molLPE(14:1)	2.72613e-05	0.0647593	2.3633e-05	0.000857075	-4.62648	-3.06698
PE(28:1)	X:1	%molLPE(14:0)*%molLPE(14:1) + %molLPE(12:0)*%molLPE(16:1)	0.00344136	0.87578	0.00298333	0.0115908	-2.5253	-1.93589
PE(29:1)	X:1	%molLPE(15:0)*%molLPE(14:1)	0.000308656	0.483573	0.000267575	0.00639998	-3.57255	-2.19382
PE(30:1)	X:1	%molLPE(12:0)*%molLPE(18:1) + %molLPE(14:0)*%molLPE(16:1) + %molLPE(16:0)*%molLPE(14:1)	0.0967483	10.1951	0.0838716	0.13493	-1.07639	-0.869891
PE(31:1)	X:1	%molLPE(15:0)*%molLPE(16:1)	0.0114693	2.66911	0.00994276	0.0353251	-2.00249	-1.45192
PE(32:1)	X:1	%molLPE(16:0)*%molLPE(16:1) + %molLPE(14:0)*%molLPE(18:1)	0.242484	31.2251	0.210211	0.413257	-0.677345	-0.38378
PE(33:1)	X:1	%molLPE(15:0)*%molLPE(18:1)	0.000100357	0.299322	8.70002e-05	0.00396147	-4.06048	-2.40214
PE(34:1)	X:1	%molLPE(16:0)*%molLPE(18:1)	0.00211485	1.96652	0.00183338	0.0260265	-2.73675	-1.58458
PE(30:2)	X:2	%molLPE(14:1)*%molLPE(16:1)	0.00384259	0.135196	0.00333116	0.00178929	-2.4774	-2.74732
PE(32:2)	X:2	%molLPE(16:1)*%molLPE(16:1) + %molLPE(14:1)*%molLPE(18:1)	0.142819	1.38132	0.123811	0.0182815	-0.907242	-1.73799
PE(34:2)	X:2	%molLPE(16:1)*%molLPE(18:1)	0.00124939	0.459074	0.0010831	0.00607574	-2.96533	-2.2164
PE(36:2)	X:2	%molLPE(18:1)*%molLPE(18:1)	1.09323e-05	0.113721	9.47726e-06	0.00150508	-5.02332	-2.82244
SUM			1.15353	75.5585

## Sheet: Sheet2
compound name	series	sum of LPE %mol products used for each calculation	predicted unscaled distribution	experimental %mol	Scaled predicted fraction	Scaled experimental fraction	Log pred fraction	Log exp fraction
PE(24:0)	X:0	%molLPE(12:0)*%molLPE(12:0)	7.18673e-06	0.0391199	6.23021e-06	0.000517743	-5.2055	-3.28589
PE(26:0)	X:0	%molLPE(12:0)*%molLPE(14:0)	0.000640174	0.377284	0.00055497	0.00499327	-3.25573	-2.30162
PE(27:0)	X:0	%molLPE(12:0)*%molLPE(15:0)	8.1369e-05	0.331891	7.05392e-05	0.0043925	-4.15157	-2.35729
PE(28:0)	X:0	%molLPE(12:0)*%molLPE(16:0) + %molLPE(14:0)*%molLPE(14:0)	0.0587397	5.2795	0.0509218	0.069873	-1.2931	-1.15569
PE(29:0)	X:0	%molLPE(14:0)*%molLPE(15:0)	0.00724813	2.06129	0.00628344	0.0272807	-2.2018	-1.56414
PE(30:0)	X:0	%molLPE(15:0)*%molLPE(15:0) + %molLPE(14:0)*%molLPE(16:0)	0.153663	14.0056	0.133211	0.185362	-0.875459	-0.73198
PE(31:0)	X:0	%molLPE(15:0)*%molLPE(16:0)	0.0194141	0.71044	0.0168302	0.00940251	-1.77391	-2.02676
PE(32:0)	X:0	%molLPE(16:0)*%molLPE(16:0)	0.409119	2.88477	0.354667	0.0381793	-0.450179	-1.41817
PE(26:1)	X:1	%molLPE(12:0)*%molLPE(14:1)	2.72613e-05	0.0647593	2.3633e-05	0.000857075	-4.62648	-3.06698
PE(28:1)	X:1	%molLPE(14:0)*%molLPE(14:1) + %molLPE(12:0)*%molLPE(16:1)	0.00344136	0.87578	0.00298333	0.0115908	-2.5253	-1.93589
PE(29:1)	X:1	%molLPE(15:0)*%molLPE(14:1)	0.000308656	0.483573	0.000267575	0.00639998	-3.57255	-2.19382
PE(30:1)	X:1	%molLPE(12:0)*%molLPE(18:1) + %molLPE(14:0)*%molLPE(16:1) + %molLPE(16:0)*%molLPE(14:1)	0.0967483	10.1951	0.0838716	0.13493	-1.07639	-0.869891
PE(31:1)	X:1	%molLPE(15:0)*%molLPE(16:1)	0.0114693	2.66911	0.00994276	0.0353251	-2.00249	-1.45192
PE(32:1)	X:1	%molLPE(16:0)*%molLPE(16:1) + %molLPE(14:0)*%molLPE(18:1)	0.242484	31.2251	0.210211	0.413257	-0.677345	-0.38378
PE(33:1)	X:1	%molLPE(15:0)*%molLPE(18:1)	0.000100357	0.299322	8.70002e-05	0.00396147	-4.06048	-2.40214
PE(34:1)	X:1	%molLPE(16:0)*%molLPE(18:1)	0.00211485	1.96652	0.00183338	0.0260265	-2.73675	-1.58458
PE(30:2)	X:2	%molLPE(14:1)*%molLPE(16:1)	0.00384259	0.135196	0.00333116	0.00178929	-2.4774	-2.74732
PE(32:2)	X:2	%molLPE(16:1)*%molLPE(16:1) + %molLPE(14:1)*%molLPE(18:1)	0.142819	1.38132	0.123811	0.0182815	-0.907242	-1.73799
PE(34:2)	X:2	%molLPE(16:1)*%molLPE(18:1)	0.00124939	0.459074	0.0010831	0.00607574	-2.96533	-2.2164
PE(36:2)	X:2	%molLPE(18:1)*%molLPE(18:1)	1.09323e-05	0.113721	9.47726e-06	0.00150508	-5.02332	-2.82244
SUM			1.15353	75.5585	1	1	-51.8583	-38.2547
