# Supplementary material for: Multiplatform Metabolomics Characterization Reveals Novel Metabolites and Phospholipid Compositional Rules of Haemophilus influenzae Rd KW20
Source: Int J Mol Sci. 2023 Jul 6;24(13):11150. doi: 10.3390/ijms241311150 (PMC10342370; doi:10.3390/ijms241311150)
Supplement: Supplementary file 1 [file ijms-24-11150-s001.zip › SUPP_TABLES/Table S9.xlsx]

## Sheet: PEXO_sumcomp
sum composition	experimental evidence	predicted area	experimental area	superimposition of areas (prioritizing experimental)	log of predicted area	log of experimental area	superimposition of log areas (prioritizing experimental area)
PE(30:0)	experimental (fragmented)	350857	837041	837041	5.54513	5.92275	5.92275
PE(28:0)	experimental (fragmented)	806782	832568	832568	5.90676	5.92042	5.92042
PE(29:0)	experimental (fragmented)	135243	355310	355310	5.13111	5.55061	5.55061
PE(32:0)	experimental (fragmented)	193625	187878	187878	5.28696	5.27388	5.27388
PE(31:0)	experimental (fragmented)	58697.3	120241	120241	4.76862	5.08005	5.08005
PE(34:0)	experimental (fragmented)	29990.7	68819.7	68819.7	4.47699	4.83771	4.83771
PE(26:0)	experimental (fragmented)	62965.7	61422.6	61422.6	4.7991	4.78833	4.78833
PE(27:0)	experimental (fragmented)	49917.4	56156.8	56156.8	4.69825	4.7494	4.7494
PE(36:0)	experimental (not fragmented)	6796.67	10035	10035	3.8323	4.00152	4.00152
PE(24:0)	experimental (not fragmented)	25265.4	6131	6131	4.40253	3.78753	3.78753
PE(25:0)	experimental (not fragmented)	7987.74	5020	5020	3.90242	3.7007	3.7007
PE(33:0)	experimental (not fragmented)	11007.4	4551	4551	4.04169	3.65811	3.65811
PE(20:0)	predicted	610.196	NaN	610.196	2.78547	NaN	2.78547
PE(21:0)	predicted	55.6819	NaN	55.6819	1.74571	NaN	1.74571
PE(22:0)	predicted	1441.35	NaN	1441.35	3.15877	NaN	3.15877
PE(23:0)	predicted	1284.47	NaN	1284.47	3.10872	NaN	3.10872
PE(35:0)	predicted	1565.86	NaN	1565.86	3.19475	NaN	3.19475
PE(37:0)	predicted	60.6934	NaN	60.6934	1.78314	NaN	1.78314
PE(38:0)	predicted	514.693	NaN	514.693	2.71155	NaN	2.71155
PE(40:0)	predicted	73.7951	NaN	73.7951	1.86803	NaN	1.86803

## Sheet: PEXO_lipidspec
lipid chain isomer	experimental evidence	predicted area	experimental area	superimposition of areas (prioritizing experimental)	log of predicted area	log of experimental area	superimposition of log areas (prioritizing experimental area)
PE(14:0_16:0)	experimental	329142	819376	819376	5.51738	5.91348	5.91348
PE(14:0_14:0)	experimental	777370	756738	756738	5.89063	5.87895	5.87895
PE(14:0_15:0)	experimental	117266	329766	329766	5.06917	5.51821	5.51821
PE(16:0_16:0)	experimental	139360	135661	135661	5.14414	5.13246	5.13246
PE(15:0_16:0)	experimental	49651	106842	106842	4.69593	5.02874	5.02874
PE(16:0_18:0)	experimental	22366.8	61398	61398	4.3496	4.78815	4.78815
PE(14:0_18:0)	experimental	52826.1	51424	51424	4.72285	4.71117	4.71117
PE(12:0_14:0)	experimental	51264.1	49903.5	49903.5	4.70981	4.69813	4.69813
PE(13:0_14:0)	experimental	41168.2	43898.5	43898.5	4.61456	4.64245	4.64245
PE(13:0_16:0)	experimental	17430.8	25543.5	25543.5	4.24132	4.40728	4.40728
PE(15:0_15:0)	experimental	17689.6	17220.1	17220.1	4.24772	4.23604	4.23604
PE(14:0_17:0)	experimental	6229.33	12798.2	12798.2	3.79444	4.10715	4.10715
PE(12:0_15:0)	experimental	7733.2	11439.2	11439.2	3.88836	4.05839	4.05839
PE(10:0_16:0)	experimental	9221.54	8976.79	8976.79	3.9648	3.95312	3.95312
PE(14:0_20:0)	experimental	7574.04	7373.02	7373.02	3.87933	3.86765	3.86765
PE(12:0_16:0)	experimental	21705.4	3245.72	3245.72	4.33657	3.51131	3.51131
PE(13:0_15:0)	experimental	6210.22	2940.87	2940.87	3.79311	3.46848	3.46848
PE(13:0_13:0)	experimental	2180.2	2122.33	2122.33	3.3385	3.32681	3.32681
PE(11:0_16:0)	experimental	841.488	819.154	819.154	2.92505	2.91337	2.91337
PE(15:0_17:0)	experimental	939.695	793.405	793.405	2.97299	2.8995	2.8995
PE(13:0_18:0)	experimental	2797.58	601.174	601.174	3.44678	2.779	2.779
PE(12:0_18:0)	experimental	3483.65	444.515	444.515	3.54203	2.64789	2.64789
PE(11:0_15:0)	experimental	299.805	419.967	419.967	2.47684	2.62321	2.62321
PE(17:0_17:0)	experimental	49.9178	48.715	48.715	1.69826	1.68766	1.68766
PE(10:0_10:0)	predicted	610.196	NaN	610.196	2.78547	NaN	2.78547
PE(10:0_11:0)	predicted	55.6819	NaN	55.6819	1.74571	NaN	1.74571
PE(10:0_12:0)	predicted	1436.26	NaN	1436.26	3.15723	NaN	3.15723
PE(10:0_13:0)	predicted	1153.41	NaN	1153.41	3.06198	NaN	3.06198
PE(10:0_14:0)	predicted	21779.5	NaN	21779.5	4.33805	NaN	4.33805
PE(10:0_15:0)	predicted	3285.44	NaN	3285.44	3.51659	NaN	3.51659
PE(10:0_17:0)	predicted	174.527	NaN	174.527	2.24186	NaN	2.24186
PE(10:0_18:0)	predicted	1480.02	NaN	1480.02	3.17027	NaN	3.17027
PE(10:0_20:0)	predicted	212.201	NaN	212.201	2.32675	NaN	2.32675
PE(11:0_11:0)	predicted	5.08111	NaN	5.08111	0.705959	NaN	0.705959
PE(11:0_12:0)	predicted	131.063	NaN	131.063	2.11748	NaN	2.11748
PE(11:0_13:0)	predicted	105.251	NaN	105.251	2.02223	NaN	2.02223
PE(11:0_14:0)	predicted	1987.44	NaN	1987.44	3.29829	NaN	3.29829
PE(11:0_17:0)	predicted	15.926	NaN	15.926	1.20211	NaN	1.20211
PE(11:0_18:0)	predicted	135.056	NaN	135.056	2.13051	NaN	2.13051
PE(11:0_20:0)	predicted	19.3639	NaN	19.3639	1.28699	NaN	1.28699
PE(12:0_12:0)	predicted	3380.64	NaN	3380.64	3.529	NaN	3.529
PE(12:0_13:0)	predicted	2714.86	NaN	2714.86	3.43375	NaN	3.43375
PE(12:0_17:0)	predicted	410.797	NaN	410.797	2.61363	NaN	2.61363
PE(12:0_20:0)	predicted	499.475	NaN	499.475	2.69851	NaN	2.69851
PE(13:0_17:0)	predicted	329.895	NaN	329.895	2.51838	NaN	2.51838
PE(13:0_20:0)	predicted	401.108	NaN	401.108	2.60326	NaN	2.60326
PE(15:0_18:0)	predicted	7968.81	NaN	7968.81	3.90139	NaN	3.90139
PE(15:0_20:0)	predicted	1142.54	NaN	1142.54	3.05787	NaN	3.05787
PE(16:0_17:0)	predicted	2637.52	NaN	2637.52	3.4212	NaN	3.4212
PE(16:0_20:0)	predicted	3206.88	NaN	3206.88	3.50608	NaN	3.50608
PE(17:0_18:0)	predicted	423.313	NaN	423.313	2.62666	NaN	2.62666
PE(17:0_20:0)	predicted	60.6934	NaN	60.6934	1.78314	NaN	1.78314
PE(18:0_18:0)	predicted	3589.79	NaN	3589.79	3.55507	NaN	3.55507
PE(18:0_20:0)	predicted	514.693	NaN	514.693	2.71155	NaN	2.71155
PE(20:0_20:0)	predicted	73.7951	NaN	73.7951	1.86803	NaN	1.86803

## Sheet: PEX1_sumcomp
sum composition	experimental evidence	predicted area	experimental area	superimposition of areas (prioritizing experimental)	log of predicted area	log of experimental area	superimposition of log areas (prioritizing experimental area)
PE(32:1)	experimental (fragmented)	420472	5.22713e+06	5.22713e+06	5.62374	6.71826	6.71826
PE(30:1)	experimental (fragmented)	996850	1.68069e+06	1.68069e+06	5.99863	6.22549	6.22549
PE(31:1)	experimental (fragmented)	166647	483603	483603	5.2218	5.68449	5.68449
PE(34:1)	experimental (fragmented)	68960.7	340446	340446	4.8386	5.53205	5.53205
PE(28:1)	experimental (fragmented)	141203	142239	142239	5.14984	5.15302	5.15302
PE(29:1)	experimental (fragmented)	86932.4	84690.4	84690.4	4.93918	4.92783	4.92783
PE(33:1)	experimental (fragmented)	14637.8	53057.6	53057.6	4.16548	4.72475	4.72475
PE(36:1)	experimental (fragmented)	9934.46	52564.9	52564.9	3.99714	4.7207	4.7207
PE(26:1)	experimental (not fragmented)	71794.8	10175	10175	4.85609	4.00753	4.00753
PE(27:1)	experimental (not fragmented)	26697.5	6327	6327	4.42647	3.8012	3.8012
PE(35:1)	experimental (not fragmented)	1023.99	3437	3437	3.01029	3.53618	3.53618
PE(38:1)	experimental (not fragmented)	78.0004	2017	2017	1.8921	3.30471	3.30471
PE(20:1)	predicted	149.232	NaN	149.232	2.17386	2.17386	2.17386
PE(22:1)	predicted	1412.9	NaN	1412.9	3.15011	3.15011	3.15011
PE(23:1)	predicted	764.915	NaN	764.915	2.88361	2.88361	2.88361
PE(24:1)	predicted	9479.56	NaN	9479.56	3.97679	3.97679	3.97679
PE(25:1)	predicted	4432.89	NaN	4432.89	3.64669	3.64669	3.64669
PE(37:1)	predicted	107.37	NaN	107.37	2.03088	2.03088	2.03088
PE(40:1)	predicted	3.48572	NaN	3.48572	0.542292	0.542292	0.542292
PE(21:1)	predicted	13.6178	NaN	13.6178	1.13411	1.13411	1.13411

## Sheet: PEX1_lipidspec
lipid chain isomer	experimental evidence	predicted area	experimental area	superimposition of areas (prioritizing experimental)	log of predicted area	log of experimental area	superimposition of log areas (prioritizing experimental area)
PE(16:0_16:1)	experimental	408862	5.19489e+06	5.19489e+06	5.61158	6.71558	6.71558
PE(14:0_16:1)	experimental	965654	1.55161e+06	1.55161e+06	5.98482	6.19078	6.19078
PE(15:0_16:1)	experimental	145669	435823	435823	5.16337	5.63931	5.63931
PE(16:1_18:0)	experimental	65620.9	309066	309066	4.81704	5.49005	5.49005
PE(14:1_16:0)	experimental	24466.8	109131	109131	4.38858	5.03795	5.03795
PE(14:0_14:1)	experimental	57785.9	92850.2	92850.2	4.76182	4.96778	4.96778
PE(16:1_20:0)	experimental	9408.52	47702.7	47702.7	3.97352	4.67854	4.67854
PE(16:1_17:0)	experimental	7738.12	38952.6	38952.6	3.88864	4.59054	4.59054
PE(14:0_15:1)	experimental	20218.3	32486.6	32486.6	4.30574	4.5117	4.5117
PE(14:0_18:1)	experimental	5510.42	32247.6	32247.6	3.74118	4.5085	4.5085
PE(16:0_18:1)	experimental	2333.13	30805.2	30805.2	3.36794	4.48862	4.48862
PE(15:1_16:0)	experimental	8560.48	30545.3	30545.3	3.9325	4.48494	4.48494
PE(14:1_15:0)	experimental	8717.01	28813.5	28813.5	3.94037	4.4596	4.4596
PE(12:1_16:0)	experimental	16044	25779.4	25779.4	4.20531	4.41127	4.41127
PE(13:0_16:1)	experimental	51139.4	23390.3	23390.3	4.70876	4.36904	4.36904
PE(15:0_15:1)	experimental	3049.92	17551.7	17551.7	3.48429	4.24432	4.24432
PE(14:0_17:1)	experimental	10725.8	17234.2	17234.2	4.03043	4.23639	4.23639
PE(12:0_16:1)	experimental	63680.6	17116	17116	4.80401	4.2334	4.2334
PE(16:0_17:1)	experimental	4541.35	12227.7	12227.7	3.65719	4.08735	4.08735
PE(18:0_18:1)	experimental	374.46	3748.87	3748.87	2.57341	3.5739	3.5739
PE(13:1_15:0)	experimental	2078.08	3339.05	3339.05	3.31766	3.52362	3.52362
PE(12:0_18:1)	experimental	363.388	2396.36	2396.36	2.56037	3.37955	3.37955
PE(13:0_15:1)	experimental	1070.72	2360.6	2360.6	3.02968	3.37302	3.37302
PE(15:0_18:1)	experimental	831.247	1244.35	1244.35	2.91973	3.09494	3.09494
PE(16:0_20:1)	experimental	151.477	1113.25	1113.25	2.18035	3.04659	3.04659
PE(15:1_18:0)	experimental	1373.93	632.966	632.966	3.13796	2.80138	2.80138
PE(10:1_18:0)	experimental	361.96	581.597	581.597	2.55866	2.76462	2.76462
PE(14:0_20:1)	experimental	357.761	574.849	574.849	2.55359	2.75955	2.75955
PE(10:0_18:1)	experimental	154.385	212.112	212.112	2.18861	2.32656	2.32656
PE(10:0_10:1)	predicted	149.232	NaN	149.232	2.17386	NaN	2.17386
PE(10:0_12:1)	predicted	1061.64	NaN	1061.64	3.02598	NaN	3.02598
PE(10:0_13:1)	predicted	385.956	NaN	385.956	2.58654	NaN	2.58654
PE(10:0_14:1)	predicted	1618.98	NaN	1618.98	3.20924	NaN	3.20924
PE(10:0_15:1)	predicted	566.453	NaN	566.453	2.75316	NaN	2.75316
PE(10:0_16:1)	predicted	27054.7	NaN	27054.7	4.43224	NaN	4.43224
PE(10:0_17:1)	predicted	300.505	NaN	300.505	2.47785	NaN	2.47785
PE(10:0_20:1)	predicted	10.0234	NaN	10.0234	1.00101	NaN	1.00101
PE(11:0_12:1)	predicted	96.8776	NaN	96.8776	1.98622	NaN	1.98622
PE(11:0_13:1)	predicted	35.2194	NaN	35.2194	1.54678	NaN	1.54678
PE(11:0_14:1)	predicted	147.736	NaN	147.736	2.16949	NaN	2.16949
PE(11:0_15:1)	predicted	51.6903	NaN	51.6903	1.71341	NaN	1.71341
PE(11:0_16:1)	predicted	2468.81	NaN	2468.81	3.39249	NaN	3.39249
PE(11:0_17:1)	predicted	27.4218	NaN	27.4218	1.4381	NaN	1.4381
PE(11:0_18:1)	predicted	14.088	NaN	14.088	1.14885	NaN	1.14885
PE(11:0_20:1)	predicted	0.914656	NaN	0.914656	-0.0387421	NaN	-0.0387421
PE(12:0_12:1)	predicted	2498.87	NaN	2498.87	3.39774	NaN	3.39774
PE(12:0_13:1)	predicted	908.453	NaN	908.453	2.9583	NaN	2.9583
PE(12:0_14:1)	predicted	3810.73	NaN	3810.73	3.58101	NaN	3.58101
PE(12:0_15:1)	predicted	1333.3	NaN	1333.3	3.12493	NaN	3.12493
PE(12:0_17:1)	predicted	707.32	NaN	707.32	2.84962	NaN	2.84962
PE(12:0_20:1)	predicted	23.5927	NaN	23.5927	1.37278	NaN	1.37278
PE(13:0_13:1)	predicted	729.542	NaN	729.542	2.86305	NaN	2.86305
PE(13:0_14:1)	predicted	3060.24	NaN	3060.24	3.48576	NaN	3.48576
PE(13:0_17:1)	predicted	568.021	NaN	568.021	2.75436	NaN	2.75436
PE(13:0_18:1)	predicted	291.822	NaN	291.822	2.46512	NaN	2.46512
PE(13:0_20:1)	predicted	18.9464	NaN	18.9464	1.27753	NaN	1.27753
PE(15:0_17:1)	predicted	1617.99	NaN	1617.99	3.20898	NaN	3.20898
PE(15:0_20:1)	predicted	53.9682	NaN	53.9682	1.73214	NaN	1.73214
PE(17:0_17:1)	predicted	85.9496	NaN	85.9496	1.93424	NaN	1.93424
PE(17:0_18:1)	predicted	44.1569	NaN	44.1569	1.645	NaN	1.645
PE(17:0_20:1)	predicted	2.86686	NaN	2.86686	0.457406	NaN	0.457406
PE(18:0_20:1)	predicted	24.3116	NaN	24.3116	1.38581	NaN	1.38581
PE(20:0_20:1)	predicted	3.48572	NaN	3.48572	0.542292	NaN	0.542292
PE(10:1_11:0)	predicted	13.6178	NaN	13.6178	1.13411	NaN	1.13411
PE(10:1_12:0)	predicted	351.258	NaN	351.258	2.54563	NaN	2.54563
PE(10:1_13:0)	predicted	282.081	NaN	282.081	2.45037	NaN	2.45037
PE(10:1_14:0)	predicted	5326.48	NaN	5326.48	3.72644	NaN	3.72644
PE(10:1_15:0)	predicted	803.5	NaN	803.5	2.90499	NaN	2.90499
PE(10:1_16:0)	predicted	2255.25	NaN	2255.25	3.3532	NaN	3.3532
PE(10:1_17:0)	predicted	42.6829	NaN	42.6829	1.63025	NaN	1.63025
PE(10:1_20:0)	predicted	51.8968	NaN	51.8968	1.71514	NaN	1.71514
PE(12:1_13:0)	predicted	2006.74	NaN	2006.74	3.30249	NaN	3.30249
PE(12:1_14:0)	predicted	37892.9	NaN	37892.9	4.57856	NaN	4.57856
PE(12:1_15:0)	predicted	5716.15	NaN	5716.15	3.7571	NaN	3.7571
PE(12:1_17:0)	predicted	303.649	NaN	303.649	2.48237	NaN	2.48237
PE(12:1_18:0)	predicted	2575.01	NaN	2575.01	3.41078	NaN	3.41078
PE(12:1_20:0)	predicted	369.197	NaN	369.197	2.56726	NaN	2.56726
PE(13:1_14:0)	predicted	13775.8	NaN	13775.8	4.13912	NaN	4.13912
PE(13:1_16:0)	predicted	5832.72	NaN	5832.72	3.76587	NaN	3.76587
PE(13:1_17:0)	predicted	110.39	NaN	110.39	2.04293	NaN	2.04293
PE(13:1_18:0)	predicted	936.132	NaN	936.132	2.97134	NaN	2.97134
PE(13:1_20:0)	predicted	134.22	NaN	134.22	2.12782	NaN	2.12782
PE(14:1_17:0)	predicted	463.058	NaN	463.058	2.66564	NaN	2.66564
PE(14:1_18:0)	predicted	3926.83	NaN	3926.83	3.59404	NaN	3.59404
PE(14:1_20:0)	predicted	563.017	NaN	563.017	2.75052	NaN	2.75052
PE(15:1_17:0)	predicted	162.016	NaN	162.016	2.20956	NaN	2.20956
PE(15:1_20:0)	predicted	196.99	NaN	196.99	2.29444	NaN	2.29444
PE(17:1_18:0)	predicted	728.871	NaN	728.871	2.86265	NaN	2.86265
PE(17:1_20:0)	predicted	104.503	NaN	104.503	2.01913	NaN	2.01913
PE(18:1_20:0)	predicted	53.6889	NaN	53.6889	1.72988	NaN	1.72988

## Sheet: PEX2_sumcomp
sum composition	experimental evidence	predicted area	experimental area	superimposition of areas (prioritizing experimental)	log of predicted area	log of experimental area	superimposition of log areas (prioritizing experimental area)
PE(31:2)	experimental (not fragmented)	6443.62	6199.24	6199.24	3.80913	3.79234	3.79234
PE(33:2)	experimental (not fragmented)	3337.81	9876.95	9876.95	3.52346	3.99462	3.99462
PE(30:2)	experimental (fragmented)	18027.4	22905.7	22905.7	4.25593	4.35994	4.35994
PE(36:2)	experimental (fragmented)	119.773	31776.7	31776.7	2.07836	4.50211	4.50211
PE(34:2)	experimental (fragmented)	1739.01	84271.4	84271.4	3.2403	4.92568	4.92568
PE(32:2)	experimental (not fragmented)	297342	242763	242763	5.47326	5.38518	5.38518
PE(20:2)	predicted	9.04148	NaN	9.04148	0.956239	NaN	0.956239
PE(22:2)	predicted	64.3216	NaN	64.3216	1.80836	NaN	1.80836
PE(23:2)	predicted	23.3838	NaN	23.3838	1.36892	NaN	1.36892
PE(24:2)	predicted	555.677	NaN	555.677	2.74482	NaN	2.74482
PE(25:2)	predicted	200.673	NaN	200.673	2.30249	NaN	2.30249
PE(26:2)	predicted	2397.45	NaN	2397.45	3.37975	NaN	3.37975
PE(27:2)	predicted	516.044	NaN	516.044	2.71269	NaN	2.71269
PE(28:2)	predicted	12823.3	NaN	12823.3	4.108	NaN	4.108
PE(29:2)	predicted	4741.17	NaN	4741.17	3.67589	NaN	3.67589
PE(35:2)	predicted	21.1404	NaN	21.1404	1.32511	NaN	1.32511
PE(37:2)	predicted	1.22287	NaN	1.22287	0.0873809	NaN	0.0873809
PE(38:2)	predicted	0.628254	NaN	0.628254	-0.201865	NaN	-0.201865
PE(40:2)	predicted	0.040789	NaN	0.040789	-1.38946	NaN	-1.38946

## Sheet: PEX2_lipidspec
lipid chain isomer	experimental evidence	predicted area	experimental area	superimposition of areas (prioritizing experimental)	log of predicted area	log of experimental area	superimposition of log areas (prioritizing experimental area)
PE(16:1_16:1)	experimental	297168	241506	241506	5.473	5.38293	5.38293
PE(16:1_18:1)	experimental	1695.76	84271.4	84271.4	3.22936	4.92568	4.92568
PE(16:1_20:1)	experimental	110.096	31045.3	31045.3	2.04177	4.492	4.492
PE(14:1_16:1)	experimental	17782.9	22589.6	22589.6	4.25	4.35391	4.35391
PE(14:1_18:1)	experimental	101.476	1256.65	1256.65	2.00636	3.09922	3.09922
PE(18:1_18:1)	experimental	9.6767	731.423	731.423	0.985727	2.86417	2.86417
PE(15:1_15:1)	experimental	130.27	316.061	316.061	2.11485	2.49977	2.49977
PE(10:1_10:1)	predicted	9.04148	NaN	9.04148	0.956239	NaN	0.956239
PE(10:1_12:1)	predicted	64.3216	NaN	64.3216	1.80836	NaN	1.80836
PE(10:1_13:1)	predicted	23.3838	NaN	23.3838	1.36892	NaN	1.36892
PE(10:1_14:1)	predicted	98.0891	NaN	98.0891	1.99162	NaN	1.99162
PE(10:1_15:1)	predicted	34.3196	NaN	34.3196	1.53554	NaN	1.53554
PE(10:1_16:1)	predicted	1639.16	NaN	1639.16	3.21462	NaN	3.21462
PE(10:1_17:1)	predicted	18.2066	NaN	18.2066	1.26023	NaN	1.26023
PE(10:1_18:1)	predicted	9.3537	NaN	9.3537	0.970983	NaN	0.970983
PE(10:1_20:1)	predicted	0.607283	NaN	0.607283	-0.216609	NaN	-0.216609
PE(12:1_12:1)	predicted	457.587	NaN	457.587	2.66047	NaN	2.66047
PE(12:1_13:1)	predicted	166.354	NaN	166.354	2.22103	NaN	2.22103
PE(12:1_14:1)	predicted	697.812	NaN	697.812	2.84374	NaN	2.84374
PE(12:1_15:1)	predicted	244.152	NaN	244.152	2.38766	NaN	2.38766
PE(12:1_16:1)	predicted	11661.1	NaN	11661.1	4.06674	NaN	4.06674
PE(12:1_17:1)	predicted	129.523	NaN	129.523	2.11235	NaN	2.11235
PE(12:1_18:1)	predicted	66.5427	NaN	66.5427	1.8231	NaN	1.8231
PE(12:1_20:1)	predicted	4.32025	NaN	4.32025	0.635509	NaN	0.635509
PE(13:1_13:1)	predicted	60.4772	NaN	60.4772	1.78159	NaN	1.78159
PE(13:1_14:1)	predicted	253.686	NaN	253.686	2.4043	NaN	2.4043
PE(13:1_15:1)	predicted	88.7602	NaN	88.7602	1.94822	NaN	1.94822
PE(13:1_16:1)	predicted	4239.32	NaN	4239.32	3.6273	NaN	3.6273
PE(13:1_17:1)	predicted	47.0874	NaN	47.0874	1.67291	NaN	1.67291
PE(13:1_18:1)	predicted	24.1913	NaN	24.1913	1.38366	NaN	1.38366
PE(13:1_20:1)	predicted	1.57061	NaN	1.57061	0.196067	NaN	0.196067
PE(14:1_14:1)	predicted	1064.15	NaN	1064.15	3.027	NaN	3.027
PE(14:1_15:1)	predicted	372.326	NaN	372.326	2.57092	NaN	2.57092
PE(14:1_17:1)	predicted	197.52	NaN	197.52	2.29561	NaN	2.29561
PE(14:1_20:1)	predicted	6.58829	NaN	6.58829	0.818773	NaN	0.818773
PE(15:1_16:1)	predicted	6221.9	NaN	6221.9	3.79392	NaN	3.79392
PE(15:1_17:1)	predicted	69.1086	NaN	69.1086	1.83953	NaN	1.83953
PE(15:1_18:1)	predicted	35.5047	NaN	35.5047	1.55029	NaN	1.55029
PE(15:1_20:1)	predicted	2.30512	NaN	2.30512	0.362694	NaN	0.362694
PE(16:1_17:1)	predicted	3300.73	NaN	3300.73	3.51861	NaN	3.51861
PE(17:1_17:1)	predicted	36.6622	NaN	36.6622	1.56422	NaN	1.56422
PE(17:1_18:1)	predicted	18.8353	NaN	18.8353	1.27497	NaN	1.27497
PE(17:1_20:1)	predicted	1.22287	NaN	1.22287	0.0873809	NaN	0.0873809
PE(18:1_20:1)	predicted	0.628254	NaN	0.628254	-0.201865	NaN	-0.201865
PE(20:1_20:1)	predicted	0.040789	NaN	0.040789	-1.38946	NaN	-1.38946

## Sheet: PGXO_sumcomp
sum composition	experimental evidence	predicted area	experimental area	superimposition of areas (prioritizing experimental)	log of predicted area	log of experimental area	superimposition of log areas (prioritizing experimental area)
PG(30:0)	experimental (fragmented)	72258.7	272460	272460	4.85889	5.4353	5.4353
PG(28:0)	experimental (fragmented)	70807.3	71807.4	71807.4	4.85008	4.85617	4.85617
PG(32:0)	experimental (fragmented)	62271.7	63426.3	63426.3	4.79429	4.80227	4.80227
PG(29:0)	experimental (fragmented)	36234.1	43364.7	43364.7	4.55912	4.63714	4.63714
PG(31:0)	experimental (fragmented)	29750.7	22528.8	22528.8	4.4735	4.35274	4.35274
PG(34:0)	experimental (not fragmented)	8732.72	7833	7833	3.94115	3.89393	3.89393
PG(27:0)	experimental (not fragmented)	9336.93	2899	2899	3.9702	3.46225	3.46225
PG(36:0)	experimental (not fragmented)	1976.42	1652	1652	3.29588	3.21801	3.21801
PG(26:0)	experimental (not fragmented)	6871.66	1318	1318	3.83706	3.11992	3.11992
PG(33:0)	experimental (not fragmented)	5927.44	999	999	3.77287	2.99957	2.99957
PG(20:0)	predicted	110.921	NaN	110.921	2.04501	NaN	2.04501
PG(21:0)	predicted	10.1218	NaN	10.1218	1.00526	NaN	1.00526
PG(22:0)	predicted	145.805	NaN	145.805	2.16377	NaN	2.16377
PG(23:0)	predicted	322.932	NaN	322.932	2.50911	NaN	2.50911
PG(24:0)	predicted	2879.22	NaN	2879.22	3.45928	NaN	3.45928
PG(25:0)	predicted	1869.85	NaN	1869.85	3.27181	NaN	3.27181
PG(35:0)	predicted	705.179	NaN	705.179	2.8483	NaN	2.8483
PG(37:0)	predicted	30.4437	NaN	30.4437	1.4835	NaN	1.4835
PG(38:0)	predicted	123.407	NaN	123.407	2.09134	NaN	2.09134
PG(40:0)	predicted	13.4145	NaN	13.4145	1.12757	NaN	1.12757

## Sheet: PGXO_lipidspec
lipid chain isomer	experimental evidence	predicted area	experimental area	superimposition of areas (prioritizing experimental)	log of predicted area	log of experimental area	superimposition of log areas (prioritizing experimental area)
PG(14:0_16:0)	experimental	58040.3	257396	257396	4.76373	5.4106	5.4106
PG(14:0_14:0)	experimental	63872	65620.9	65620.9	4.80531	4.81704	4.81704
PG(16:0_16:0)	experimental	52741	54185.1	54185.1	4.72215	4.73388	4.73388
PG(14:0_15:0)	experimental	29333.9	41053.4	41053.4	4.46737	4.61335	4.61335
PG(15:0_16:0)	experimental	26655.6	20099.3	20099.3	4.42579	4.30318	4.30318
PG(15:0_15:0)	experimental	13471.9	13840.8	13840.8	4.12943	4.14116	4.14116
PG(14:0_18:0)	experimental	8515.48	8748.64	8748.64	3.93021	3.94194	3.94194
PG(13:0_16:0)	experimental	6753.43	2311.3	2311.3	3.82952	3.36386	3.36386
PG(14:0_17:0)	experimental	2100.71	2158.23	2158.23	3.32237	3.3341	3.3341
PG(12:0_18:0)	experimental	463.51	1223.37	1223.37	2.66606	3.08756	3.08756
PG(15:0_17:0)	experimental	964.775	492.592	492.592	2.98443	2.69249	2.69249
PG(13:0_18:0)	experimental	990.84	271.264	271.264	2.996	2.43339	2.43339
PG(10:0_10:0)	predicted	110.921	NaN	110.921	2.04501	NaN	2.04501
PG(10:0_11:0)	predicted	10.1218	NaN	10.1218	1.00526	NaN	1.00526
PG(10:0_12:0)	predicted	144.881	NaN	144.881	2.16101	NaN	2.16101
PG(10:0_13:0)	predicted	309.712	NaN	309.712	2.49096	NaN	2.49096
PG(10:0_14:0)	predicted	2661.72	NaN	2661.72	3.42516	NaN	3.42516
PG(10:0_15:0)	predicted	1222.42	NaN	1222.42	3.08722	NaN	3.08722
PG(10:0_16:0)	predicted	2418.7	NaN	2418.7	3.38358	NaN	3.38358
PG(10:0_17:0)	predicted	87.5424	NaN	87.5424	1.94222	NaN	1.94222
PG(10:0_18:0)	predicted	354.863	NaN	354.863	2.55006	NaN	2.55006
PG(10:0_20:0)	predicted	38.5739	NaN	38.5739	1.58629	NaN	1.58629
PG(11:0_11:0)	predicted	0.923644	NaN	0.923644	-0.0344952	NaN	-0.0344952
PG(11:0_12:0)	predicted	13.2208	NaN	13.2208	1.12126	NaN	1.12126
PG(11:0_13:0)	predicted	28.262	NaN	28.262	1.4512	NaN	1.4512
PG(11:0_14:0)	predicted	242.889	NaN	242.889	2.38541	NaN	2.38541
PG(11:0_15:0)	predicted	111.549	NaN	111.549	2.04747	NaN	2.04747
PG(11:0_16:0)	predicted	220.712	NaN	220.712	2.34383	NaN	2.34383
PG(11:0_17:0)	predicted	7.98847	NaN	7.98847	0.902464	NaN	0.902464
PG(11:0_18:0)	predicted	32.3822	NaN	32.3822	1.51031	NaN	1.51031
PG(11:0_20:0)	predicted	3.51997	NaN	3.51997	0.546539	NaN	0.546539
PG(12:0_12:0)	predicted	189.239	NaN	189.239	2.27701	NaN	2.27701
PG(12:0_13:0)	predicted	404.534	NaN	404.534	2.60695	NaN	2.60695
PG(12:0_14:0)	predicted	3476.64	NaN	3476.64	3.54116	NaN	3.54116
PG(12:0_15:0)	predicted	1596.69	NaN	1596.69	3.20322	NaN	3.20322
PG(12:0_16:0)	predicted	3159.22	NaN	3159.22	3.49958	NaN	3.49958
PG(12:0_17:0)	predicted	114.345	NaN	114.345	2.05822	NaN	2.05822
PG(12:0_20:0)	predicted	50.3839	NaN	50.3839	1.70229	NaN	1.70229
PG(13:0_13:0)	predicted	864.769	NaN	864.769	2.9369	NaN	2.9369
PG(13:0_14:0)	predicted	7431.99	NaN	7431.99	3.87111	NaN	3.87111
PG(13:0_15:0)	predicted	3413.22	NaN	3413.22	3.53316	NaN	3.53316
PG(13:0_17:0)	predicted	244.434	NaN	244.434	2.38816	NaN	2.38816
PG(13:0_20:0)	predicted	107.705	NaN	107.705	2.03224	NaN	2.03224
PG(14:0_20:0)	predicted	925.639	NaN	925.639	2.96644	NaN	2.96644
PG(15:0_18:0)	predicted	3910.82	NaN	3910.82	3.59227	NaN	3.59227
PG(15:0_20:0)	predicted	425.11	NaN	425.11	2.6285	NaN	2.6285
PG(16:0_17:0)	predicted	1908.91	NaN	1908.91	3.28079	NaN	3.28079
PG(16:0_18:0)	predicted	7737.99	NaN	7737.99	3.88863	NaN	3.88863
PG(16:0_20:0)	predicted	841.126	NaN	841.126	2.92486	NaN	2.92486
PG(17:0_17:0)	predicted	69.0912	NaN	69.0912	1.83942	NaN	1.83942
PG(17:0_18:0)	predicted	280.069	NaN	280.069	2.44726	NaN	2.44726
PG(17:0_20:0)	predicted	30.4437	NaN	30.4437	1.4835	NaN	1.4835
PG(18:0_18:0)	predicted	1135.29	NaN	1135.29	3.05511	NaN	3.05511
PG(18:0_20:0)	predicted	123.407	NaN	123.407	2.09134	NaN	2.09134
PG(20:0_20:0)	predicted	13.4145	NaN	13.4145	1.12757	NaN	1.12757

## Sheet: PGX1_sumcomp
sum composition	experimental evidence	predicted area	experimental area	superimposition of areas (prioritizing experimental)	log of predicted area	log of experimental area	superimposition of log areas (prioritizing experimental area)
PG(32:1)	experimental (fragmented)	232150	2.74301e+06	2.74301e+06	5.36577	6.43823	6.43823
PG(30:1)	experimental (fragmented)	204498	208125	208125	5.31069	5.31832	5.31832
PG(31:1)	experimental (fragmented)	102643	98458	98458	5.01133	4.99325	4.99325
PG(33:1)	experimental (fragmented)	39867.2	19975.4	19975.4	4.60062	4.3005	4.3005
PG(36:1)	experimental (fragmented)	10915.3	14220.4	14220.4	4.03804	4.15291	4.15291
PG(34:1)	experimental (not fragmented)	80527	141621	141621	4.90594	5.15113	5.15113
PG(29:1)	experimental (not fragmented)	39441.1	5352	5352	4.59595	3.72852	3.72852
PG(28:1)	experimental (not fragmented)	44461.5	4736	4736	4.64798	3.67541	3.67541
PG(35:1)	experimental (not fragmented)	2863.09	3437	3437	3.45683	3.53618	3.53618
PG(20:1)	predicted	91.3575	NaN	91.3575	1.96074	NaN	1.96074
PG(22:1)	predicted	769.25	NaN	769.25	2.88607	NaN	2.88607
PG(23:1)	predicted	550.669	NaN	550.669	2.74089	NaN	2.74089
PG(24:1)	predicted	3656.02	NaN	3656.02	3.56301	NaN	3.56301
PG(25:1)	predicted	3411.01	NaN	3411.01	3.53288	NaN	3.53288
PG(26:1)	predicted	26661	NaN	26661	4.42588	NaN	4.42588
PG(27:1)	predicted	15777.2	NaN	15777.2	4.19803	NaN	4.19803
PG(37:1)	predicted	81.7874	NaN	81.7874	1.91269	NaN	1.91269
PG(38:1)	predicted	902.327	NaN	902.327	2.95536	NaN	2.95536
PG(40:1)	predicted	1.58729	NaN	1.58729	0.200656	NaN	0.200656
PG(21:1)	predicted	8.3366	NaN	8.3366	0.920989	NaN	0.920989

## Sheet: PGX1_lipidspec
lipid species	experimental evidence	predicted area	experimental area	hybrid model	log predicted	log experimental	log hybrid model
PG(16:0_16:1)	experimental	166108	2.67605e+06	2.67605e+06	5.22039	6.42749	6.42749
PG(14:0_16:1)	experimental	182798	192067	192067	5.26197	5.28345	5.28345
PG(15:0_16:1)	experimental	83951.9	91192.1	91192.1	4.92403	4.95996	4.95996
PG(14:0_18:1)	experimental	61255.8	64361.8	64361.8	4.78715	4.80863	4.80863
PG(16:1_20:0)	experimental	2649.13	14220.4	14220.4	3.4231	4.15291	4.15291
PG(16:1_17:0)	experimental	6012.11	13617.3	13617.3	3.77903	4.13409	4.13409
PG(14:1_16:0)	experimental	12937.2	13593.2	13593.2	4.11184	4.13332	4.13332
PG(15:1_16:0)	experimental	4944.23	5194.93	5194.93	3.6941	3.71558	3.71558
PG(16:0_17:1)	experimental	4902.43	5151.01	5151.01	3.69041	3.71189	3.71189
PG(15:0_17:1)	experimental	2477.72	2606.33	2606.33	3.39405	3.41603	3.41603
PG(15:0_15:1)	experimental	2498.84	2464.85	2464.85	3.39774	3.39179	3.39179
PG(14:0_17:1)	experimental	5395.01	2070.95	2070.95	3.73199	3.31617	3.31617
PG(15:0_18:1)	experimental	28132.4	1207.08	1207.08	4.44921	3.08174	3.08174
PG(10:0_10:1)	predicted	91.3575	NaN	91.3575	1.96074	NaN	1.96074
PG(10:0_12:1)	predicted	649.922	NaN	649.922	2.81286	NaN	2.81286
PG(10:0_13:1)	predicted	236.276	NaN	236.276	2.37342	NaN	2.37342
PG(10:0_14:1)	predicted	593.299	NaN	593.299	2.77327	NaN	2.77327
PG(10:0_15:1)	predicted	226.742	NaN	226.742	2.35553	NaN	2.35553
PG(10:0_16:1)	predicted	7617.69	NaN	7617.69	3.88182	NaN	3.88182
PG(10:0_17:1)	predicted	224.825	NaN	224.825	2.35184	NaN	2.35184
PG(10:0_18:1)	predicted	2552.7	NaN	2552.7	3.407	NaN	3.407
PG(10:0_20:1)	predicted	4.56433	NaN	4.56433	0.659377	NaN	0.659377
PG(11:0_12:1)	predicted	59.3071	NaN	59.3071	1.77311	NaN	1.77311
PG(11:0_13:1)	predicted	21.5608	NaN	21.5608	1.33367	NaN	1.33367
PG(11:0_14:1)	predicted	54.1401	NaN	54.1401	1.73352	NaN	1.73352
PG(11:0_15:1)	predicted	20.6908	NaN	20.6908	1.31578	NaN	1.31578
PG(11:0_16:1)	predicted	695.134	NaN	695.134	2.84207	NaN	2.84207
PG(11:0_17:1)	predicted	20.5159	NaN	20.5159	1.31209	NaN	1.31209
PG(11:0_18:1)	predicted	232.94	NaN	232.94	2.36724	NaN	2.36724
PG(11:0_20:1)	predicted	0.416507	NaN	0.416507	-0.380378	NaN	-0.380378
PG(12:0_12:1)	predicted	848.905	NaN	848.905	2.92886	NaN	2.92886
PG(12:0_13:1)	predicted	308.615	NaN	308.615	2.48942	NaN	2.48942
PG(12:0_14:1)	predicted	774.946	NaN	774.946	2.88927	NaN	2.88927
PG(12:0_15:1)	predicted	296.162	NaN	296.162	2.47153	NaN	2.47153
PG(12:0_16:1)	predicted	9949.95	NaN	9949.95	3.99782	NaN	3.99782
PG(12:0_17:1)	predicted	293.658	NaN	293.658	2.46784	NaN	2.46784
PG(12:0_18:1)	predicted	3334.24	NaN	3334.24	3.523	NaN	3.523
PG(12:0_20:1)	predicted	5.96176	NaN	5.96176	0.775375	NaN	0.775375
PG(13:0_13:1)	predicted	659.725	NaN	659.725	2.81936	NaN	2.81936
PG(13:0_14:1)	predicted	1656.6	NaN	1656.6	3.21922	NaN	3.21922
PG(13:0_15:1)	predicted	633.103	NaN	633.103	2.80147	NaN	2.80147
PG(13:0_16:1)	predicted	21269.9	NaN	21269.9	4.32777	NaN	4.32777
PG(13:0_17:1)	predicted	627.751	NaN	627.751	2.79779	NaN	2.79779
PG(13:0_18:1)	predicted	7127.57	NaN	7127.57	3.85294	NaN	3.85294
PG(13:0_20:1)	predicted	12.7444	NaN	12.7444	1.10532	NaN	1.10532
PG(14:0_14:1)	predicted	14237.1	NaN	14237.1	4.15342	NaN	4.15342
PG(14:0_15:1)	predicted	5441.01	NaN	5441.01	3.73568	NaN	3.73568
PG(14:0_20:1)	predicted	109.528	NaN	109.528	2.03952	NaN	2.03952
PG(15:0_20:1)	predicted	50.3019	NaN	50.3019	1.70158	NaN	1.70158
PG(16:0_18:1)	predicted	55662.9	NaN	55662.9	4.74557	NaN	4.74557
PG(16:0_20:1)	predicted	99.5277	NaN	99.5277	1.99794	NaN	1.99794
PG(17:0_17:1)	predicted	177.439	NaN	177.439	2.24905	NaN	2.24905
PG(17:0_18:1)	predicted	2014.67	NaN	2014.67	3.3042	NaN	3.3042
PG(17:0_20:1)	predicted	3.60231	NaN	3.60231	0.556581	NaN	0.556581
PG(18:0_18:1)	predicted	8166.68	NaN	8166.68	3.91205	NaN	3.91205
PG(18:0_20:1)	predicted	14.6024	NaN	14.6024	1.16442	NaN	1.16442
PG(20:0_20:1)	predicted	1.58729	NaN	1.58729	0.200656	NaN	0.200656
PG(10:1_11:0)	predicted	8.3366	NaN	8.3366	0.920989	NaN	0.920989
PG(10:1_12:0)	predicted	119.328	NaN	119.328	2.07674	NaN	2.07674
PG(10:1_13:0)	predicted	255.086	NaN	255.086	2.40669	NaN	2.40669
PG(10:1_14:0)	predicted	2192.26	NaN	2192.26	3.34089	NaN	3.34089
PG(10:1_15:0)	predicted	1006.82	NaN	1006.82	3.00295	NaN	3.00295
PG(10:1_16:0)	predicted	1992.1	NaN	1992.1	3.29931	NaN	3.29931
PG(10:1_17:0)	predicted	72.1021	NaN	72.1021	1.85795	NaN	1.85795
PG(10:1_18:0)	predicted	292.274	NaN	292.274	2.46579	NaN	2.46579
PG(10:1_20:0)	predicted	31.7705	NaN	31.7705	1.50202	NaN	1.50202
PG(12:1_13:0)	predicted	1814.7	NaN	1814.7	3.2588	NaN	3.2588
PG(12:1_14:0)	predicted	15595.9	NaN	15595.9	4.19301	NaN	4.19301
PG(12:1_15:0)	predicted	7162.57	NaN	7162.57	3.85507	NaN	3.85507
PG(12:1_16:0)	predicted	14171.9	NaN	14171.9	4.15143	NaN	4.15143
PG(12:1_17:0)	predicted	512.938	NaN	512.938	2.71007	NaN	2.71007
PG(12:1_18:0)	predicted	2079.26	NaN	2079.26	3.31791	NaN	3.31791
PG(12:1_20:0)	predicted	226.017	NaN	226.017	2.35414	NaN	2.35414
PG(13:1_14:0)	predicted	5669.8	NaN	5669.8	3.75357	NaN	3.75357
PG(13:1_15:0)	predicted	2603.92	NaN	2603.92	3.41563	NaN	3.41563
PG(13:1_16:0)	predicted	5152.13	NaN	5152.13	3.71199	NaN	3.71199
PG(13:1_17:0)	predicted	186.476	NaN	186.476	2.27062	NaN	2.27062
PG(13:1_18:0)	predicted	755.904	NaN	755.904	2.87847	NaN	2.87847
PG(13:1_20:0)	predicted	82.1674	NaN	82.1674	1.9147	NaN	1.9147
PG(14:1_15:0)	predicted	6538.54	NaN	6538.54	3.81548	NaN	3.81548
PG(14:1_17:0)	predicted	468.25	NaN	468.25	2.67048	NaN	2.67048
PG(14:1_18:0)	predicted	1898.1	NaN	1898.1	3.27832	NaN	3.27832
PG(14:1_20:0)	predicted	206.326	NaN	206.326	2.31455	NaN	2.31455
PG(15:1_17:0)	predicted	178.952	NaN	178.952	2.25274	NaN	2.25274
PG(15:1_18:0)	predicted	725.401	NaN	725.401	2.86058	NaN	2.86058
PG(15:1_20:0)	predicted	78.8517	NaN	78.8517	1.89681	NaN	1.89681
PG(16:1_18:0)	predicted	24370.8	NaN	24370.8	4.38687	NaN	4.38687
PG(17:1_18:0)	predicted	719.268	NaN	719.268	2.85689	NaN	2.85689
PG(17:1_20:0)	predicted	78.1851	NaN	78.1851	1.89312	NaN	1.89312
PG(18:1_20:0)	predicted	887.725	NaN	887.725	2.94828	NaN	2.94828

[truncated: 2 more sheets: PGX2_sumcomp, PGX2_lipidspec]
